# Supplementary material for: Naegleria genus pangenome reveals new structural and functional insights into the versatility of these free-living amoebae
Source: Front Microbiol. 2023 Feb 1;13:1056418. doi: 10.3389/fmicb.2022.1056418 (PMC9928731; doi:10.3389/fmicb.2022.1056418)
Supplement: Supplementary file 2 [file Table_1.XLSX]

## Sheet: Table S1_Dereeper et al
	Table S1. Naegleria fowleri and Naegleria lovaniensis genomes used for whole-genome SNPs phylogenetic analysis, including Sequence Read Archive and bibliographical reference (DOI).
	Naegleria species	Strain	Year of origin	Geographical origin	N. fowleri Genotype	Source	SRR_WGS	Genome completeness	SRR_RNAseq	DOI:
	N. fowleri	986	2008	Autralia	5	Environmental	https://zenodo.org/record/3951746#.Y20DWOSZO3C (as provided by the authors)	close-to-complete		10.1186/s12915-021-01078-1
	N. fowleri	AR12	1976	USA	2	Environmental	SRR22254179	close-to-complete		this work
	N. fowleri	ATCC 30863	1978	USA: SC	2	Clinical	SRR1259091; SRR1292529; SRR1293362	close-to-complete	SRR9032069; SRR9032068; SRR9032071; SRR9032070; SRR9032065; SRR9032064	10.1186/1471-2164-15-496 ; 10.1099/mic.0.059790-0
	N. fowleri	ATCC 30894	1968	USA: VA	3	Clinical	SRR9047098; SRR9047076	close-to-complete		10.1038/s41598-019-52572-0;
	N. fowleri	Camp	1978	USA: CA	2	Clinical	SRR12781195	Not assembled		10.1128/mSphere.00637-21
	N. fowleri	Davis	1998	USA: FL	1	Clinical	SRR12781197	Not assembled		10.1128/mSphere.00637-21
	N. fowleri	DIGERNES	1980	USA:CA/AZ	2	Clinical	SRR12781199	Not assembled		10.1128/mSphere.00637-21
	N. fowleri	FWHS	1980	USA: AZ	3	Environmental	SRR12781184	Not assembled		10.1128/mSphere.00637-21
	N. fowleri	HB1	1967	USA: FL	3	Clinical	SRR12781189	Not assembled		10.1128/mSphere.00637-21
	N. fowleri	HB4	1982	USA: NC	3	Clinical	SRR12781200	Not assembled		10.1128/mSphere.00637-21
	N. fowleri	LDL	2013	Taiwan: Taipei	2	Clinical	SRR1785942	Not assembled		not published
	N. fowleri	NF1_2018	2018	Guadeloupe: Lise	2	Environmental	SRR22254184	close-to-complete		this work
	N. fowleri	NF2_2018	2018	Guadeloupe: Lise	2	Environmental	SRR22254183	close-to-complete		this work
	N. fowleri	NF3_2018	2018	Guadeloupe: Lise	2	Environmental	SRR22254182	close-to-complete		this work
	N. fowleri	NF4_2018	2018	Guadeloupe: Lise	2	Environmental	SRR22254181	close-to-complete		this work
	N. fowleri	NF5_2018	2018	Guadeloupe: Lise	2	Environmental	SRR22254180	close-to-complete		this work
	N. fowleri	PA34	1972	Autralia	5	Environmental	SRR22254178	close-to-complete		this work
	N. fowleri	SFHS-3	1980	USA: AZ	3	Environmental	SRR12781201	Not assembled		10.1128/mSphere.00637-21
	N. fowleri	TY (ATCC 30107) - reference	1969	USA: VA	3	Clinical	SRR12781179	complete		10.1128/mSphere.00637-21
	N. fowleri	V019	1984	USA: TX	1	Clinical	SRR12781202	Not assembled		10.1128/mSphere.00637-21
	N. fowleri	V020	1984	USA: TX	1	Clinical	SRR12781180	Not assembled		10.1128/mSphere.00637-21
	N. fowleri	V067	1987	USA: AZ	3	Clinical	SRR12781203	Not assembled		10.1128/mSphere.00637-21
	N. fowleri	V069	1987	USA: AZ	3	Environmental	SRR12781204	Not assembled		10.1128/mSphere.00637-21
	N. fowleri	V070	1987	USA: AZ	3	Environmental	SRR12781205	Not assembled		10.1128/mSphere.00637-21
	N. fowleri	V072	1987	USA: NM	1	Environmental	SRR12781206	Not assembled		10.1128/mSphere.00637-21
	N. fowleri	V088	1987	USA: GA	1	Clinical	SRR12781181	Not assembled		10.1128/mSphere.00637-21
	N. fowleri	V1001	2015	USA: TX	1	Clinical	SRR12781177	Not assembled		10.1128/mSphere.00637-21
	N. fowleri	V1005	2017	Autralia	4	Clinical	SRR12781207	Not assembled		10.1128/mSphere.00637-21
	N. fowleri	V204	1990	Mexico	1	Clinical	SRR12781208	Not assembled		10.1128/mSphere.00637-21
	N. fowleri	V206	1990	Mexico	1	Clinical	SRR12781210	Not assembled		10.1128/mSphere.00637-21
	N. fowleri	V212	1990	USA: AL	1	Clinical	SRR12781182; SRR10022764; SRR10022763	close-to-complete		10.1186/s12915-021-01078-1
	N. fowleri	V413	1998	USA: TX	1	Clinical	SRR12781211	Not assembled		10.1128/mSphere.00637-21
	N. fowleri	V414	1998	USA: FL	1	Clinical	SRR12781191	Not assembled		10.1128/mSphere.00637-21
	N. fowleri	V455	2000	USA: CA	3	Clinical	SRR12781185	Not assembled		10.1128/mSphere.00637-21
	N. fowleri	V457	2000	USA: TX	1	Clinical	SRR12781212	Not assembled		10.1128/mSphere.00637-21
	N. fowleri	V511	2002	USA: GA	1	Clinical	SRR12781175	Not assembled		10.1128/mSphere.00637-21
	N. fowleri	V513	2002	USA: GA	1	Environmental	SRR12781213	Not assembled		10.1128/mSphere.00637-21
	N. fowleri	V515	2002	USA: AZ	3	Environmental	SRR12781214	Not assembled		10.1128/mSphere.00637-21
	N. fowleri	V516	2002	USA: AZ	3	Environmental	SRR12781215	Not assembled		10.1128/mSphere.00637-21
	N. fowleri	V518	2002	USA: AZ	3	Environmental	SRR12781190	Not assembled		10.1128/mSphere.00637-21
	N. fowleri	V523	1987	USA: AZ	3	Clinical	SRR12781216	Not assembled		10.1128/mSphere.00637-21
	N. fowleri	V551	2005	Colombia	1	Environmental	SRR12781217	Not assembled		10.1128/mSphere.00637-21
	N. fowleri	V557	2005	USA: OK	1	Environmental	SRR12781219	Not assembled		10.1128/mSphere.00637-21
	N. fowleri	V566	2006	USA: AZ	1	Clinical	SRR12781170	Not assembled		10.1128/mSphere.00637-21
	N. fowleri	V594	2007	USA: TX	1	Clinical	SRR12781171	Not assembled		10.1128/mSphere.00637-21
	N. fowleri	V596	2007	USA: NV	3	Clinical	SRR12781174	Not assembled		10.1128/mSphere.00637-21
	N. fowleri	V604	2008	USA: AR	1	Clinical	SRR12781173	Not assembled		10.1128/mSphere.00637-21
	N. fowleri	V616	2009	USA: FL	1	Clinical	SRR12781187	Not assembled		10.1128/mSphere.00637-21
	N. fowleri	V625	2010	USA: AR	1	Clinical	SRR12781198	Not assembled		10.1128/mSphere.00637-21
	N. fowleri	V626	2010	USA: MN	3	Clinical	SRR12781192	Not assembled		10.1128/mSphere.00637-21
	N. fowleri	V629	2010	USA: TX	1	Clinical	SRR12781186	Not assembled		10.1128/mSphere.00637-21
	N. fowleri	V631	2011	USA: LA	1	Clinical	SRR12781178	Not assembled		10.1128/mSphere.00637-21
	N. fowleri	V632	2011	USA: FL	1	Clinical	SRR12781194	Not assembled		10.1128/mSphere.00637-21
	N. fowleri	V640	2012	USA: MN	3	Clinical	SRR12781209	Not assembled		10.1128/mSphere.00637-21
	N. fowleri	CowBrain/V444	2004	USA: CA	1	Clinical (Cow)	SRR12781196	Not assembled		10.1128/mSphere.00637-21
	N. fowleri	V068	1987	USA: AZ	3	Environmental	SRR12781183	Not assembled		10.1128/mSphere.00637-21
	N. fowleri	V1002	2015	USA: TX	1	Clinical	SRR12781193	Not assembled		10.1128/mSphere.00637-21
	N. fowleri	V556	2005	USA: OK	1	Clinical	SRR12781218	Not assembled		10.1128/mSphere.00637-21
	N. fowleri	V597	2007	USA: FL	1	Clinical	SRR12781172	Not assembled		10.1128/mSphere.00637-21
	N. fowleri	V615	2009	USA: FL	1	Clinical	SRR12781176	Not assembled		10.1128/mSphere.00637-21
	N. fowleri	V641	2013	USA: AR	1	Clinical	SRR12781220	Not assembled		10.1128/mSphere.00637-21
	N. fowleri	Villa Jose/V387	1996	USA: CA	1	Clinical	SRR12781221	Not assembled		10.1128/mSphere.00637-21
	N. fowleri	Wade	2000	USA: TX	1	Clinical	SRR12781188	Not assembled		10.1128/mSphere.00637-21
	N. lovaniensis	ATCC 30569	1970	USA: OH	-	Environmental	SRR6921876; SRR6921877; SRR6921878; SRR6921879; SRR6921880; SRR6921881; SRR6921882 ; SRR6921883 ; SRR6921884 ; SRR6921885	close-to-complete	SRR9032067 ; SRR9032066 ; SRR9032063 ; SRR9032062 ; SRR9032061 ; SRR9032060	10.1186/s12864-018-4994-1
	N. lovaniensis	F9	1980	Belgium	-	Environmental	SRR22254175	close-to-complete		this work
	N. lovaniensis	Lova6	2018	Guadeloupe: Curé	-	Environmental	SRR22254177	close-to-complete		this work
	N. lovaniensis	Lova7	2018	Guadeloupe: Dolé	-	Environmental	SRR22254176	close-to-complete		this work
