# Supplementary material for: Naegleria genus pangenome reveals new structural and functional insights into the versatility of these free-living amoebae
Source: Front Microbiol. 2023 Feb 1;13:1056418. doi: 10.3389/fmicb.2022.1056418 (PMC9928731; doi:10.3389/fmicb.2022.1056418)
Supplement: Supplementary file 3 [file Table_2.XLSX]

## Sheet: Table S2_ITS Nf and Nlova GP
Table S2. ITS sequences of Naegleria fowleri and Naegleria lovaniensis strains isolated in Guadeloupe
Accession number	Sample name	Sequence type	Sequence	Description	Max Score	Total Score	Query Cover	E value	Per. Ident	Accession
OP867015	NF_NF1 (Lise, GP)	ITS1	AAATCATGGTAAAAAGGTGTATGGTAAATAAGGTGAAAACCTTTTTTCCATTTACAAAAAATAACTCTGTGCAATGGAGCACACGGCTCGTGTATCGATGAAGCCCGCGGCAAAAAGCGATATGTAATGAGATTCGTTAGCCTCGAGATTCATCAAATTGGTGAACACAGTCTGGACCTCGCAAGAGGTACTTACGTTAGAGTGCTAGTTTTATATCAATTGATACTGGTAAAAGGTGTATTTAATCAATAGATTTTTACGCCCTAGCTGGTTATGCCGGATTCTCTTTGAGAAAACCGGATTGTCCCATTTGAAATTTTTTCAAATGGTCAATCTTTTATTTAACTAGCCTCTAATGTGAGAGGGTACCCCCTGGATTTAAGCATATTAATAAGGGGG…	Naegleria fowleri voucher EU_29 internal transcribed spacer 1, partial sequence; 5.8S ribosomal RNA gene and internal transcribed spacer 2, complete sequence; and 28S ribosomal RNA gene, partial sequence	695	695	0.93	0.0	99.74%	MT738605.1
OP867016	NL_Lova6 (Curé, GP)	ITS1	AATGTAGAAACTTTTTTTCCTTAATTAAAACAACTCTGTGCAATGGAGCACACGGCTCGTGCATCGATGAAGCCCGCGGCAAAAAGCGATATGTAATGAGATTCGTTAGCCTCGAGATTCATCAAATTGGTGAACACAGTCTGGACCTCGCAAGAGGTACTTACGTTAGAGTGCTAGTTTTATATCAATTGATACTAGTAAAAGGTGTATAAATCTTTAGATTTTTACGCTCTAGCTGGTTATGCCGGATTCTCTTTAAGAGAAACCGGATTGAACCATTTGAAAAAATGGTCTCAATCTTTTTTATTTAACTAGCCTCTAATGTGAGAGGGTACCCCCTGGATTTAAGCATATTAATAGGGGGGAGGAAAAA	Naegleria lovaniensis isolate 39-its-ir 18S ribosomal RNA gene, partial sequence	640	640	0.97	6e-179	98.36%	MG581705.1
OP867017	NL_Lova7 (Dolé, GP)	ITS1	GGATAGTGAACTTTTTTCCTTATTAAAAACAACTCTGTGCAATGGAGCACACGGCTCGTGCATCGATGAAGCCCGCGGCAAAAAGCGATATGTAATGAGATTCGTTAGCCTCGAGATTCATCAAATTCGGTGAACACAGTCTGGACCTCGCAAGAGGTACTTACGTTAGAGTGCTAGTTTTATATCAATTGATACTAGTAAAAGGTGTATAAATCTTTAGATTTTTACGCTCTAGCTGGTTATGCCGGATTCTCTTTAAGAGAAACCGGATTGAACCATTTGAAAAAATGGTCTCAATCTTTTTTATTTAACTAGCCTCTAATGTGAGAGGGTACCCCCTGGATTTAAGCATATTAATAGGGGGGA	Naegleria lovaniensis isolate F14/FB1 18S ribosomal RNA gene, partial sequence; internal transcribed spacer 1, 5.8S ribosomal RNA gene, and internal transcribed spacer 2, complete sequence; and 28S ribosomal RNA gene, partial sequence	636	636	0.98	8e-178	98.35%	GU597044.1
