# Supplementary material for: Naegleria genus pangenome reveals new structural and functional insights into the versatility of these free-living amoebae
Source: Front Microbiol. 2023 Feb 1;13:1056418. doi: 10.3389/fmicb.2022.1056418 (PMC9928731; doi:10.3389/fmicb.2022.1056418)
Supplement: Supplementary file 4 [file Table_3.XLSX]

## Sheet: Table S3
Table S3 . Assembly statistics of the newly sequenced Naegleria genomes
Strain	Experiment/replicate	Number reads	Total number reads	Total bases	Estimated Mean Coverage	Number of scaffolds	N50	L50
NF_NF1	NF_NF1_1	7517437 (x2)	40404866	2560890757	506X	500	125650	66
	NF_NF1_2	9625831 (x2)		3276748493
	NF_NF1_3	5326364 (x2)		1484522538
	NF_NF1_4	12684996 (x2)		3747492968
	NF_NF1_5	10465416 (x2)		3091195300
NF_PA34	NF_PA34	31714833 (x2)	63429666‬	7884565744	281X	534	112144	77
NF_AR12	NF_AR12	25173478 (x2)	50346956	6248694450	223X	656	81421	100
NL_Lova6	NL_Lova6	10126819 (x2)	20253638‬	2940680220	105X	1959	26705	271
NL_Lova7	NL_Lova7	12704021 (x2)	25408042	3751974776	134X	2384	17708	378
NL_F9	NL_F9	32311190‬ (x2)	64622380	8031418340	287X	754	78479	104
