# Supplementary material for: Naegleria genus pangenome reveals new structural and functional insights into the versatility of these free-living amoebae
Source: Front Microbiol. 2023 Feb 1;13:1056418. doi: 10.3389/fmicb.2022.1056418 (PMC9928731; doi:10.3389/fmicb.2022.1056418)
Supplement: Supplementary file 6 [file Table_5.XLSX]

## Sheet: Table S5_orthogroups
Table S5. Orthogroups, blast annotation and correponding genes identifiers detected in all Naegleria sp used for pangenome analysis. Cell filled in orange indicates that no clear homologue could be identified.
Orthogroup	Blast annotation	Naegleria gruberi (NEG-M ATCC 30224)	Naegleria fowleri ATCC 30894 (Lee)	Naegleria fowleri ATCC 30863 (Carter)	Naegleria fowleri V212	Naegleria fowleri 986	Naegleria fowleri Ty (ATCC 30107)	Naegleria fowleri NF1	Naegleria fowleri AR12	Naegleria fowleri PA34	Naegleria lovaniensis ATCC 30569	Naegleria lovaniensis 76-15-250	Naegleria lovaniensis F9	Naegleria lovaniensis Lova_6	Naegleria lovaniensis Lova_7
OG0000000	Predicted protein OS=Naegleria gruberi GN=NAEGRDRAFT_64940 PE=4 SV=1	EFC36905.1, EFC37254.1, EFC41315.1, EFC41317.1, EFC42718.1, EFC44663.1, EFC47071.1, EFC47072.1, EFC47851.1	KAF0971596.1, KAF0971857.1, KAF0972197.1, KAF0972199.1, KAF0972203.1, KAF0972214.1, KAF0972215.1, KAF0972502.1, KAF0972503.1, KAF0972506.1, KAF0972507.1, KAF0972516.1, KAF0972517.1, KAF0972926.1, KAF0973548.1, KAF0974931.1, KAF0974943.1, KAF0974949.1, KAF0975340.1, KAF0975346.1, KAF0975354.1, KAF0975359.1, KAF0975361.1, KAF0975367.1, KAF0975369.1, KAF0975374.1, KAF0975416.1, KAF0977144.1, KAF0977…	mRNA10_NF0015180-p1, mRNA10_NF0056970-p1, mRNA11_NF0015180-p1, mRNA11_NF0056570-p1, mRNA12_NF0015310-p1, mRNA12_NF0056570-p1, mRNA13_NF0056970-p1, mRNA15_NF0015310-p1, mRNA1_NF0002840-p1, mRNA1_NF0014900-p1, mRNA1_NF0039080-p1, mRNA1_NF0056570-p1, mRNA1_NF0070900-p1, mRNA1_NF0078890-p1, mRNA1_NF0079100-p1, mRNA1_NF0089380-p1, mRNA1_NF0095340-p1, mRNA1_NF0102620-p1, mRNA1_NF0129710-p1, mRNA23_NF00…	NfowleriV212_g10525.t1, NfowleriV212_g11235.t1, NfowleriV212_g11893.t2, NfowleriV212_g11898.t1, NfowleriV212_g12375.t1, NfowleriV212_g12376.t1, NfowleriV212_g12396.t1, NfowleriV212_g12396.t2, NfowleriV212_g12427.t1, NfowleriV212_g2.t1, NfowleriV212_g2.t2, NfowleriV212_g2.t3, NfowleriV212_g49.t1, NfowleriV212_g49.t2, NfowleriV212_g4915.t1, NfowleriV212_g4916.t1, NfowleriV212_g4916.t2, NfowleriV212…	Nfowleri986_g10054.t1, Nfowleri986_g10138.t1, Nfowleri986_g11067.t1, Nfowleri986_g11155.t1, Nfowleri986_g11172.t1, Nfowleri986_g11177.t1, Nfowleri986_g11184.t1, Nfowleri986_g11184.t2, Nfowleri986_g11483.t1, Nfowleri986_g1567.t1, Nfowleri986_g1933.t1, Nfowleri986_g1934.t1, Nfowleri986_g1948.t1, Nfowleri986_g1948.t2, Nfowleri986_g1950.t1, Nfowleri986_g253.t1, Nfowleri986_g253.t2, Nfowleri986_g253.t…	Ty_02930, Ty_06216, Ty_06217, Ty_06219, Ty_06227, Ty_06260, Ty_06262, Ty_06275, Ty_06417, Ty_06435, Ty_06552, Ty_06555, Ty_06557, Ty_06560, Ty_06561, Ty_06565, Ty_06600, Ty_08236, Ty_09103	NFgwada006207-RA, NFgwada007413-RA	NFAR12005961-RA, NFAR12006739-RA	NFPA34003739-RA, NFPA34005620-RA, NFPA34005621-RA, NFPA34005622-RA, NFPA34005631-RA, NFPA34005632-RA, NFPA34005678-RA, NFPA34005680-RA, NFPA34005696-RA, NFPA34005697-RA, NFPA34006821-RA, NFPA34006840-RA, NFPA34007832-RA, NFPA34007836-RA, NFPA34007843-RA, NFPA34007847-RA, NFPA34007849-RA, NFPA34007855-RA, NFPA34007857-RA, NFPA34007861-RA, NFPA34007904-RA, NFPA34009227-RA, NFPA34010647-RA	KAG2370903.1, KAG2372622.1, KAG2373343.1, KAG2373346.1, KAG2373347.1, KAG2373372.1, KAG2373537.1, KAG2373879.1, KAG2373880.1, KAG2374563.1, KAG2375066.1, KAG2375081.1, KAG2375102.1, KAG2378939.1, KAG2379545.1, KAG2382064.1, KAG2382065.1, KAG2382066.1, KAG2382067.1, KAG2382072.1, KAG2382085.1, KAG2382086.1, KAG2382093.1, KAG2382100.1, KAG2382101.1, KAG2382108.1, KAG2382180.1, KAG2382417.1, KAG2382…	NL_CDC_00879, NL_CDC_00905, NL_CDC_01936, NL_CDC_02044, NL_CDC_02696, NL_CDC_02881, NL_CDC_02913, NL_CDC_03144, NL_CDC_03240, NL_CDC_03700, NL_CDC_04145, NL_CDC_04640, NL_CDC_05272, NL_CDC_08466, NL_CDC_08488, NL_CDC_08489, NL_CDC_08492, NL_CDC_08503, NL_CDC_08506, NL_CDC_08507, NL_CDC_08508, NL_CDC_08515, NL_CDC_08516, NL_CDC_08520, NL_CDC_08528, NL_CDC_08579, NL_CDC_08592, NL_CDC_08608, NL_CDC_…	NLovaF9005887-RA	NLova_6006854-RA	NLova_7005715-RA
OG0000001	RecName: Full=Actin-1; AltName: Full=Actin I; Flags: Precursor	EFC35479.1, EFC35638.1, EFC35716.1, EFC35759.1, EFC36130.1, EFC36529.1, EFC36771.1, EFC37149.1, EFC37355.1, EFC37747.1, EFC37804.1, EFC37829.1, EFC37888.1, EFC37910.1, EFC38005.1, EFC38601.1, EFC38748.1, EFC39380.1, EFC39590.1, EFC39806.1, EFC40143.1, EFC40304.1, EFC40698.1, EFC41506.1, EFC42493.1, EFC42687.1, EFC42977.1, EFC43036.1, EFC43223.1, EFC43396.1, EFC43567.1, EFC43660.1, EFC43968.1, EFC…	KAF0971491.1, KAF0971594.1, KAF0971605.1, KAF0971606.1, KAF0972442.1, KAF0973270.1, KAF0973921.1, KAF0974898.1, KAF0975309.1, KAF0975519.1, KAF0975549.1, KAF0975601.1, KAF0975613.1, KAF0979068.1, KAF0979242.1, KAF0979467.1, KAF0979852.1, KAF0979886.1, KAF0981964.1, KAF0982139.1, KAF0983267.1, KAF0984296.1, KAF0984350.1	mRNA1_NF0013260-p1, mRNA1_NF0013660-p1, mRNA1_NF0049800-p1, mRNA1_NF0054000-p1, mRNA1_NF0069740-p1, mRNA1_NF0075200-p1, mRNA1_NF0100830-p1, mRNA1_NF0103470-p1, mRNA1_NF0109510-p1, mRNA1_NF0111190-p1, mRNA1_NF0121260-p1, mRNA1_NF0131900-p1, mRNA1_NF0132150-p1, mRNA2_NF0100830-p1	NfowleriV212_g1002.t1, NfowleriV212_g10761.t1, NfowleriV212_g12397.t1, NfowleriV212_g12522.t1, NfowleriV212_g3193.t1, NfowleriV212_g334.t1, NfowleriV212_g6604.t1, NfowleriV212_g6604.t2, NfowleriV212_g6604.t3, NfowleriV212_g7419.t1, NfowleriV212_g8372.t1, NfowleriV212_g8646.t1, NfowleriV212_g9326.t1, NfowleriV212_g970.t1, NfowleriV212_g9879.t1	Nfowleri986_g10928.t4, Nfowleri986_g10928.t5, Nfowleri986_g11395.t1, Nfowleri986_g2156.t1, Nfowleri986_g2186.t1, Nfowleri986_g5.t1, Nfowleri986_g5451.t1, Nfowleri986_g7051.t1, Nfowleri986_g7407.t1, Nfowleri986_g7551.t1, Nfowleri986_g9112.t1, Nfowleri986_g9316.t1, Nfowleri986_g9548.t4, Nfowleri986_g9937.t1	Ty_00336, Ty_01019, Ty_01138, Ty_02198, Ty_02325, Ty_03460, Ty_04977, Ty_05002, Ty_05393, Ty_06170, Ty_06685, Ty_06706, Ty_06742, Ty_06752, Ty_09303	NFgwada000378-RA, NFgwada001039-RA, NFgwada001040-RA, NFgwada001162-RA, NFgwada004299-RA, NFgwada004438-RA, NFgwada004564-RA, NFgwada005269-RA, NFgwada005587-RA, NFgwada006445-RA, NFgwada007365-RA, NFgwada008537-RA	NFAR12000374-RA, NFAR12001051-RA, NFAR12001052-RA, NFAR12001175-RA, NFAR12003814-RA, NFAR12003961-RA, NFAR12004084-RA, NFAR12004821-RA, NFAR12005395-RA, NFAR12006219-RA, NFAR12006669-RA, NFAR12008586-RA	NFPA34000372-RA, NFPA34000839-RA, NFPA34001400-RA, NFPA34003556-RA, NFPA34004043-RA, NFPA34004171-RA, NFPA34004413-RA, NFPA34004447-RA, NFPA34005564-RA, NFPA34006444-RA, NFPA34006649-RA, NFPA34008074-RA, NFPA34010431-RA	KAG2373214.1, KAG2373806.1, KAG2374360.1, KAG2374697.1, KAG2374721.1, KAG2374724.1, KAG2379316.1, KAG2379438.1, KAG2381892.1, KAG2381918.1, KAG2382441.1, KAG2383356.1, KAG2385491.1, KAG2385774.1, KAG2386491.1, KAG2387837.1, KAG2388023.1, KAG2388214.1, KAG2388968.1, KAG2389097.1, KAG2389482.1, KAG2389522.1	NL_CDC_00190, NL_CDC_00962, NL_CDC_02062, NL_CDC_02678, NL_CDC_03429, NL_CDC_05185, NL_CDC_06186, NL_CDC_06457, NL_CDC_07323, NL_CDC_07333, NL_CDC_07410, NL_CDC_07428, NL_CDC_07481, NL_CDC_07659, NL_CDC_08674, NL_CDC_09120, NL_CDC_09216, NL_CDC_09279, NL_CDC_09762, NL_CDC_10583, NL_CDC_11073	NLovaF9000340-RA, NLovaF9003328-RA, NLovaF9003520-RA, NLovaF9003551-RA, NLovaF9003995-RA, NLovaF9004120-RA, NLovaF9005358-RA, NLovaF9005450-RA, NLovaF9005783-RA, NLovaF9005947-RA, NLovaF9006108-RA, NLovaF9006410-RA, NLovaF9007572-RA, NLovaF9007733-RA, NLovaF9009009-RA	NLova_6002210-RA, NLova_6003167-RA, NLova_6004926-RA, NLova_6005698-RA	NLova_7002431-RA, NLova_7003876-RA, NLova_7004223-RA, NLova_7004936-RA
OG0000002	Predicted protein OS=Naegleria gruberi GN=NAEGRDRAFT_70169 PE=4 SV=1		KAF0972189.1, KAF0972615.1, KAF0974057.1, KAF0976417.1, KAF0982683.1, KAF0982684.1, KAF0982688.1	mRNA1_NF0056940-p1, mRNA1_NF0056950-p1, mRNA1_NF0066110-p1, mRNA1_NF0070390-p1, mRNA1_NF0070400-p1, mRNA1_NF0070410-p1, mRNA1_NF0106780-p1, mRNA1_NF0106790-p1, mRNA1_NF0114090-p1, mRNA1_NF0114140-p1, mRNA2_NF0056940-p1, mRNA2_NF0066110-p1	NfowleriV212_g10500.t1, NfowleriV212_g11668.t1, NfowleriV212_g11668.t2, NfowleriV212_g11668.t3, NfowleriV212_g11886.t1, NfowleriV212_g4963.t1, NfowleriV212_g9773.t1, NfowleriV212_g9773.t2, NfowleriV212_g9773.t3, NfowleriV212_g9805.t1	Nfowleri986_g10018.t1, Nfowleri986_g10019.t1, Nfowleri986_g11099.t1, Nfowleri986_g11099.t2, Nfowleri986_g11099.t3, Nfowleri986_g2363.t1, Nfowleri986_g3677.t1, Nfowleri986_g3899.t1, Nfowleri986_g6106.t1	Ty_01767, Ty_01771, Ty_04804, Ty_06257, Ty_08438	NFgwada001452-RA, NFgwada001453-RA, NFgwada001458-RA, NFgwada005080-RA, NFgwada006514-RA, NFgwada008242-RA, NFgwada008647-RA, NFgwada008648-RA	NFAR12001472-RA, NFAR12001477-RA, NFAR12001492-RA, NFAR12006291-RA, NFAR12006513-RA, NFAR12007686-RA, NFAR12008476-RA	NFPA34001474-RA, NFPA34001479-RA, NFPA34005670-RA, NFPA34006315-RA, NFPA34008955-RA, NFPA34009544-RA	KAG2372678.1, KAG2373307.1, KAG2373769.1, KAG2373772.1, KAG2373774.1, KAG2378080.1, KAG2383349.1, KAG2387904.1, KAG2393174.1, KAG2393802.1, KAG2393804.1, KAG2393820.1	NL_CDC_00282, NL_CDC_02639, NL_CDC_02675, NL_CDC_06180, NL_CDC_08036, NL_CDC_09431, NL_CDC_09432, NL_CDC_09433, NL_CDC_10913	NLovaF9001013-RA, NLovaF9001153-RA, NLovaF9001177-RA, NLovaF9001178-RA, NLovaF9003685-RA, NLovaF9003911-RA, NLovaF9004202-RA, NLovaF9006159-RA, NLovaF9006193-RA, NLovaF9008056-RA	NLova_6001009-RA, NLova_6001797-RA, NLova_6003075-RA, NLova_6003665-RA, NLova_6005906-RA, NLova_6005937-RA, NLova_6008092-RA, NLova_6008172-RA	NLova_7000761-RA, NLova_7000763-RA, NLova_7000779-RA, NLova_7003260-RA, NLova_7003795-RA, NLova_7004349-RA, NLova_7006192-RA, NLova_7008477-RA, NLova_7008551-RA
OG0000003	RecName: Full=Polyubiquitin; Contains: RecName: Full=Ubiquitin-related; Contains: RecName: Full=Ubiquitin; Flags: Precursor	EFC35772.1, EFC35828.1, EFC36388.1, EFC36625.1, EFC36776.1, EFC37016.1, EFC37403.1, EFC39650.1, EFC39854.1, EFC39927.1, EFC40442.1, EFC41302.1, EFC41512.1, EFC42002.1, EFC42247.1, EFC42755.1, EFC43262.1, EFC43589.1, EFC43631.1, EFC43848.1, EFC45080.1, EFC45648.1, EFC46164.1, EFC47569.1, EFC47595.1, EFC48326.1, EFC48335.1, EFC48514.1	KAF0972026.1, KAF0974191.1, KAF0977485.1, KAF0978410.1, KAF0978703.1, KAF0979375.1, KAF0981886.1, KAF0982797.1, KAF0984361.1	mRNA1_NF0004290-p1, mRNA1_NF0024220-p1, mRNA1_NF0029300-p1, mRNA1_NF0036170-p1, mRNA1_NF0040550-p1, mRNA1_NF0045240-p1, mRNA1_NF0063400-p1, mRNA1_NF0074830-p1, mRNA1_NF0105380-p1, mRNA2_NF0029300-p1, mRNA2_NF0036170-p1, mRNA2_NF0105380-p1, mRNA3_NF0029300-p1, mRNA3_NF0036170-p1	NfowleriV212_g10843.t1, NfowleriV212_g11513.t1, NfowleriV212_g2485.t1, NfowleriV212_g5067.t1, NfowleriV212_g5661.t1, NfowleriV212_g6144.t1, NfowleriV212_g6144.t2, NfowleriV212_g6678.t1, NfowleriV212_g6678.t2, NfowleriV212_g7025.t1, NfowleriV212_g8300.t1, NfowleriV212_g8880.t1	Nfowleri986_g10615.t1, Nfowleri986_g2737.t4, Nfowleri986_g31.t1, Nfowleri986_g3425.t1, Nfowleri986_g4552.t1, Nfowleri986_g4703.t1, Nfowleri986_g4703.t2, Nfowleri986_g5916.t1, Nfowleri986_g6300.t1, Nfowleri986_g6347.t1, Nfowleri986_g9820.t1	Ty_00378, Ty_02136, Ty_05481, Ty_07536	NFgwada007551-RA	NFAR12007567-RA	NFPA34003990-RA, NFPA34006559-RA, NFPA34007378-RA, NFPA34009669-RA, NFPA34010965-RA	KAG2373811.1, KAG2374793.1, KAG2379177.1, KAG2379558.1, KAG2381933.1, KAG2382182.1, KAG2383523.1, KAG2386239.1, KAG2387195.1, KAG2387947.1, KAG2389079.1, KAG2392177.1, KAG2393953.1	NL_CDC_00247, NL_CDC_00779, NL_CDC_05282, NL_CDC_05802, NL_CDC_06510, NL_CDC_07395, NL_CDC_09655, NL_CDC_10382	NLovaF9000819-RA, NLovaF9006574-RA	NLova_6000825-RA	NLova_7006359-RA
OG0000004	Uncharacterized protein OS=Naegleria fowleri PE=4 SV=1	EFC39306.1	KAF0971697.1, KAF0971797.1, KAF0972559.1, KAF0972606.1, KAF0972894.1, KAF0973677.1, KAF0973969.1, KAF0974021.1, KAF0974022.1, KAF0974437.1, KAF0974438.1, KAF0975082.1, KAF0975683.1, KAF0975684.1, KAF0976011.1, KAF0976012.1, KAF0976466.1, KAF0977097.1, KAF0977098.1, KAF0977328.1, KAF0977618.1, KAF0978669.1, KAF0978670.1, KAF0978671.1, KAF0979255.1, KAF0979256.1, KAF0979765.1, KAF0979766.1, KAF0980…	mRNA1_NF0082180-p1, mRNA1_NF0110300-p1, mRNA1_NF0126970-p1	NfowleriV212_g12596.t1, NfowleriV212_g12597.t1, NfowleriV212_g12598.t1, NfowleriV212_g12611.t1, NfowleriV212_g12631.t1, NfowleriV212_g12631.t2, NfowleriV212_g12641.t1, NfowleriV212_g12646.t1, NfowleriV212_g12662.t1, NfowleriV212_g2902.t1, NfowleriV212_g4537.t1, NfowleriV212_g4537.t2, NfowleriV212_g4658.t1, NfowleriV212_g4964.t1, NfowleriV212_g4964.t2, NfowleriV212_g9796.t1	Nfowleri986_g11345.t1, Nfowleri986_g1477.t1, Nfowleri986_g1477.t2	Ty_00126, Ty_00180, Ty_00205, Ty_00854, Ty_01376, Ty_01377, Ty_01378, Ty_02439, Ty_03852, Ty_04128, Ty_04481, Ty_04591, Ty_04811, Ty_05063, Ty_05403, Ty_06466, Ty_07218, Ty_08114, Ty_08189, Ty_08406	NFgwada005087-RA, NFgwada007396-RA	NFAR12007959-RA, NFAR12008748-RA	NFPA34001219-RA, NFPA34009063-RA, NFPA34009159-RA	KAG2372933.1, KAG2383301.1	NL_CDC_00629, NL_CDC_01296, NL_CDC_01790, NL_CDC_04516, NL_CDC_04710, NL_CDC_04893, NL_CDC_05187, NL_CDC_06144, NL_CDC_06529, NL_CDC_06653, NL_CDC_06850, NL_CDC_07107, NL_CDC_07866, NL_CDC_09701	NLovaF9002144-RA
OG0000005	RecName: Full=Protein NLRC3	EFC50096.1	KAF0971738.1, KAF0975719.1, KAF0981187.1	mRNA1_NF0042710-p1, mRNA1_NF0046650-p1, mRNA1_NF0056050-p1, mRNA1_NF0131020-p1	NfowleriV212_g1496.t1, NfowleriV212_g3696.t1, NfowleriV212_g8400.t1	Nfowleri986_g2251.t1, Nfowleri986_g2788.t1, Nfowleri986_g4444.t1	Ty_08144	NFgwada002376-RA, NFgwada006879-RA, NFgwada007063-RA	NFAR12002754-RA, NFAR12006830-RA, NFAR12007992-RA, NFAR12008711-RA	NFPA34002766-RA, NFPA34003673-RA, NFPA34009103-RA, NFPA34009323-RA	KAG2370601.1, KAG2372920.1, KAG2373374.1, KAG2373462.1, KAG2373614.1, KAG2373615.1, KAG2373616.1, KAG2373644.1, KAG2374504.1, KAG2375052.1, KAG2375131.1, KAG2377356.1, KAG2377744.1, KAG2378334.1, KAG2378783.1, KAG2379357.1, KAG2379550.1, KAG2379644.1, KAG2381270.1, KAG2381508.1, KAG2382414.1, KAG2382421.1, KAG2385728.1, KAG2386033.1, KAG2386354.1, KAG2386837.1, KAG2388876.1, KAG2388885.1, KAG2388…	NL_CDC_01309, NL_CDC_01719, NL_CDC_01997, NL_CDC_02698, NL_CDC_03148, NL_CDC_03152, NL_CDC_03934, NL_CDC_04520, NL_CDC_04523, NL_CDC_04524, NL_CDC_04545, NL_CDC_04575, NL_CDC_04615, NL_CDC_04830, NL_CDC_05137, NL_CDC_05141, NL_CDC_05276, NL_CDC_06222, NL_CDC_06275, NL_CDC_07757, NL_CDC_08726, NL_CDC_08761, NL_CDC_09699, NL_CDC_09917, NL_CDC_09927, NL_CDC_10159			NLova_7007370-RA
OG0000006	Uncharacterized protein OS=Naegleria gruberi GN=NAEGRDRAFT_57262 PE=4 SV=1	EFC36357.1, EFC37738.1, EFC39770.1, EFC39918.1, EFC42545.1, EFC42694.1, EFC42945.1, EFC45237.1, EFC45827.1, EFC48664.1, EFC48803.1, EFC49255.1	KAF0971907.1, KAF0973087.1, KAF0981842.1, KAF0984792.1, KAF0984793.1	mRNA1_NF0047780-p1, mRNA1_NF0047800-p1, mRNA1_NF0047810-p1, mRNA1_NF0047820-p1, mRNA1_NF0094030-p1, mRNA1_NF0094040-p1	NfowleriV212_g11809.t1, NfowleriV212_g11809.t2, NfowleriV212_g12241.t1, NfowleriV212_g6964.t1, NfowleriV212_g7171.t1, NfowleriV212_g7171.t2, NfowleriV212_g7171.t3	Nfowleri986_g11264.t1, Nfowleri986_g6024.t1, Nfowleri986_g6024.t2, Nfowleri986_g6024.t3, Nfowleri986_g6024.t4, Nfowleri986_g6024.t5, Nfowleri986_g9407.t1	Ty_03126, Ty_07271	NFgwada002833-RA, NFgwada007887-RA	NFAR12002620-RA, NFAR12003877-RA, NFAR12008127-RA, NFAR12008731-RA	NFPA34002633-RA, NFPA34002634-RA, NFPA34003957-RA, NFPA34008486-RA, NFPA34008487-RA, NFPA34010843-RA	KAG2370868.1, KAG2372682.1, KAG2374699.1, KAG2382836.1, KAG2383124.1, KAG2383681.1, KAG2386048.1, KAG2387900.1, KAG2388307.1	NL_CDC_00286, NL_CDC_00888, NL_CDC_02374, NL_CDC_02938, NL_CDC_05679, NL_CDC_06440, NL_CDC_06908, NL_CDC_10415, NL_CDC_10518	NLovaF9000342-RA, NLovaF9003910-RA, NLovaF9004742-RA, NLovaF9006225-RA, NLovaF9006938-RA, NLovaF9007319-RA, NLovaF9008392-RA, NLovaF9008761-RA	NLova_6000334-RA, NLova_6003814-RA, NLova_6004471-RA, NLova_6006639-RA, NLova_6006900-RA, NLova_6007165-RA, NLova_6008638-RA, NLova_6008873-RA	NLova_7000306-RA, NLova_7003402-RA, NLova_7003522-RA, NLova_7003794-RA, NLova_7005807-RA, NLova_7007174-RA, NLova_7007598-RA, NLova_7007905-RA, NLova_7008564-RA
OG0000007	RecName: Full=Retrovirus-related Pol polyprotein from type-1 retrotransposable element R2; AltName: Full=Retrovirus-related Pol polyprotein from type I retrotransposable element R2; Includes: RecName: Full=Reverse transcriptase; Includes: RecName: Full=Endonuclease	EFC35694.1, EFC36846.1, EFC46018.1	KAF0971997.1, KAF0972309.1, KAF0972310.1, KAF0972538.1, KAF0972539.1, KAF0972562.1, KAF0973110.1, KAF0973111.1, KAF0973764.1, KAF0973765.1, KAF0973766.1, KAF0974529.1, KAF0974530.1, KAF0974694.1, KAF0975081.1, KAF0975106.1, KAF0975306.1, KAF0977405.1, KAF0977406.1, KAF0978040.1, KAF0978041.1, KAF0979778.1, KAF0980505.1, KAF0980617.1, KAF0980618.1, KAF0980619.1, KAF0981356.1, KAF0982216.1, KAF0982…	mRNA1_NF0106190-p1, mRNA1_NF0114460-p1, mRNA1_NF0131780-p1, mRNA1_NF0132000-p1, mRNA2_NF0132000-p1	NfowleriV212_g11331.t1, NfowleriV212_g11795.t1, NfowleriV212_g12474.t1, NfowleriV212_g12497.t1, NfowleriV212_g12500.t1, NfowleriV212_g9993.t1	Nfowleri986_g11193.t1, Nfowleri986_g4596.t1	Ty_00915, Ty_02438, Ty_03541, Ty_04462, Ty_04482, Ty_04590, Ty_06070, Ty_06244, Ty_06681, Ty_07777, Ty_08665, Ty_08743, Ty_08900	NFgwada005616-RA	NFAR12004413-RA, NFAR12007152-RA	NFPA34006993-RA, NFPA34007935-RA, NFPA34009989-RA	KAG2370822.1, KAG2372636.1, KAG2373708.1, KAG2377702.1, KAG2378395.1, KAG2379060.1, KAG2379478.1, KAG2382693.1, KAG2385669.1, KAG2388107.1, KAG2391929.1	NL_CDC_01185, NL_CDC_01571, NL_CDC_05181, NL_CDC_09151, NL_CDC_09449	NLovaF9002185-RA	NLova_6005550-RA	NLova_7007348-RA
OG0000008	RecName: Full=Ligand of Numb protein X 2; AltName: Full=Numb-binding protein 2; AltName: Full=PDZ domain-containing RING finger protein 1	EFC35582.1, EFC36444.1, EFC36767.1, EFC37858.1, EFC37928.1, EFC38782.1, EFC39241.1, EFC39915.1, EFC40564.1, EFC40961.1, EFC41526.1, EFC42630.1, EFC42831.1, EFC45125.1, EFC46993.1, EFC50838.1	KAF0979416.1, KAF0979417.1, KAF0979420.1, KAF0979453.1, KAF0979454.1, KAF0979463.1, KAF0979464.1	mRNA1_NF0103340-p1, mRNA1_NF0103430-p1, mRNA1_NF0103440-p1, mRNA1_NF0125790-p1, mRNA1_NF0125800-p1, mRNA1_NF0130600-p1, mRNA1_NF0130610-p1, mRNA2_NF0103340-p1, mRNA2_NF0103440-p1, mRNA2_NF0125790-p1, mRNA2_NF0130610-p1	NfowleriV212_g10763.t1, NfowleriV212_g11637.t1, NfowleriV212_g11638.t1, NfowleriV212_g11992.t1, NfowleriV212_g12155.t1, NfowleriV212_g12156.t1	Nfowleri986_g10496.t1, Nfowleri986_g10551.t1, Nfowleri986_g11469.t1, Nfowleri986_g11470.t1, Nfowleri986_g9312.t1, Nfowleri986_g9313.t1	Ty_05520, Ty_05521, Ty_05524, Ty_05544, Ty_05545, Ty_05553	NFgwada005554-RA, NFgwada005584-RA	NFAR12003007-RA, NFAR12005367-RA, NFAR12005368-RA, NFAR12005392-RA	NFPA34003020-RA, NFPA34006608-RA, NFPA34006609-RA, NFPA34006612-RA, NFPA34006646-RA	KAG2373808.1, KAG2373813.1, KAG2373822.1, KAG2373823.1, KAG2392871.1	NL_CDC_09643, NL_CDC_09644, NL_CDC_09653, NL_CDC_09658	NLovaF9005931-RA, NLovaF9005932-RA, NLovaF9005945-RA	NLova_6005684-RA, NLova_6005696-RA	NLova_7005737-RA, NLova_7005738-RA, NLova_7005775-RA
OG0000009	RecName: Full=Serine protease/ABC transporter B family protein tagD; AltName: Full=Serine protease/ABC transporter tagD; Flags: Precursor		KAF0977107.1, KAF0978412.1, KAF0978709.1, KAF0980138.1, KAF0980171.1, KAF0980857.1, KAF0980875.1	mRNA1_NF0077700-p1, mRNA1_NF0083820-p1, mRNA2_NF0074890-p1, mRNA2_NF0077700-p1, mRNA2_NF0105360-p1, mRNA3_NF0074890-p1, mRNA3_NF0077700-p1, mRNA3_NF0105360-p1, mRNA4_NF0074890-p1, mRNA4_NF0077700-p1, mRNA4_NF0105360-p1, mRNA5_NF0074890-p1, mRNA5_NF0077700-p1, mRNA5_NF0105360-p1, mRNA6_NF0070860-p1	NfowleriV212_g10797.t1, NfowleriV212_g10797.t2, NfowleriV212_g10797.t3, NfowleriV212_g11519.t1, NfowleriV212_g12499.t1, NfowleriV212_g12502.t1, NfowleriV212_g12502.t2, NfowleriV212_g12502.t3, NfowleriV212_g7197.t1, NfowleriV212_g7197.t2, NfowleriV212_g7197.t3, NfowleriV212_g8878.t1, NfowleriV212_g8878.t2, NfowleriV212_g8878.t3, NfowleriV212_g9383.t1	Nfowleri986_g11017.t1, Nfowleri986_g11017.t2, Nfowleri986_g11439.t1, Nfowleri986_g4550.t1, Nfowleri986_g4550.t2, Nfowleri986_g4550.t3, Nfowleri986_g8198.t1, Nfowleri986_g8198.t2, Nfowleri986_g8198.t3, Nfowleri986_g8516.t1, Nfowleri986_g8516.t2, Nfowleri986_g8516.t3, Nfowleri986_g9895.t1, Nfowleri986_g9895.t2, Nfowleri986_g9895.t3	Ty_02933, Ty_03770, Ty_03786, Ty_04104, Ty_04321, Ty_06459	NFgwada002140-RA, NFgwada002359-RA, NFgwada002623-RA, NFgwada003229-RA, NFgwada006243-RA	NFAR12002406-RA, NFAR12003001-RA, NFAR12004161-RA, NFAR12004386-RA, NFAR12005792-RA	NFPA34002420-RA, NFPA34003014-RA, NFPA34003030-RA, NFPA34004850-RA, NFPA34005071-RA, NFPA34006869-RA	KAG2392168.1	NL_CDC_02335	NLovaF9004778-RA	NLova_6004506-RA	NLova_7003558-RA
OG0000010	Uncharacterized protein OS=Naegleria gruberi GN=NAEGRDRAFT_82014 PE=4 SV=1	EFC37513.1	KAF0972403.1, KAF0977601.1, KAF0978007.1, KAF0978008.1, KAF0978090.1, KAF0978091.1, KAF0978136.1, KAF0978220.1, KAF0978221.1, KAF0980865.1	mRNA1_NF0054900-p1, mRNA1_NF0054910-p1, mRNA1_NF0117860-p1, mRNA1_NF0118070-p1, mRNA1_NF0119720-p1, mRNA1_NF0119730-p1, mRNA1_NF0119740-p1, mRNA1_NF0131060-p1, mRNA1_NF0132300-p1, mRNA2_NF0054910-p1, mRNA2_NF0119740-p1, mRNA2_NF0131060-p1, mRNA2_NF0132300-p1, mRNA3_NF0119740-p1, mRNA3_NF0131060-p1	NfowleriV212_g10867.t1, NfowleriV212_g11157.t1, NfowleriV212_g11652.t1, NfowleriV212_g11652.t2, NfowleriV212_g11652.t3, NfowleriV212_g12425.t1, NfowleriV212_g12465.t1, NfowleriV212_g12510.t1, NfowleriV212_g12540.t1, NfowleriV212_g12590.t1, NfowleriV212_g7733.t1	Nfowleri986_g11516.t1, Nfowleri986_g2974.t1, Nfowleri986_g2974.t2, Nfowleri986_g2974.t3, Nfowleri986_g3676.t1, Nfowleri986_g7977.t1, Nfowleri986_g8219.t1, Nfowleri986_g8219.t2, Nfowleri986_g8219.t3	Ty_03779, Ty_05695, Ty_05757, Ty_05793, Ty_06139, Ty_07027	NFgwada002630-RA, NFgwada006063-RA, NFgwada006064-RA, NFgwada006419-RA, NFgwada007476-RA	NFAR12003008-RA, NFAR12005051-RA, NFAR12006191-RA	NFPA34003022-RA, NFPA34005524-RA, NFPA34007262-RA, NFPA34007263-RA	KAG2373222.1, KAG2373523.1, KAG2374028.1, KAG2374105.1	NL_CDC_01998, NL_CDC_07475, NL_CDC_08981	NLovaF9004178-RA	NLova_6003355-RA, NLova_6003927-RA, NLova_6006379-RA	NLova_7003512-RA, NLova_7004053-RA
OG0000011	RecName: Full=Hybrid signal transduction histidine kinase K; AltName: Full=Protein sombrero	EFC41015.1, EFC41036.1, EFC41426.1, EFC42091.1, EFC46373.1	KAF0974837.1, KAF0974838.1, KAF0974851.1, KAF0977357.1, KAF0981600.1	mRNA1_NF0052250-p1, mRNA1_NF0062430-p1, mRNA1_NF0089620-p1, mRNA1_NF0089630-p1, mRNA1_NF0124910-p1, mRNA1_NF0124920-p1, mRNA2_NF0062430-p1, mRNA2_NF0089630-p1	NfowleriV212_g11590.t1, NfowleriV212_g11590.t2, NfowleriV212_g11603.t1, NfowleriV212_g11603.t2, NfowleriV212_g3440.t1, NfowleriV212_g3440.t2, NfowleriV212_g3440.t3, NfowleriV212_g6008.t1, NfowleriV212_g6532.t1, NfowleriV212_g6532.t2	Nfowleri986_g11405.t1, Nfowleri986_g11405.t2, Nfowleri986_g11507.t1, Nfowleri986_g11547.t1, Nfowleri986_g11547.t2, Nfowleri986_g11547.t3, Nfowleri986_g1632.t1, Nfowleri986_g235.t1, Nfowleri986_g235.t2, Nfowleri986_g8377.t1, Nfowleri986_g8377.t2	Ty_03913, Ty_07201, Ty_07661, Ty_07673	NFgwada003374-RA, NFgwada007635-RA, NFgwada007685-RA, NFgwada007686-RA, NFgwada007695-RA	NFAR12003154-RA, NFAR12007024-RA, NFAR12007033-RA, NFAR12007654-RA	NFPA34003174-RA, NFPA34007498-RA, NFPA34009832-RA, NFPA34009845-RA, NFPA34009846-RA	KAG2370711.1, KAG2378204.1, KAG2378217.1, KAG2378218.1, KAG2386105.1	NL_CDC_03633, NL_CDC_03643, NL_CDC_03905, NL_CDC_10838, NL_CDC_10857	NLovaF9006649-RA, NLovaF9009132-RA, NLovaF9009141-RA	NLova_6007793-RA, NLova_6007803-RA, NLova_6008389-RA	NLova_7006435-RA, NLova_7008777-RA, NLova_7008786-RA
OG0000012	Predicted protein OS=Naegleria gruberi GN=NAEGRDRAFT_72654 PE=4 SV=1	EFC39509.1, EFC43252.1	KAF0973323.1, KAF0975307.1, KAF0975323.1, KAF0975516.1, KAF0975517.1, KAF0975956.1, KAF0976030.1, KAF0976031.1, KAF0976032.1, KAF0976224.1, KAF0976225.1, KAF0977045.1, KAF0977171.1, KAF0977650.1, KAF0977728.1, KAF0979125.1, KAF0979126.1, KAF0984649.1, KAF0984650.1, KAF0984959.1, KAF0984960.1	mRNA1_NF0053460-p1, mRNA1_NF0096470-p1, mRNA1_NF0100080-p1, mRNA1_NF0124040-p1, mRNA1_NF0131830-p1, mRNA1_NF0132290-p1, mRNA2_NF0096470-p1, mRNA2_NF0131830-p1	NfowleriV212_g12471.t1, NfowleriV212_g12531.t1, NfowleriV212_g12531.t2, NfowleriV212_g12531.t3, NfowleriV212_g12559.t1, NfowleriV212_g12621.t1	Nfowleri986_g10963.t1, Nfowleri986_g11282.t1, Nfowleri986_g11550.t1, Nfowleri986_g7978.t1, Nfowleri986_g7978.t2	Ty_00196, Ty_03242, Ty_05298, Ty_05859, Ty_06411, Ty_06504, Ty_06682, Ty_06683, Ty_06996, Ty_06997, Ty_07605, Ty_08469, Ty_08470	NFgwada006202-RA, NFgwada006818-RA, NFgwada008498-RA, NFgwada008791-RA	NFAR12006087-RA, NFAR12007451-RA, NFAR12007855-RA, NFAR12009024-RA, NFAR12009025-RA	NFPA34007217-RA, NFPA34010091-RA	KAG2382645.1, KAG2386034.1, KAG2392790.1	NL_CDC_03251	NLovaF9006434-RA	NLova_6005061-RA	NLova_7006223-RA, NLova_7006224-RA, NLova_7007051-RA
OG0000013	Predicted protein OS=Naegleria gruberi GN=NAEGRDRAFT_62411 PE=4 SV=1	EFC47612.1, EFC49787.1	KAF0975006.1, KAF0976039.1, KAF0977704.1, KAF0977705.1, KAF0980977.1, KAF0981824.1, KAF0982706.1, KAF0982730.1, KAF0983189.1	mRNA1_NF0051090-p1, mRNA1_NF0095780-p1, mRNA1_NF0101820-p1, mRNA1_NF0121880-p1	NfowleriV212_g12487.t1, NfowleriV212_g12524.t1, NfowleriV212_g12525.t1, NfowleriV212_g12525.t2, NfowleriV212_g12545.t1, NfowleriV212_g12546.t1, NfowleriV212_g8032.t1, NfowleriV212_g9600.t1, NfowleriV212_g9600.t2, NfowleriV212_g9600.t3	Nfowleri986_g10812.t1, Nfowleri986_g11338.t1, Nfowleri986_g11338.t2, Nfowleri986_g11338.t3, Nfowleri986_g11339.t1, Nfowleri986_g11437.t1, Nfowleri986_g2486.t1, Nfowleri986_g2486.t2, Nfowleri986_g2486.t3, Nfowleri986_g7513.t1	Ty_01756, Ty_04069, Ty_04538, Ty_05846, Ty_08054, Ty_08085, Ty_08475	NFgwada002078-RA, NFgwada003556-RA, NFgwada005792-RA, NFgwada005793-RA, NFgwada006817-RA, NFgwada007220-RA, NFgwada009231-RA	NFAR12004614-RA, NFAR12004615-RA, NFAR12005444-RA, NFAR12006990-RA, NFAR12007928-RA, NFAR12008889-RA	NFPA34001806-RA, NFPA34003334-RA, NFPA34005125-RA, NFPA34005126-RA, NFPA34007166-RA, NFPA34009021-RA, NFPA34010096-RA	KAG2375344.1, KAG2383721.1, KAG2386081.1	NL_CDC_04400	NLovaF9001859-RA, NLovaF9008701-RA	NLova_6001474-RA, NLova_6006879-RA, NLova_6008574-RA	NLova_7001754-RA, NLova_7006907-RA, NLova_7008113-RA
OG0000014	RecName: Full=Peptidyl-prolyl cis-trans isomerase CYP19-3; Short=PPIase CYP19-3; AltName: Full=Cyclophilin of 19 kDa 3; AltName: Full=Cyclophilin-4; AltName: Full=Rotamase cyclophilin-2	EFC35313.1, EFC40134.1, EFC42127.1, EFC43920.1, EFC44154.1, EFC46623.1, EFC48516.1, EFC49095.1	KAF0974725.1, KAF0976596.1, KAF0978195.1, KAF0981795.1, KAF0983291.1, KAF0983687.1	mRNA1_NF0015690-p1, mRNA1_NF0021280-p1, mRNA1_NF0032770-p1, mRNA1_NF0061730-p1, mRNA1_NF0110790-p1, mRNA1_NF0128910-p1, mRNA2_NF0015690-p1, mRNA2_NF0032770-p1, mRNA3_NF0015690-p1, mRNA4_NF0015690-p1	NfowleriV212_g11027.t1, NfowleriV212_g11027.t2, NfowleriV212_g11083.t1, NfowleriV212_g2799.t1, NfowleriV212_g7870.t1, NfowleriV212_g7954.t1, NfowleriV212_g7997.t1	Nfowleri986_g10319.t1, Nfowleri986_g1738.t1, Nfowleri986_g6958.t1, Nfowleri986_g7903.t1, Nfowleri986_g7903.t2, Nfowleri986_g9239.t1, Nfowleri986_g9613.t1	Ty_00726, Ty_04050, Ty_05714, Ty_07754	NFgwada000738-RA, NFgwada001177-RA, NFgwada003517-RA	NFAR12000734-RA, NFAR12001189-RA, NFAR12003297-RA	NFPA34000741-RA, NFPA34000854-RA, NFPA34003313-RA, NFPA34005917-RA, NFPA34008789-RA, NFPA34009956-RA	KAG2372798.1, KAG2377828.1, KAG2378017.1, KAG2378343.1, KAG2385875.1, KAG2387516.1, KAG2393725.1	NL_CDC_01655, NL_CDC_01968, NL_CDC_04179, NL_CDC_08804, NL_CDC_10682	NLovaF9002454-RA, NLovaF9006345-RA	NLova_6002427-RA, NLova_6007023-RA	NLova_7001514-RA, NLova_7005928-RA
OG0000015	RecName: Full=Putative 115 kDa protein in type-1 retrotransposable element R1DM; AltName: Full=ORF 2; AltName: Full=Putative 115 kDa protein in type I retrotransposable element R1DM	EFC36136.1, EFC37235.1, EFC45460.1	KAF0971468.1, KAF0971469.1, KAF0971494.1, KAF0971495.1, KAF0971609.1, KAF0971610.1, KAF0972687.1, KAF0972858.1, KAF0972859.1, KAF0973842.1, KAF0973853.1, KAF0974944.1, KAF0974945.1, KAF0975345.1, KAF0976081.1, KAF0976485.1, KAF0976639.1, KAF0976847.1, KAF0976848.1, KAF0976860.1, KAF0979438.1, KAF0979439.1, KAF0979576.1, KAF0979577.1, KAF0980833.1, KAF0980834.1, KAF0980975.1, KAF0981166.1, KAF0981…	mRNA1_NF0102840-p1, mRNA1_NF0132420-p1, mRNA2_NF0102840-p1, mRNA2_NF0132420-p1	NfowleriV212_g2511.t1, NfowleriV212_g2511.t2, NfowleriV212_g5956.t1, NfowleriV212_g5956.t2, NfowleriV212_g7255.t1	Nfowleri986_g11136.t1, Nfowleri986_g11136.t2, Nfowleri986_g729.t1, Nfowleri986_g761.t1	Ty_00240, Ty_01446, Ty_02170, Ty_03222, Ty_03236, Ty_03691, Ty_04755, Ty_05537, Ty_06546, Ty_06754, Ty_06873, Ty_08055, Ty_08283, Ty_08394, Ty_08508		NFAR12002724-RA	NFPA34004302-RA, NFPA34007835-RA	KAG2388981.1
OG0000016	Predicted protein OS=Naegleria gruberi GN=NAEGRDRAFT_75973 PE=4 SV=1	EFC36348.1, EFC38066.1, EFC42971.1, EFC44692.1	KAF0973149.1, KAF0978415.1, KAF0978495.1, KAF0980777.1, KAF0982389.1, KAF0983213.1, KAF0983397.1	mRNA1_NF0008000-p1, mRNA1_NF0028420-p1, mRNA1_NF0034090-p1, mRNA1_NF0035280-p1, mRNA1_NF0036200-p1, mRNA1_NF0081460-p1, mRNA1_NF0081540-p1, mRNA1_NF0088330-p1, mRNA1_NF0105320-p1, mRNA2_NF0081460-p1, mRNA2_NF0088330-p1	NfowleriV212_g1442.t1, NfowleriV212_g294.t1, NfowleriV212_g3139.t1, NfowleriV212_g3232.t1, NfowleriV212_g5354.t1, NfowleriV212_g7588.t1, NfowleriV212_g8875.t1	Nfowleri986_g1131.t1, Nfowleri986_g2703.t1, Nfowleri986_g4547.t1, Nfowleri986_g5383.t1, Nfowleri986_g6394.t1, Nfowleri986_g804.t1, Nfowleri986_g8503.t1, Nfowleri986_g9997.t1	Ty_04258, Ty_04318, Ty_09392	NFgwada001121-RA, NFgwada001675-RA, NFgwada002303-RA, NFgwada002356-RA, NFgwada002512-RA, NFgwada008622-RA	NFAR12001134-RA, NFAR12001704-RA, NFAR12002891-RA, NFAR12004330-RA, NFAR12004382-RA, NFAR12008673-RA	NFPA34000796-RA, NFPA34001709-RA, NFPA34002899-RA, NFPA34005014-RA, NFPA34005068-RA, NFPA34010548-RA	KAG2372925.1, KAG2372966.1, KAG2374215.1, KAG2377716.1, KAG2377740.1, KAG2393818.1, KAG2394128.1	NL_CDC_00374, NL_CDC_01739	NLovaF9001175-RA, NLovaF9002545-RA	NLova_6001145-RA	NLova_7003007-RA
OG0000017	RecName: Full=Tubulin beta chain; AltName: Full=Beta-tubulin	EFC36511.1, EFC36775.1, EFC37407.1, EFC38385.1, EFC39761.1, EFC40502.1, EFC40613.1, EFC45110.1	KAF0975302.1, KAF0975512.1, KAF0980391.1, KAF0981267.1, KAF0982995.1, KAF0983432.1	mRNA1_NF0020390-p1, mRNA1_NF0069280-p1, mRNA1_NF0081080-p1, mRNA1_NF0090640-p1, mRNA1_NF0116680-p1	NfowleriV212_g11430.t1, NfowleriV212_g12620.t1, NfowleriV212_g2668.t1, NfowleriV212_g3267.t1, NfowleriV212_g5172.t1	Nfowleri986_g10204.t1, Nfowleri986_g391.t1, Nfowleri986_g4112.t1, Nfowleri986_g4595.t4, Nfowleri986_g5753.t1, Nfowleri986_g836.t1, Nfowleri986_g881.t1	Ty_01260, Ty_01613, Ty_02373, Ty_02768, Ty_06679	NFgwada001284-RA, NFgwada001950-RA, NFgwada003816-RA, NFgwada007340-RA	NFAR12001297-RA, NFAR12001977-RA, NFAR12003319-RA, NFAR12006667-RA	NFPA34000970-RA, NFPA34001990-RA, NFPA34004553-RA, NFPA34008002-RA	KAG2377668.1, KAG2378868.1, KAG2381931.1, KAG2391955.1	NL_CDC_00308, NL_CDC_01246, NL_CDC_01547, NL_CDC_05942, NL_CDC_07397	NLovaF9001708-RA, NLovaF9002040-RA, NLovaF9002481-RA, NLovaF9006793-RA, NLovaF9006821-RA	NLova_6001316-RA, NLova_6001665-RA, NLova_6002763-RA	NLova_7001613-RA, NLova_7001929-RA, NLova_7002759-RA, NLova_7002950-RA
OG0000018	Uncharacterized protein OS=Naegleria gruberi GN=NAEGRDRAFT_77883 PE=4 SV=1	EFC50081.1	KAF0973405.1, KAF0978102.1, KAF0984759.1, KAF0984763.1, KAF0984764.1	mRNA1_NF0055380-p1, mRNA1_NF0111540-p1, mRNA1_NF0131630-p1, mRNA2_NF0055380-p1	NfowleriV212_g12235.t1, NfowleriV212_g12235.t2, NfowleriV212_g12240.t1, NfowleriV212_g12338.t1, NfowleriV212_g12338.t2, NfowleriV212_g12455.t1, NfowleriV212_g3634.t1, NfowleriV212_g3634.t2	Nfowleri986_g11321.t1, Nfowleri986_g11321.t2, Nfowleri986_g11491.t1, Nfowleri986_g11491.t2, Nfowleri986_g11491.t3, Nfowleri986_g7599.t1, Nfowleri986_g8700.t1, Nfowleri986_g8700.t3, Nfowleri986_g8700.t4	Ty_03102, Ty_03106, Ty_05782, Ty_09209	NFgwada002803-RA, NFgwada002808-RA, NFgwada006054-RA, NFgwada009178-RA	NFAR12002590-RA, NFAR12002595-RA, NFAR12005142-RA, NFAR12009426-RA	NFPA34002603-RA, NFPA34002608-RA, NFPA34006006-RA, NFPA34010786-RA	KAG2379143.1, KAG2383159.1, KAG2383164.1, KAG2385775.1, KAG2385776.1, KAG2393854.1	NL_CDC_05726, NL_CDC_07044, NL_CDC_09280, NL_CDC_10489, NL_CDC_10493, NL_CDC_10974	NLovaF9001199-RA, NLovaF9004328-RA, NLovaF9006409-RA, NLovaF9009460-RA	NLova_6001834-RA, NLova_6003786-RA, NLova_6003791-RA, NLova_6007082-RA, NLova_6009382-RA	NLova_7000800-RA, NLova_7003375-RA, NLova_7003378-RA, NLova_7005987-RA, NLova_7009289-RA
OG0000019	Predicted protein OS=Naegleria gruberi GN=NAEGRDRAFT_62207 PE=4 SV=1	EFC49483.1, EFC49484.1	KAF0972574.1, KAF0977325.1, KAF0977653.1, KAF0984141.1, KAF0984962.1	mRNA1_NF0091760-p1, mRNA1_NF0132500-p1, mRNA2_NF0132260-p1	NfowleriV212_g12441.t1, NfowleriV212_g12441.t2, NfowleriV212_g12450.t1, NfowleriV212_g12507.t1, NfowleriV212_g12517.t1, NfowleriV212_g12552.t1, NfowleriV212_g12613.t1, NfowleriV212_g12654.t1, NfowleriV212_g8110.t1	Nfowleri986_g11034.t1, Nfowleri986_g11034.t2, Nfowleri986_g11034.t3, Nfowleri986_g11302.t1, Nfowleri986_g11302.t2, Nfowleri986_g11560.t1, Nfowleri986_g4312.t1	Ty_00392, Ty_04834, Ty_06993, Ty_07221	NFgwada000402-RA, NFgwada004082-RA, NFgwada007438-RA	NFAR12000399-RA, NFAR12003593-RA, NFAR12007450-RA	NFPA34000395-RA, NFPA34004822-RA, NFPA34006350-RA, NFPA34007213-RA, NFPA34008445-RA	KAG2373532.1, KAG2373533.1, KAG2374009.1, KAG2374098.1, KAG2375307.1, KAG2375361.1, KAG2388219.1, KAG2388960.1, KAG2388961.1, KAG2389199.1, KAG2392012.1	NL_CDC_02006, NL_CDC_02057, NL_CDC_04384, NL_CDC_05898, NL_CDC_07237, NL_CDC_08987, NL_CDC_09755	NLovaF9004416-RA, NLovaF9008715-RA	NLova_6002524-RA, NLova_6003878-RA, NLova_6005938-RA, NLova_6008190-RA, NLova_6008589-RA	NLova_7006221-RA, NLova_7006222-RA, NLova_7006457-RA
OG0000020	Membrane protein OS=Naegleria fowleri GN=mp2Cl5 PE=2 SV=1	EFC37095.1, EFC38256.1	KAF0972066.1, KAF0974029.1, KAF0980200.1, KAF0981468.1, KAF0981761.1, KAF0983834.1, KAF0983835.1	mRNA1_NF0004710-p1, mRNA1_NF0017140-p1, mRNA1_NF0017150-p1, mRNA1_NF0046630-p1, mRNA1_NF0071170-p1, mRNA1_NF0071370-p1, mRNA1_NF0091040-p1, mRNA2_NF0004710-p1, mRNA2_NF0071370-p1	NfowleriV212_g12285.t1, NfowleriV212_g4758.t1, NfowleriV212_g4758.t2, NfowleriV212_g5941.t1, NfowleriV212_g5942.t1, NfowleriV212_g6451.t1, NfowleriV212_g6818.t1, NfowleriV212_g6818.t2, NfowleriV212_g9429.t1	Nfowleri986_g11522.t1, Nfowleri986_g1387.t1, Nfowleri986_g3288.t1, Nfowleri986_g5110.t1, Nfowleri986_g6601.t1, Nfowleri986_g88.t1	Ty_00611, Ty_02908, Ty_08790	NFgwada000626-RA, NFgwada003199-RA, NFgwada003286-RA, NFgwada003492-RA, NFgwada008353-RA	NFAR12000627-RA, NFAR12002376-RA, NFAR12003070-RA, NFAR12003272-RA, NFAR12008775-RA	NFPA34000633-RA, NFPA34000634-RA, NFPA34002391-RA, NFPA34003082-RA, NFPA34003289-RA, NFPA34007686-RA, NFPA34008557-RA	KAG2373082.1, KAG2382915.1, KAG2393566.1	NL_CDC_04309, NL_CDC_09179	NLovaF9000618-RA, NLovaF9008432-RA	NLova_6000626-RA, NLova_6002180-RA, NLova_6008922-RA	NLova_7000600-RA, NLova_7007650-RA
OG0000021	RecName: Full=ADP-ribosylation factor 2-B; Short=AtARF2; AltName: Full=ARF1-like protein U5<>RecName: Full=ADP-ribosylation factor 2-A; Short=AtARF2	EFC36042.1, EFC37656.1, EFC39591.1, EFC39661.1, EFC40063.1, EFC41160.1, EFC41196.1, EFC43014.1, EFC43898.1, EFC44283.1, EFC47479.1, EFC47492.1, EFC48266.1, EFC49256.1	KAF0971901.1, KAF0972170.1, KAF0972386.1, KAF0973092.1, KAF0973404.1, KAF0979320.1, KAF0981731.1	mRNA1_NF0036630-p1, mRNA1_NF0048600-p1, mRNA1_NF0050400-p1, mRNA1_NF0055370-p1, mRNA1_NF0071690-p1	NfowleriV212_g2362.t1, NfowleriV212_g3635.t1, NfowleriV212_g4785.t1, NfowleriV212_g5277.t1, NfowleriV212_g7176.t1	Nfowleri986_g116.t1, Nfowleri986_g2957.t1, Nfowleri986_g5067.t1, Nfowleri986_g5067.t2, Nfowleri986_g5067.t3, Nfowleri986_g7273.t1, Nfowleri986_g8700.t2	Ty_04008	NFgwada003474-RA, NFgwada006404-RA, NFgwada007883-RA	NFAR12003254-RA, NFAR12006176-RA, NFAR12008123-RA	NFPA34003271-RA, NFPA34005506-RA, NFPA34006518-RA, NFPA34010837-RA	KAG2379144.1, KAG2379233.1, KAG2383702.1, KAG2387594.1, KAG2389153.1, KAG2389154.1	NL_CDC_01919, NL_CDC_07279, NL_CDC_10971	NLovaF9002405-RA, NLovaF9005321-RA	NLova_6002381-RA, NLova_6005335-RA, NLova_6009383-RA	NLova_7002585-RA, NLova_7005663-RA
OG0000022	RecName: Full=Luminal-binding protein 4; Short=BiP 4; AltName: Full=78 kDa glucose-regulated protein homolog 4; Short=GRP-78-4; Flags: Precursor	EFC36488.1, EFC38025.1, EFC38218.1, EFC38925.1, EFC38957.1, EFC39565.1, EFC41085.1, EFC43045.1, EFC45093.1, EFC48802.1	KAF0975636.1, KAF0977085.1, KAF0979838.1, KAF0981782.1	mRNA1_NF0013810-p1, mRNA1_NF0023390-p1, mRNA1_NF0110660-p1, mRNA2_NF0023390-p1, mRNA3_NF0077880-p1, mRNA4_NF0077880-p1, mRNA5_NF0077880-p1	NfowleriV212_g11915.t1, NfowleriV212_g9104.t1, NfowleriV212_g956.t1, NfowleriV212_g9637.t1	Nfowleri986_g10528.t1, Nfowleri986_g10528.t2, Nfowleri986_g2575.t1, Nfowleri986_g8059.t1, Nfowleri986_g9056.t1	Ty_04039, Ty_06473, Ty_06771	NFgwada003509-RA, NFgwada005281-RA, NFgwada007429-RA	NFAR12003289-RA, NFAR12004833-RA	NFPA34003305-RA, NFPA34004461-RA, NFPA34006890-RA, NFPA34008105-RA	KAG2373246.1, KAG2373597.1, KAG2375214.1, KAG2387241.1, KAG2387537.1, KAG2389542.1	NL_CDC_01955, NL_CDC_04507, NL_CDC_09871	NLovaF9002440-RA, NLovaF9003565-RA, NLovaF9006872-RA, NLovaF9008619-RA	NLova_6002415-RA, NLova_6004941-RA, NLova_6006103-RA, NLova_6006396-RA, NLova_6008481-RA	NLova_7002615-RA, NLova_7004235-RA, NLova_7007117-RA, NLova_7008024-RA
OG0000023	RecName: Full=Tubulin alpha-1A chain	EFC37818.1, EFC38131.1, EFC40371.1, EFC42320.1, EFC42452.1, EFC44259.1, EFC44320.1, EFC45457.1, EFC47345.1, EFC49841.1	KAF0971728.1, KAF0974231.1, KAF0978155.1, KAF0981771.1, KAF0984542.1	mRNA1_NF0005980-p1, mRNA1_NF0042610-p1, mRNA1_NF0044770-p1, mRNA1_NF0061350-p1, mRNA1_NF0071270-p1, mRNA2_NF0005980-p1	NfowleriV212_g12437.t1, NfowleriV212_g12640.t1, NfowleriV212_g4548.t1, NfowleriV212_g6330.t1, NfowleriV212_g6717.t1	Nfowleri986_g10132.t1, Nfowleri986_g2779.t1, Nfowleri986_g3525.t1, Nfowleri986_g4393.t1, Nfowleri986_g5877.t1	Ty_00119, Ty_04032, Ty_05742, Ty_07564, Ty_08137	NFgwada003499-RA, NFgwada006012-RA, NFgwada006873-RA, NFgwada008750-RA	NFAR12003280-RA, NFAR12005099-RA, NFAR12007813-RA	NFPA34003296-RA, NFPA34005956-RA, NFPA34009708-RA	KAG2375155.1, KAG2379513.1, KAG2379663.1, KAG2385840.1, KAG2387547.1	NL_CDC_01948, NL_CDC_05248, NL_CDC_08653, NL_CDC_09324	NLovaF9000115-RA, NLovaF9002434-RA, NLovaF9006364-RA	NLova_6002408-RA, NLova_6007042-RA	NLova_7000110-RA, NLova_7002612-RA, NLova_7005948-RA
OG0000024	RecName: Full=Cytochrome P450 734A1; AltName: Full=Protein PHYB ACTIVATION-TAGGED SUPPRESSOR 1	EFC37955.1, EFC38358.1, EFC38409.1, EFC38517.1, EFC42233.1, EFC42580.1, EFC42996.1, EFC45315.1, EFC45404.1, EFC45549.1, EFC45654.1	KAF0973307.1, KAF0973308.1, KAF0983269.1, KAF0983270.1, KAF0983271.1	mRNA1_NF0053620-p1, mRNA1_NF0109530-p1, mRNA1_NF0109540-p1, mRNA1_NF0109550-p1, mRNA2_NF0109540-p1, mRNA2_NF0109550-p1	NfowleriV212_g12634.t1, NfowleriV212_g3196.t1, NfowleriV212_g3196.t2, NfowleriV212_g3196.t3, NfowleriV212_g3197.t1, NfowleriV212_g8744.t1	Nfowleri986_g9114.t1, Nfowleri986_g9114.t2, Nfowleri986_g9114.t3, Nfowleri986_g9115.t1, Nfowleri986_g9115.t2, Nfowleri986_g9115.t3, Nfowleri986_g9742.t1, Nfowleri986_g9742.t2, Nfowleri986_g9742.t3	Ty_01140, Ty_09277	NFgwada001164-RA, NFgwada008510-RA	NFAR12001177-RA, NFAR12008559-RA	NFPA34000841-RA, NFPA34010395-RA	KAG2374400.1, KAG2374401.1, KAG2377807.1, KAG2377808.1, KAG2377809.1, KAG2377810.1	NL_CDC_01667, NL_CDC_01668, NL_CDC_09952, NL_CDC_09953	NLovaF9001586-RA, NLovaF9008985-RA, NLovaF9008986-RA	NLova_6001201-RA, NLova_6001202-RA	NLova_7001502-RA, NLova_7008996-RA, NLova_7008997-RA
OG0000025	RecName: Full=Cytochrome P450 27C1; AltName: Full=All-trans retinol 3,4-desaturase	EFC37991.1, EFC39354.1, EFC39430.1, EFC40959.1, EFC41459.1, EFC42429.1, EFC43691.1, EFC44551.1, EFC44552.1, EFC44891.1, EFC46300.1, EFC48402.1	KAF0972970.1, KAF0972987.1, KAF0976533.1, KAF0982114.1	mRNA1_NF0022470-p1, mRNA1_NF0032170-p1, mRNA1_NF0069510-p1, mRNA2_NF0022470-p1, mRNA2_NF0022610-p1	NfowleriV212_g10006.t1, NfowleriV212_g10006.t2, NfowleriV212_g10932.t1, NfowleriV212_g10932.t2, NfowleriV212_g8435.t1, NfowleriV212_g9873.t2, NfowleriV212_g9873.t3	Nfowleri986_g487.t1, Nfowleri986_g487.t2, Nfowleri986_g487.t3, Nfowleri986_g7237.t1, Nfowleri986_g7237.t2, Nfowleri986_g8478.t3	Ty_00764, Ty_02310, Ty_08362	NFgwada000775-RA, NFgwada000786-RA, NFgwada004544-RA	NFAR12000769-RA, NFAR12000779-RA, NFAR12008408-RA	NFPA34001128-RA, NFPA34001139-RA, NFPA34004151-RA, NFPA34008848-RA	KAG2373368.1, KAG2373389.1, KAG2378079.1, KAG2393449.1	NL_CDC_08037, NL_CDC_10147, NL_CDC_10164	NLovaF9000543-RA, NLovaF9000785-RA, NLovaF9008055-RA	NLova_6000545-RA, NLova_6000790-RA, NLova_6008091-RA	NLova_7000521-RA, NLova_7001133-RA
OG0000026	Predicted protein OS=Naegleria gruberi GN=NAEGRDRAFT_46960 PE=4 SV=1	EFC47752.1	KAF0974153.1, KAF0974154.1, KAF0974908.1, KAF0975594.1, KAF0981843.1, KAF0984900.1, KAF0984901.1	mRNA1_NF0023710-p1, mRNA1_NF0041030-p1, mRNA1_NF0065110-p1, mRNA1_NF0103220-p1, mRNA2_NF0103220-p1	NfowleriV212_g12448.t1, NfowleriV212_g12481.t1, NfowleriV212_g12481.t2	Nfowleri986_g10458.t1, Nfowleri986_g3916.t1, Nfowleri986_g3916.t2, Nfowleri986_g8547.t1, Nfowleri986_g8547.t2	Ty_02102, Ty_03195, Ty_06735, Ty_07511	NFgwada002904-RA, NFgwada004358-RA, NFgwada007398-RA	NFAR12002694-RA, NFAR12002695-RA, NFAR12003878-RA	NFPA34003958-RA, NFPA34009636-RA	KAG2370607.1, KAG2370608.1, KAG2370827.1, KAG2372846.1, KAG2373899.1, KAG2373900.1, KAG2375308.1, KAG2379659.1, KAG2381787.1, KAG2385522.1, KAG2385652.1, KAG2385836.1, KAG2385837.1, KAG2386773.1, KAG2386774.1, KAG2391934.1	NL_CDC_00326, NL_CDC_03666, NL_CDC_05961, NL_CDC_10384	NLovaF9007639-RA, NLovaF9009045-RA	NLova_6003071-RA, NLova_6007442-RA, NLova_6007443-RA, NLova_6009273-RA	NLova_7003792-RA, NLova_7003793-RA, NLova_7008251-RA
OG0000027	RecName: Full=Multidrug resistance protein 1; AltName: Full=ATP-binding cassette sub-family B member 1; AltName: Full=P-glycoprotein 1; AltName: CD_antigen=CD243	EFC36352.1, EFC37137.1, EFC37281.1, EFC37687.1, EFC38507.1, EFC39047.1, EFC39126.1, EFC40591.1, EFC45687.1, EFC46316.1, EFC47599.1, EFC50131.1	KAF0972870.1, KAF0973306.1, KAF0979512.1, KAF0979513.1, KAF0980793.1	mRNA1_NF0026790-p1, mRNA1_NF0053630-p1, mRNA1_NF0111730-p1, mRNA2_NF0026790-p1, mRNA2_NF0053630-p1, mRNA2_NF0111730-p1	NfowleriV212_g280.t1, NfowleriV212_g2923.t1, NfowleriV212_g8745.t1	Nfowleri986_g1117.t1, Nfowleri986_g2015.t1, Nfowleri986_g9743.t1	Ty_04607, Ty_09278	NFgwada002524-RA, NFgwada004893-RA, NFgwada008511-RA	NFAR12002902-RA, NFAR12006350-RA, NFAR12008560-RA	NFPA34002912-RA, NFPA34006077-RA, NFPA34010396-RA	KAG2374399.1, KAG2379229.1, KAG2379269.1, KAG2385680.1, KAG2393026.1	NL_CDC_06358, NL_CDC_09085, NL_CDC_09954, NL_CDC_10337	NLovaF9003778-RA, NLovaF9005813-RA, NLovaF9005837-RA, NLovaF9005986-RA, NLovaF9008987-RA	NLova_6004090-RA, NLova_6005598-RA, NLova_6005740-RA, NLova_6009456-RA	NLova_7004444-RA, NLova_7005666-RA, NLova_7006031-RA, NLova_7008998-RA
OG0000028	Predicted protein OS=Naegleria gruberi GN=NAEGRDRAFT_49972 PE=4 SV=1	EFC43138.1, EFC43140.1	KAF0974333.1, KAF0974642.1, KAF0976223.1, KAF0978059.1, KAF0979440.1, KAF0981839.1	mRNA1_NF0041060-p1, mRNA1_NF0096490-p1, mRNA1_NF0128390-p1, mRNA1_NF0132160-p1, mRNA2_NF0128390-p1	NfowleriV212_g11614.t1, NfowleriV212_g12477.t1, NfowleriV212_g12477.t2, NfowleriV212_g12512.t1, NfowleriV212_g12555.t1, NfowleriV212_g5698.t1, NfowleriV212_g5698.t2	Nfowleri986_g11110.t1, Nfowleri986_g2820.t1, Nfowleri986_g3235.t1, Nfowleri986_g9404.t1	Ty_02099, Ty_05810, Ty_07811, Ty_08613, Ty_09044	NFgwada003775-RA, NFgwada004354-RA, NFgwada005567-RA, NFgwada009012-RA	NFAR12003873-RA, NFAR12009023-RA, NFAR12009260-RA	NFPA34003953-RA, NFPA34007821-RA, NFPA34010267-RA	KAG2370870.1, KAG2372842.1, KAG2373491.1, KAG2374815.1, KAG2381541.1	NL_CDC_03191, NL_CDC_03908, NL_CDC_04777, NL_CDC_06528, NL_CDC_09926, NL_CDC_11198	NLovaF9000409-RA, NLovaF9006666-RA, NLovaF9007320-RA, NLovaF9008943-RA	NLova_6000403-RA, NLova_6006640-RA	NLova_7000376-RA, NLova_7005058-RA, NLova_7007904-RA, NLova_7007907-RA
OG0000029	Predicted protein OS=Naegleria gruberi GN=NAEGRDRAFT_62269 PE=4 SV=1	EFC35598.1, EFC38049.1, EFC49706.1	KAF0973061.1, KAF0973062.1, KAF0973063.1	mRNA1_NF0085110-p1, mRNA1_NF0085120-p1, mRNA1_NF0085130-p1, mRNA1_NF0085140-p1	NfowleriV212_g4997.t1, NfowleriV212_g4997.t2, NfowleriV212_g4997.t3	Nfowleri986_g3333.t1, Nfowleri986_g3333.t2	Ty_00825	NFgwada000839-RA	NFAR12000832-RA	NFPA34001190-RA, NFPA34001191-RA	KAG2370574.1, KAG2370624.1, KAG2370626.1, KAG2370687.1, KAG2370716.1, KAG2370732.1, KAG2372720.1, KAG2374247.1, KAG2374419.1, KAG2377693.1, KAG2378707.1, KAG2378748.1, KAG2381854.1, KAG2382257.1, KAG2383044.1, KAG2383065.1, KAG2383694.1, KAG2387432.1, KAG2388047.1, KAG2389142.1, KAG2392612.1	NL_CDC_00057, NL_CDC_02158, NL_CDC_03680, NL_CDC_04961, NL_CDC_05532, NL_CDC_06046, NL_CDC_06481, NL_CDC_07626, NL_CDC_07645, NL_CDC_08202, NL_CDC_09794, NL_CDC_10927, NL_CDC_10928, NL_CDC_11186	NLovaF9000856-RA, NLovaF9004931-RA	NLova_6000855-RA, NLova_6000856-RA	NLova_7001190-RA
OG0000030	Predicted protein OS=Naegleria gruberi GN=NAEGRDRAFT_75925 PE=4 SV=1	EFC35498.1, EFC36411.1, EFC39175.1, EFC39176.1, EFC46618.1	KAF0980746.1	mRNA1_NF0008700-p1, mRNA1_NF0028130-p1	NfowleriV212_g12519.t1, NfowleriV212_g6185.t1				NFAR12003716-RA	NFPA34003453-RA	KAG2370656.1, KAG2373219.1, KAG2374837.1, KAG2374838.1, KAG2374987.1, KAG2377699.1, KAG2378931.1, KAG2379381.1, KAG2381476.1, KAG2381743.1, KAG2392170.1, KAG2392450.1, KAG2392451.1	NL_CDC_01409, NL_CDC_01748, NL_CDC_01933, NL_CDC_02108, NL_CDC_02946, NL_CDC_04010, NL_CDC_04871, NL_CDC_07372, NL_CDC_07633, NL_CDC_08785, NL_CDC_08925, NL_CDC_09134, NL_CDC_09425, NL_CDC_09493, NL_CDC_09973, NL_CDC_10122, NL_CDC_10329, NL_CDC_10672, NL_CDC_10697, NL_CDC_10934, NL_CDC_10948, NL_CDC_10969, NL_CDC_11034, NL_CDC_11062, NL_CDC_11091, NL_CDC_11107, NL_CDC_11124, NL_CDC_11134, NL_CDC_…		NLova_6003485-RA, NLova_6003486-RA	NLova_7002197-RA, NLova_7002198-RA
OG0000031	RecName: Full=Nucleotide-binding oligomerization domain-containing protein 1; AltName: Full=Caspase recruitment domain-containing protein 4	EFC35273.1, EFC35435.1, EFC35664.1, EFC35879.1, EFC36495.1, EFC36576.1, EFC36599.1, EFC36929.1, EFC37100.1, EFC37101.1, EFC37275.1, EFC37470.1, EFC37772.1, EFC37976.1, EFC38043.1, EFC38945.1, EFC39291.1, EFC39567.1, EFC39603.1, EFC39872.1, EFC40074.1, EFC40148.1, EFC40206.1, EFC40210.1, EFC40245.1, EFC40262.1, EFC40860.1, EFC41127.1, EFC41475.1, EFC41549.1, EFC42157.1, EFC42596.1, EFC42684.1, EFC…
OG0000032	RecName: Full=Adenylate cyclase; AltName: Full=ATP pyrophosphate-lyase; AltName: Full=Adenylyl cyclase	EFC38953.1, EFC43030.1	KAF0972085.1, KAF0972134.1, KAF0979280.1, KAF0979281.1	mRNA1_NF0048360-p1, mRNA1_NF0066690-p1, mRNA1_NF0109930-p1, mRNA1_NF0109950-p1, mRNA2_NF0124500-p1	NfowleriV212_g11420.t1, NfowleriV212_g3956.t1, NfowleriV212_g4512.t1, NfowleriV212_g4512.t2, NfowleriV212_g4659.t2	Nfowleri986_g5532.t1, Nfowleri986_g5532.t2, Nfowleri986_g6737.t1, Nfowleri986_g6737.t2, Nfowleri986_g7613.t4, Nfowleri986_g9169.t2	Ty_05423, Ty_08805, Ty_08842	NFgwada005453-RA, NFgwada008026-RA, NFgwada008070-RA, NFgwada008446-RA	NFAR12005266-RA, NFAR12008268-RA, NFAR12008307-RA	NFPA34006480-RA, NFPA34008427-RA, NFPA34008695-RA, NFPA34010982-RA, NFPA34011035-RA	KAG2370921.1, KAG2379277.1, KAG2379278.1, KAG2383050.1, KAG2383389.1	NL_CDC_09091, NL_CDC_10894	NLovaF9005810-RA, NLovaF9008347-RA, NLovaF9008529-RA, NLovaF9008934-RA	NLova_6005572-RA, NLova_6008819-RA, NLova_6008825-RA, NLova_6009025-RA, NLova_6009026-RA	NLova_7005639-RA, NLova_7007552-RA, NLova_7008755-RA
OG0000033	RecName: Full=HBS1-like protein; AltName: Full=ERFS	EFC36406.1, EFC37918.1, EFC38145.1, EFC39184.1, EFC39645.1, EFC44182.1, EFC49060.1, EFC49061.1, EFC50231.1	KAF0978910.1, KAF0981764.1, KAF0982479.1, KAF0982750.1	mRNA1_NF0008630-p1, mRNA1_NF0030060-p1	NfowleriV212_g10091.t1, NfowleriV212_g10878.t1, NfowleriV212_g11952.t1, NfowleriV212_g4427.t1, NfowleriV212_g4755.t1, NfowleriV212_g6192.t1, NfowleriV212_g6192.t2, NfowleriV212_g6192.t3	Nfowleri986_g10982.t1, Nfowleri986_g11570.t1, Nfowleri986_g11571.t1, Nfowleri986_g5424.t1, Nfowleri986_g5424.t2, Nfowleri986_g6474.t2, Nfowleri986_g85.t1, Nfowleri986_g85.t2	Ty_01428, Ty_01925, Ty_03359	NFgwada001779-RA, NFgwada004203-RA	NFAR12001636-RA, NFAR12003720-RA	NFPA34001637-RA, NFPA34003457-RA	KAG2372778.1, KAG2377339.1, KAG2387494.1, KAG2387559.1, KAG2394024.1	NL_CDC_01942, NL_CDC_01986, NL_CDC_05855, NL_CDC_08183	NLovaF9002427-RA, NLovaF9002899-RA	NLova_6001961-RA, NLova_6003475-RA	NLova_7000934-RA, NLova_7002188-RA
OG0000034	von Willebrand factor type A domain-containing protein OS=Naegleria gruberi GN=NAEGRDRAFT_88168 PE=4 SV=1	EFC44729.1	KAF0974735.1, KAF0974863.1, KAF0975331.1, KAF0983500.1	mRNA1_NF0015450-p1, mRNA1_NF0021190-p1, mRNA1_NF0107240-p1, mRNA2_NF0021190-p1, mRNA2_NF0107240-p1	NfowleriV212_g10517.t1, NfowleriV212_g8215.t1, NfowleriV212_g8215.t2	Nfowleri986_g10017.t1, Nfowleri986_g10017.t2, Nfowleri986_g10017.t3, Nfowleri986_g11059.t1, Nfowleri986_g1729.t1, Nfowleri986_g1729.t2, Nfowleri986_g1729.t3, Nfowleri986_g3882.t1, Nfowleri986_g3882.t2	Ty_01310, Ty_06538, Ty_07651, Ty_07747	NFgwada001333-RA, NFgwada007764-RA	NFAR12001347-RA, NFAR12006544-RA, NFAR12007102-RA	NFPA34001019-RA, NFPA34007823-RA, NFPA34009820-RA, NFPA34009946-RA	KAG2378190.1, KAG2378326.1, KAG2382133.1, KAG2393293.1	NL_CDC_03546, NL_CDC_03654, NL_CDC_05120, NL_CDC_08540	NLovaF9000442-RA, NLovaF9006668-RA, NLovaF9009122-RA, NLovaF9009210-RA	NLova_6006172-RA, NLova_6006186-RA, NLova_6007783-RA, NLova_6007879-RA	NLova_7000414-RA, NLova_7006908-RA, NLova_7008765-RA, NLova_7008853-RA
OG0000035	Predicted protein OS=Naegleria gruberi GN=NAEGRDRAFT_62160 PE=4 SV=1	EFC40598.1, EFC42740.1	KAF0972195.1, KAF0972484.1, KAF0972485.1, KAF0974365.1, KAF0975370.1, KAF0983821.1	mRNA10_NF0102620-p1, mRNA12_NF0056930-p1, mRNA12_NF0056970-p1, mRNA13_NF0056930-p1, mRNA14_NF0056930-p1, mRNA16_NF0056930-p1, mRNA17_NF0056970-p1, mRNA19_NF0056970-p1, mRNA1_NF0015310-p1, mRNA1_NF0056930-p1, mRNA1_NF0102460-p1, mRNA2_NF0015180-p1, mRNA3_NF0015310-p1, mRNA3_NF0089380-p1, mRNA3_NF0102620-p1, mRNA4_NF0089380-p1, mRNA4_NF0102620-p1, mRNA5_NF0056570-p1, mRNA6_NF0015310-p1, mRNA6_NF010…	NfowleriV212_g5400.t1, NfowleriV212_g5926.t1, NfowleriV212_g7464.t1, NfowleriV212_g7465.t1	Nfowleri986_g1374.t1, Nfowleri986_g1944.t1, Nfowleri986_g2848.t1, Nfowleri986_g7013.t1, Nfowleri986_g7014.t1	Ty_06204, Ty_09025			NFPA34005605-RA, NFPA34005606-RA, NFPA34005676-RA, NFPA34007791-RA	KAG2382039.1, KAG2393845.1	NL_CDC_05525, NL_CDC_05718
OG0000036	Predicted protein OS=Naegleria gruberi GN=NAEGRDRAFT_66486 PE=4 SV=1	EFC37993.1	KAF0971632.1, KAF0975202.1, KAF0975265.1, KAF0975266.1, KAF0983498.1	mRNA1_NF0042600-p1, mRNA1_NF0092990-p1, mRNA1_NF0101650-p1, mRNA1_NF0101660-p1, mRNA1_NF0107210-p1, mRNA1_NF0107220-p1	NfowleriV212_g12208.t1, NfowleriV212_g12208.t2, NfowleriV212_g12547.t1, NfowleriV212_g4114.t1, NfowleriV212_g7077.t1	Nfowleri986_g10015.t1, Nfowleri986_g10015.t2, Nfowleri986_g10015.t3, Nfowleri986_g5731.t1, Nfowleri986_g5731.t2, Nfowleri986_g5731.t3	Ty_01308, Ty_04336, Ty_04385	NFgwada001331-RA, NFgwada001332-RA, NFgwada005602-RA	NFAR12001345-RA, NFAR12001346-RA, NFAR12004399-RA, NFAR12007985-RA	NFPA34001017-RA, NFPA34001018-RA, NFPA34006979-RA, NFPA34008995-RA, NFPA34008996-RA	KAG2370566.1, KAG2373077.1, KAG2382700.1, KAG2389620.1	NL_CDC_00303, NL_CDC_04778, NL_CDC_06388, NL_CDC_08755, NL_CDC_11199	NLovaF9000290-RA, NLovaF9003614-RA	NLova_6000285-RA, NLova_6004984-RA, NLova_6004985-RA	NLova_7001755-RA, NLova_7004276-RA
OG0000037	Predicted protein OS=Naegleria gruberi GN=NAEGRDRAFT_73052 PE=4 SV=1	EFC39128.1	KAF0974281.1, KAF0976083.1, KAF0976092.1, KAF0976107.1, KAF0980496.1, KAF0980497.1	mRNA1_NF0043970-p1, mRNA1_NF0043980-p1, mRNA1_NF0043990-p1, mRNA1_NF0082260-p1, mRNA1_NF0100060-p1, mRNA1_NF0122040-p1, mRNA1_NF0128160-p1, mRNA1_NF0131980-p1, mRNA1_NF0132230-p1, mRNA1_NF0132260-p1, mRNA2_NF0128160-p1	NfowleriV212_g11528.t1, NfowleriV212_g8657.t1, NfowleriV212_g8657.t2, NfowleriV212_g8658.t1, NfowleriV212_g8914.t1	Nfowleri986_g727.t1, Nfowleri986_g728.t1, Nfowleri986_g728.t2, Nfowleri986_g728.t3, Nfowleri986_g9601.t1, Nfowleri986_g9637.t1, Nfowleri986_g9637.t2, Nfowleri986_g9637.t3	Ty_02696, Ty_07604, Ty_08488, Ty_08514	NFgwada002982-RA, NFgwada003593-RA, NFgwada008790-RA	NFAR12002148-RA, NFAR12002149-RA, NFAR12007854-RA, NFAR12008927-RA	NFPA34002160-RA, NFPA34009755-RA, NFPA34010143-RA	KAG2373295.1, KAG2391989.1, KAG2393198.1	NL_CDC_02648, NL_CDC_06829	NLovaF9006167-RA	NLova_6003971-RA, NLova_6005916-RA	NLova_7004333-RA
OG0000038	Predicted protein OS=Naegleria gruberi GN=NAEGRDRAFT_54699 PE=4 SV=1	EFC35875.1, EFC49423.1									KAG2370595.1, KAG2372707.1, KAG2372844.1, KAG2372868.1, KAG2373836.1, KAG2377857.1, KAG2381481.1, KAG2382387.1, KAG2382388.1, KAG2382785.1, KAG2387685.1, KAG2388462.1, KAG2389614.1, KAG2393323.1, KAG2393324.1, KAG2393376.1, KAG2394034.1, KAG2394035.1	NL_CDC_00089, NL_CDC_00949, NL_CDC_01236, NL_CDC_01728, NL_CDC_02297, NL_CDC_02392, NL_CDC_02396, NL_CDC_02795, NL_CDC_03066, NL_CDC_03725, NL_CDC_03726, NL_CDC_04521, NL_CDC_05368, NL_CDC_05864, NL_CDC_06397, NL_CDC_06740, NL_CDC_06867, NL_CDC_07455, NL_CDC_08211, NL_CDC_08311, NL_CDC_08377, NL_CDC_08687, NL_CDC_08749, NL_CDC_09005, NL_CDC_09129, NL_CDC_09341, NL_CDC_09377, NL_CDC_09900, NL_CDC_…
OG0000039	RecName: Full=Glutathione S-transferase; AltName: Full=GST class-sigma	EFC36952.1, EFC37358.1, EFC40565.1, EFC41763.1, EFC41883.1, EFC48352.1	KAF0976908.1, KAF0980412.1, KAF0981573.1	mRNA1_NF0020600-p1, mRNA1_NF0041630-p1	NfowleriV212_g12127.t1, NfowleriV212_g12127.t2, NfowleriV212_g1602.t1, NfowleriV212_g3466.t1, NfowleriV212_g8058.t1, NfowleriV212_g8058.t2	Nfowleri986_g3242.t1, Nfowleri986_g3242.t2, Nfowleri986_g3242.t3, Nfowleri986_g4871.t1, Nfowleri986_g4871.t2, Nfowleri986_g6153.t1, Nfowleri986_g8446.t1	Ty_02755, Ty_06687	NFgwada007344-RA	NFAR12006671-RA	NFPA34003156-RA, NFPA34008006-RA, NFPA34008204-RA	KAG2382386.1, KAG2385610.1, KAG2387764.1, KAG2387785.1, KAG2388186.1, KAG2391976.1	NL_CDC_01766, NL_CDC_02482, NL_CDC_02716, NL_CDC_05927	NLovaF9002273-RA, NLovaF9002284-RA, NLovaF9003158-RA, NLovaF9004103-RA, NLovaF9006033-RA	NLova_6002247-RA, NLova_6002261-RA, NLova_6002548-RA, NLova_6006834-RA, NLova_6007441-RA	NLova_7002461-RA, NLova_7002744-RA
OG0000040	Predicted protein OS=Naegleria gruberi GN=NAEGRDRAFT_62672 PE=4 SV=1	EFC36769.1, EFC37480.1, EFC37876.1, EFC39722.1, EFC40623.1, EFC42048.1, EFC42748.1, EFC43090.1, EFC44746.1, EFC45857.1, EFC46301.1, EFC46424.1, EFC46793.1, EFC48686.1, EFC49191.1, EFC49192.1, EFC49333.1, EFC49359.1, EFC50056.1	KAF0973029.1, KAF0984794.1, KAF0984795.1, KAF0984796.1	mRNA1_NF0023140-p1, mRNA1_NF0023150-p1, mRNA1_NF0094050-p1, mRNA1_NF0094070-p1	NfowleriV212_g6965.t1, NfowleriV212_g8552.t1, NfowleriV212_g8552.t2, NfowleriV212_g8552.t3	Nfowleri986_g11372.t1, Nfowleri986_g11372.t2, Nfowleri986_g11372.t3, Nfowleri986_g6023.t1, Nfowleri986_g6023.t2, Nfowleri986_g6023.t3, Nfowleri986_g6023.t4	Ty_00800, Ty_03127	NFgwada000814-RA, NFgwada002834-RA	NFAR12000807-RA, NFAR12002621-RA, NFAR12002622-RA	NFPA34001166-RA, NFPA34002635-RA	KAG2370565.1, KAG2379172.1, KAG2394285.1	NL_CDC_07023		NLova_6009405-RA
OG0000041	RecName: Full=Histone H3.3; AltName: Full=Histone H3.2<>RecName: Full=Histone H3.3<>RecName: Full=Histone H3.3<>RecName: Full=Histone H3.3; AltName: Full=Histone H3.2; AltName: Full=Minor histone H3<>RecName: Full=Histone H3.3<>RecName: Full=Histone H3.3<>RecName: Full=Histone H3.3<>RecName: Full=Histone H3.3<>RecName: Full=Histone H3.3<>RecName: Full=Histone H3.3; AltName: Full=Replacement histo…	EFC36852.1, EFC37152.1, EFC42318.1, EFC49702.1, EFC49963.1	KAF0971718.1, KAF0974249.1, KAF0976489.1, KAF0978647.1, KAF0980490.1	mRNA1_NF0006340-p1, mRNA1_NF0031690-p1, mRNA1_NF0042500-p1, mRNA1_NF0043900-p1, mRNA1_NF0044580-p1	NfowleriV212_g7303.t1, NfowleriV212_g8664.t1, NfowleriV212_g8930.t1, NfowleriV212_g9242.t1	Nfowleri986_g2771.t1, Nfowleri986_g3176.t1, Nfowleri986_g5861.t1, Nfowleri986_g7581.t1, Nfowleri986_g9631.t1	Ty_02701, Ty_04145, Ty_08131	NFgwada002986-RA, NFgwada006865-RA	NFAR12002153-RA, NFAR12007977-RA	NFPA34002164-RA, NFPA34008892-RA, NFPA34009086-RA, NFPA34009725-RA	KAG2375142.1, KAG2378122.1, KAG2379496.1, KAG2392064.1, KAG2392226.1	NL_CDC_08002, NL_CDC_08644, NL_CDC_10236	NLovaF9002353-RA, NLovaF9003104-RA, NLovaF9004494-RA, NLovaF9008085-RA	NLova_6002489-RA, NLova_6008125-RA	NLova_7002685-RA, NLova_7008504-RA
OG0000042	Predicted protein OS=Naegleria gruberi GN=NAEGRDRAFT_65312 PE=4 SV=1	EFC36485.1, EFC38686.1, EFC46765.1, EFC47986.1	KAF0974970.1, KAF0977258.1, KAF0984429.1	mRNA1_NF0046040-p1, mRNA1_NF0047380-p1, mRNA1_NF0083650-p1, mRNA1_NF0099460-p1, mRNA2_NF0047380-p1, mRNA2_NF0083650-p1, mRNA2_NF0099460-p1, mRNA3_NF0047380-p1, mRNA3_NF0083650-p1, mRNA3_NF0099460-p1, mRNA4_NF0047380-p1, mRNA4_NF0083650-p1, mRNA4_NF0099460-p1	NfowleriV212_g10609.t1, NfowleriV212_g2122.t1, NfowleriV212_g2122.t2, NfowleriV212_g4044.t1	Nfowleri986_g3482.t1, Nfowleri986_g4363.t1, Nfowleri986_g7885.t1	Ty_00037, Ty_04569, Ty_06343	NFgwada000036-RA, NFgwada003329-RA, NFgwada005819-RA	NFAR12000035-RA, NFAR12003113-RA, NFAR12004641-RA	NFPA34000039-RA, NFPA34003128-RA, NFPA34006728-RA, NFPA34007195-RA	KAG2392514.1, KAG2392515.1, KAG2392556.1	NL_CDC_08292, NL_CDC_08293	NLovaF9005193-RA, NLovaF9005220-RA, NLovaF9005221-RA		NLova_7005496-RA, NLova_7005523-RA, NLova_7005524-RA
OG0000043	Predicted protein OS=Naegleria gruberi GN=NAEGRDRAFT_74210 PE=4 SV=1	EFC35971.1, EFC37956.1, EFC40908.1, EFC43411.1, EFC43412.1, EFC50048.1	KAF0973912.1, KAF0978695.1, KAF0981041.1	mRNA1_NF0074740-p1, mRNA1_NF0100920-p1, mRNA2_NF0051780-p1	NfowleriV212_g1709.t1, NfowleriV212_g1709.t2, NfowleriV212_g8186.t1, NfowleriV212_g8186.t2, NfowleriV212_g8186.t3, NfowleriV212_g9318.t1, NfowleriV212_g9318.t2	Nfowleri986_g1880.t1, Nfowleri986_g1880.t2, Nfowleri986_g1880.t3, Nfowleri986_g7193.t1, Nfowleri986_g7193.t2, Nfowleri986_g7193.t3, Nfowleri986_g9555.t1, Nfowleri986_g9555.t2, Nfowleri986_g9555.t3	Ty_04110, Ty_08004	NFgwada002150-RA, NFgwada007172-RA	NFAR12004172-RA, NFAR12006941-RA	NFPA34004859-RA, NFPA34009465-RA	KAG2374465.1, KAG2392183.1, KAG2393526.1	NL_CDC_02325, NL_CDC_09498	NLovaF9001073-RA, NLovaF9004791-RA, NLovaF9008938-RA	NLova_6000598-RA, NLova_6001073-RA, NLova_6004512-RA, NLova_6009409-RA	NLova_7000579-RA, NLova_7001389-RA, NLova_7003564-RA
OG0000044	RecName: Full=Ras-related protein Rap-1; AltName: Full=Pprap1; Flags: Precursor	EFC35765.1, EFC36379.1, EFC36405.1, EFC36434.1, EFC37497.1, EFC37626.1, EFC38492.1, EFC40222.1, EFC40228.1, EFC40289.1, EFC40315.1, EFC41093.1, EFC41674.1, EFC41878.1, EFC45072.1, EFC48197.1, EFC48651.1, EFC49695.1, EFC49726.1	KAF0975042.1, KAF0977303.1	mRNA1_NF0115240-p1, mRNA1_NF0132430-p1, mRNA2_NF0115240-p1, mRNA2_NF0132430-p1	NfowleriV212_g2079.t1, NfowleriV212_g2079.t2, NfowleriV212_g2079.t3, NfowleriV212_g5768.t1, NfowleriV212_g5768.t2, NfowleriV212_g5768.t3	Nfowleri986_g4323.t1, Nfowleri986_g4323.t2, Nfowleri986_g4323.t3, Nfowleri986_g696.t1, Nfowleri986_g706.t1	Ty_04511, Ty_06306	NFgwada005770-RA, NFgwada005778-RA, NFgwada006097-RA	NFAR12004591-RA, NFAR12004599-RA, NFAR12005646-RA	NFPA34006682-RA, NFPA34007143-RA, NFPA34007151-RA	KAG2387461.1	NL_CDC_07918		NLova_6005958-RA	NLova_7006473-RA
OG0000045	Predicted protein OS=Naegleria gruberi GN=NAEGRDRAFT_70189 PE=4 SV=1	EFC35343.1, EFC35398.1, EFC35411.1, EFC35471.1, EFC35640.1, EFC36890.1, EFC40713.1, EFC41855.1, EFC46444.1, EFC47282.1	KAF0976683.1, KAF0977652.1, KAF0980976.1, KAF0984288.1	mRNA1_NF0001290-p1, mRNA1_NF0001300-p1, mRNA1_NF0016820-p1, mRNA1_NF0131330-p1, mRNA1_NF0131570-p1, mRNA1_NF0132100-p1, mRNA1_NF0132360-p1	NfowleriV212_g12440.t1, NfowleriV212_g12440.t2, NfowleriV212_g6055.t1, NfowleriV212_g6055.t2	Nfowleri986_g11035.t1, Nfowleri986_g11035.t2, Nfowleri986_g11200.t1, Nfowleri986_g11575.t1, Nfowleri986_g661.t1	Ty_00632, Ty_06994	NFgwada000128-RA, NFgwada000129-RA, NFgwada000339-RA, NFgwada000649-RA, NFgwada007439-RA	NFAR12000130-RA, NFAR12000336-RA	NFPA34000133-RA, NFPA34000335-RA, NFPA34007214-RA	KAG2370576.1, KAG2370577.1, KAG2385731.1, KAG2386348.1	NL_CDC_10145	NLovaF9000127-RA	NLova_6007473-RA	NLova_7001569-RA
OG0000046	RecName: Full=Acyl-coenzyme A oxidase 2, peroxisomal; Short=AOX 2; AltName: Full=Long-chain acyl-CoA oxidase; Short=AtCX2; Flags: Precursor	EFC35461.1, EFC38828.1, EFC40264.1, EFC42124.1, EFC42310.1	KAF0972841.1, KAF0972842.1, KAF0974282.1, KAF0979480.1, KAF0979481.1	mRNA1_NF0026490-p1, mRNA1_NF0026500-p1, mRNA1_NF0026520-p1, mRNA1_NF0100090-p1, mRNA2_NF0026490-p1, mRNA2_NF0100090-p1	NfowleriV212_g10565.t1, NfowleriV212_g2949.t1, NfowleriV212_g2949.t2, NfowleriV212_g2949.t3, NfowleriV212_g2950.t1	Nfowleri986_g1992.t1, Nfowleri986_g1992.t2, Nfowleri986_g1992.t3, Nfowleri986_g1992.t4, Nfowleri986_g4530.t1, Nfowleri986_g4530.t2, Nfowleri986_g4530.t3	Ty_04630, Ty_07606	NFgwada004909-RA, NFgwada008792-RA	NFAR12006365-RA, NFAR12007856-RA	NFPA34006104-RA, NFPA34006105-RA, NFPA34009756-RA	KAG2379476.1, KAG2385645.1, KAG2385646.1	NL_CDC_02452, NL_CDC_05216	NLovaF9006003-RA, NLovaF9006004-RA, NLovaF9007729-RA	NLova_6005758-RA, NLova_6007519-RA	NLova_7006048-RA, NLova_7006049-RA, NLova_7008341-RA
OG0000047	RecName: Full=Endolysin A; AltName: Full=Gene 10 protein; AltName: Full=Gp10; AltName: Full=Lysis protein; AltName: Full=Lysozyme	EFC40266.1, EFC41873.1, EFC43444.1, EFC45872.1	KAF0971528.1, KAF0971571.1, KAF0977315.1, KAF0979141.1, KAF0981003.1	mRNA1_NF0046780-p1, mRNA1_NF0051370-p1, mRNA1_NF0121580-p1	NfowleriV212_g10226.t1, NfowleriV212_g10226.t2, NfowleriV212_g11921.t1, NfowleriV212_g8583.t1	Nfowleri986_g11250.t1, Nfowleri986_g11250.t2, Nfowleri986_g11250.t3, Nfowleri986_g5486.t1, Nfowleri986_g8768.t3	Ty_03504	NFgwada004340-RA, NFgwada007201-RA	NFAR12003859-RA, NFAR12006971-RA	NFPA34003603-RA, NFPA34006670-RA, NFPA34009501-RA	KAG2382407.1, KAG2382408.1, KAG2382663.1, KAG2382664.1, KAG2387476.1, KAG2393503.1	NL_CDC_04356, NL_CDC_10029, NL_CDC_10030	NLovaF9000580-RA, NLovaF9003061-RA	NLova_6000583-RA, NLova_6003636-RA, NLova_6005946-RA, NLova_6006845-RA, NLova_6006846-RA	NLova_7000562-RA, NLova_7002359-RA, NLova_7006463-RA, NLova_7006886-RA, NLova_7006887-RA
OG0000048	Predicted protein OS=Naegleria gruberi GN=NAEGRDRAFT_79233 PE=4 SV=1	EFC45982.1	KAF0972014.1, KAF0972730.1, KAF0973041.1, KAF0973042.1, KAF0975778.1, KAF0975779.1, KAF0976237.1, KAF0976238.1, KAF0978009.1, KAF0978137.1, KAF0978138.1, KAF0978814.1, KAF0978815.1, KAF0979730.1, KAF0979731.1, KAF0981443.1, KAF0982585.1, KAF0982586.1, KAF0983595.1, KAF0983596.1, KAF0984953.1	mRNA1_NF0004160-p1, mRNA1_NF0132330-p1, mRNA1_NF0132340-p1, mRNA2_NF0004160-p1	NfowleriV212_g12169.t1, NfowleriV212_g12548.t1, NfowleriV212_g12609.t1, NfowleriV212_g12627.t1, NfowleriV212_g12647.t1, NfowleriV212_g5174.t1, NfowleriV212_g7657.t1	Nfowleri986_g8008.t1, Nfowleri986_g8008.t2	Ty_00810, Ty_01385, Ty_01846, Ty_02959, Ty_03237, Ty_05165, Ty_05756, Ty_08622, Ty_08752		NFAR12003048-RA	NFPA34002445-RA, NFPA34003729-RA	KAG2393028.1		NLovaF9001642-RA
OG0000049	RecName: Full=RING finger protein nhl-1	EFC36933.1, EFC41867.1, EFC43671.1	KAF0974920.1, KAF0974921.1, KAF0975365.1, KAF0975366.1, KAF0977269.1, KAF0977323.1, KAF0977324.1	mRNA1_NF0015320-p1, mRNA1_NF0015330-p1, mRNA1_NF0046670-p1, mRNA1_NF0047270-p1	NfowleriV212_g11897.t1, NfowleriV212_g11897.t2, NfowleriV212_g12234.t1, NfowleriV212_g2112.t1	Nfowleri986_g11173.t1, Nfowleri986_g11174.t1, Nfowleri986_g11513.t1, Nfowleri986_g4352.t1	Ty_06291, Ty_06334, Ty_06559	NFgwada006085-RA, NFgwada006126-RA, NFgwada007236-RA	NFAR12005634-RA, NFAR12005676-RA, NFAR12006561-RA	NFPA34006662-RA, NFPA34006717-RA, NFPA34007853-RA, NFPA34007854-RA	KAG2382135.1, KAG2387424.1, KAG2388781.1	NL_CDC_07886, NL_CDC_08541	NLovaF9005580-RA, NLovaF9006669-RA, NLovaF9007776-RA	NLova_6005101-RA, NLova_6005985-RA, NLova_6006173-RA	NLova_7005156-RA, NLova_7006500-RA, NLova_7006931-RA
OG0000050	RecName: Full=Glutathione S-transferase PM239X14; AltName: Full=GST class-phi	EFC37458.1, EFC37863.1, EFC40803.1, EFC45992.1, EFC49259.1, EFC49408.1, EFC49780.1	KAF0971729.1, KAF0973054.1, KAF0977681.1, KAF0982587.1	mRNA1_NF0028890-p1, mRNA1_NF0042620-p1, mRNA1_NF0085030-p1	NfowleriV212_g12529.t1, NfowleriV212_g5004.t1, NfowleriV212_g8261.t1	Nfowleri986_g1135.t1, Nfowleri986_g2780.t1, Nfowleri986_g8957.t1	Ty_01845, Ty_03464, Ty_05827	NFgwada000832-RA, NFgwada001530-RA	NFAR12000825-RA, NFAR12001553-RA, NFAR12007986-RA	NFPA34001183-RA, NFPA34001554-RA	KAG2375156.1, KAG2378590.1, KAG2378864.1, KAG2379607.1, KAG2393912.1, KAG2394154.1	NL_CDC_01249, NL_CDC_05321, NL_CDC_06668	NLovaF9000849-RA, NLovaF9001242-RA, NLovaF9002042-RA, NLovaF9007212-RA	NLova_6001880-RA, NLova_6007424-RA, NLova_6007653-RA	NLova_7000850-RA, NLova_7007444-RA, NLova_7008236-RA
OG0000051	RecName: Full=Ankyrin repeat and protein kinase domain-containing protein 1; AltName: Full=Protein kinase PKK2; AltName: Full=Sugen kinase 288; Short=SgK288; AltName: Full=X-kinase	EFC35434.1, EFC37369.1, EFC38231.1, EFC38232.1, EFC40578.1, EFC48713.1, EFC49198.1	KAF0976443.1, KAF0976946.1, KAF0983379.1	mRNA1_NF0041260-p1, mRNA1_NF0066400-p1, mRNA1_NF0127580-p1, mRNA2_NF0066400-p1	NfowleriV212_g3217.t1, NfowleriV212_g3217.t2, NfowleriV212_g3217.t3	Nfowleri986_g3793.t1, Nfowleri986_g3793.t2, Nfowleri986_g3793.t3	Ty_01221	NFgwada001244-RA, NFgwada006583-RA	NFAR12001257-RA, NFAR12007254-RA	NFPA34000926-RA, NFPA34008932-RA	KAG2370865.1, KAG2373022.1, KAG2377721.1, KAG2377722.1, KAG2378168.1, KAG2383651.1, KAG2383652.1, KAG2386295.1, KAG2389006.1	NL_CDC_00864, NL_CDC_01736, NL_CDC_02937, NL_CDC_05275, NL_CDC_09792	NLovaF9001524-RA, NLovaF9005417-RA, NLovaF9008796-RA	NLova_6008671-RA	NLova_7001458-RA, NLova_7004999-RA, NLova_7006687-RA, NLova_7008620-RA
OG0000052	Predicted protein OS=Naegleria gruberi GN=NAEGRDRAFT_69990 PE=4 SV=1	EFC35829.1, EFC42156.1	KAF0971593.1, KAF0972079.1, KAF0974695.1, KAF0975308.1, KAF0975518.1, KAF0975550.1, KAF0977680.1, KAF0979072.1	mRNA1_NF0067230-p1, mRNA1_NF0119710-p1, mRNA1_NF0127000-p1	NfowleriV212_g11219.t1, NfowleriV212_g11413.t1, NfowleriV212_g12310.t1, NfowleriV212_g12551.t1, NfowleriV212_g12576.t1, NfowleriV212_g6009.t1	Nfowleri986_g11440.t1, Nfowleri986_g6741.t1	Ty_05825, Ty_06707, Ty_07388, Ty_07776	NFgwada007801-RA, NFgwada008023-RA, NFgwada008416-RA	NFAR12005420-RA, NFAR12006693-RA, NFAR12007151-RA, NFAR12008838-RA	NFPA34005101-RA, NFPA34008027-RA, NFPA34008650-RA, NFPA34009988-RA, NFPA34010978-RA	KAG2381891.1, KAG2382181.1, KAG2382191.1, KAG2382599.1, KAG2383334.1, KAG2388597.1	NL_CDC_02879, NL_CDC_07409, NL_CDC_07429, NL_CDC_10118	NLovaF9005691-RA, NLovaF9006495-RA
OG0000053	Predicted protein OS=Naegleria gruberi GN=NAEGRDRAFT_66156 PE=4 SV=1	EFC44257.1, EFC45768.1	KAF0974678.1, KAF0980852.1, KAF0980873.1, KAF0984983.1	mRNA1_NF0094430-p1, mRNA1_NF0094440-p1, mRNA1_NF0104880-p1, mRNA1_NF0120370-p1, mRNA1_NF0122850-p1, mRNA1_NF0129460-p1, mRNA1_NF0131850-p1, mRNA2_NF0122850-p1, mRNA4_NF0122850-p1	NfowleriV212_g10414.t1, NfowleriV212_g12560.t1, NfowleriV212_g8965.t1, NfowleriV212_g8965.t2, NfowleriV212_g8965.t3	Nfowleri986_g11388.t1, Nfowleri986_g1164.t1, Nfowleri986_g9564.t1, Nfowleri986_g9564.t2	Ty_02647, Ty_03772, Ty_03788, Ty_07788	NFgwada004064-RA, NFgwada007812-RA	NFAR12007165-RA	NFPA34010004-RA	KAG2379338.1, KAG2392492.1	NL_CDC_04683, NL_CDC_08309, NL_CDC_08548, NL_CDC_10597	NLovaF9001414-RA, NLovaF9002742-RA, NLovaF9008310-RA	NLova_6002057-RA, NLova_6002058-RA, NLova_6003041-RA, NLova_6005798-RA, NLova_6009164-RA	NLova_7001029-RA, NLova_7003208-RA, NLova_7005599-RA
OG0000054	Predicted protein OS=Naegleria gruberi GN=NAEGRDRAFT_62520 PE=4 SV=1	EFC49017.1, EFC49838.1	KAF0973454.1, KAF0984111.1, KAF0984752.1, KAF0984753.1	mRNA1_NF0003850-p1, mRNA1_NF0091390-p1, mRNA1_NF0092790-p1, mRNA1_NF0092800-p1, mRNA2_NF0091390-p1, mRNA2_NF0092790-p1	NfowleriV212_g2595.t1, NfowleriV212_g2595.t2, NfowleriV212_g2596.t1, NfowleriV212_g3589.t1, NfowleriV212_g8182.t1, NfowleriV212_g8182.t2	Nfowleri986_g4281.t1, Nfowleri986_g4281.t2, Nfowleri986_g8742.t1, Nfowleri986_g9477.t1, Nfowleri986_g9477.t2, Nfowleri986_g9477.t3, Nfowleri986_g9477.t4	Ty_00415, Ty_03097	NFgwada000430-RA, NFgwada002799-RA, NFgwada002800-RA, NFgwada009144-RA	NFAR12000428-RA, NFAR12002586-RA, NFAR12002587-RA, NFAR12009392-RA	NFPA34000423-RA, NFPA34002599-RA, NFPA34002600-RA, NFPA34010740-RA	KAG2379090.1, KAG2383171.1, KAG2393280.1	NL_CDC_05131	NLovaF9004323-RA	NLova_6003779-RA, NLova_6009345-RA	NLova_7000403-RA, NLova_7009253-RA
OG0000055	RecName: Full=Rho-related protein racB; Flags: Precursor	EFC41555.1, EFC44112.1, EFC44255.1, EFC50607.1	KAF0973778.1, KAF0978477.1, KAF0981783.1, KAF0983377.1	mRNA1_NF0008190-p1, mRNA1_NF0054700-p1, mRNA1_NF0110670-p1, mRNA1_NF0127550-p1	NfowleriV212_g3215.t1, NfowleriV212_g5371.t1, NfowleriV212_g5371.t2, NfowleriV212_g6134.t1, NfowleriV212_g6134.t2, NfowleriV212_g9636.t1	Nfowleri986_g2576.t1, Nfowleri986_g3791.t1, Nfowleri986_g8487.t1, Nfowleri986_g8487.t2	Ty_04040, Ty_04269	NFgwada000935-RA, NFgwada001243-RA, NFgwada002316-RA, NFgwada003510-RA	NFAR12000943-RA, NFAR12001256-RA, NFAR12003290-RA, NFAR12004344-RA	NFPA34000925-RA, NFPA34001296-RA, NFPA34003306-RA, NFPA34005028-RA	KAG2372815.1, KAG2373704.1, KAG2377925.1, KAG2387535.1, KAG2392408.1	NL_CDC_02139	NLovaF9001665-RA	NLova_6000965-RA, NLova_6001274-RA, NLova_6002416-RA	NLova_7002616-RA
OG0000056	Predicted protein OS=Naegleria gruberi GN=NAEGRDRAFT_70500 PE=4 SV=1	EFC44883.1, EFC44884.1	KAF0974510.1, KAF0981039.1	mRNA1_NF0022270-p1, mRNA1_NF0051750-p1, mRNA2_NF0022270-p1, mRNA2_NF0051750-p1, mRNA3_NF0051750-p1	NfowleriV212_g1707.t1, NfowleriV212_g6386.t1, NfowleriV212_g6386.t2, NfowleriV212_g6386.t3	Nfowleri986_g1882.t1, Nfowleri986_g9442.t1, Nfowleri986_g9442.t2, Nfowleri986_g9442.t3	Ty_08006, Ty_08915	NFgwada007174-RA, NFgwada008892-RA	NFAR12006944-RA, NFAR12009133-RA, NFAR12009134-RA	NFPA34007615-RA, NFPA34007616-RA, NFPA34009467-RA	KAG2373599.1, KAG2373600.1, KAG2373601.1, KAG2375210.1, KAG2375211.1, KAG2375212.1, KAG2382355.1	NL_CDC_02743, NL_CDC_04509	NLovaF9007499-RA, NLovaF9008614-RA, NLovaF9008615-RA, NLovaF9008616-RA, NLovaF9008617-RA	NLova_6006811-RA, NLova_6008477-RA, NLova_6008478-RA, NLova_6008479-RA	NLova_7006849-RA, NLova_7008022-RA
OG0000057	Predicted protein OS=Naegleria gruberi GN=NAEGRDRAFT_75175 PE=4 SV=1	EFC35218.1, EFC37165.1, EFC37206.1	KAF0976406.1, KAF0976407.1, KAF0976434.1, KAF0980082.1	mRNA1_NF0066000-p1, mRNA1_NF0066010-p1, mRNA1_NF0107550-p1	NfowleriV212_g11288.t1, NfowleriV212_g12430.t1, NfowleriV212_g9169.t1, NfowleriV212_g9169.t2	Nfowleri986_g11543.t1, Nfowleri986_g3891.t1, Nfowleri986_g7866.t1, Nfowleri986_g8899.t1, Nfowleri986_g8899.t3	Ty_04835, Ty_08444	NFgwada005110-RA, NFgwada008254-RA, NFgwada008255-RA	NFAR12004656-RA, NFAR12004657-RA, NFAR12008488-RA, NFAR12008489-RA	NFPA34004223-RA, NFPA34004224-RA, NFPA34008964-RA	KAG2372983.1, KAG2373011.1, KAG2374818.1	NL_CDC_07930, NL_CDC_07935, NL_CDC_07957	NLovaF9003364-RA, NLovaF9003365-RA, NLovaF9008148-RA	NLova_6004750-RA, NLova_6004751-RA, NLova_6008179-RA, NLova_6008180-RA, NLova_6008183-RA	NLova_7004054-RA, NLova_7008558-RA
OG0000058	RecName: Full=Circularly permutated Ras protein 2; Short=DdiCPRas2	EFC37264.1, EFC37630.1, EFC41406.1, EFC45430.1	KAF0978672.1, KAF0980355.1, KAF0982319.1	mRNA1_NF0020010-p1, mRNA1_NF0074500-p1, mRNA1_NF0094720-p1	NfowleriV212_g1377.t1, NfowleriV212_g2703.t1, NfowleriV212_g2703.t2, NfowleriV212_g2703.t3, NfowleriV212_g8205.t1	Nfowleri986_g4564.t1, Nfowleri986_g6211.t1, Nfowleri986_g7174.t1	Ty_02045, Ty_02799, Ty_04127	NFgwada001725-RA, NFgwada002161-RA, NFgwada003090-RA	NFAR12001754-RA, NFAR12002256-RA, NFAR12004185-RA	NFPA34001763-RA, NFPA34002268-RA, NFPA34004871-RA	KAG2374813.1, KAG2391911.1, KAG2391927.1, KAG2394211.1	NL_CDC_04645, NL_CDC_05964, NL_CDC_05977, NL_CDC_06526	NLovaF9001508-RA, NLovaF9003206-RA	NLova_6000401-RA, NLova_6002087-RA, NLova_6002580-RA	NLova_7000372-RA, NLova_7001064-RA, NLova_7002791-RA
OG0000059	RecName: Full=Cathepsin B; Contains: RecName: Full=Cathepsin B light chain; Contains: RecName: Full=Cathepsin B heavy chain; Flags: Precursor	EFC38799.1, EFC41310.1, EFC45858.1, EFC46029.1, EFC46160.1	KAF0975285.1, KAF0975288.1, KAF0975675.1, KAF0975678.1, KAF0983960.1	mRNA1_NF0056400-p1, mRNA1_NF0056430-p1, mRNA1_NF0113880-p1, mRNA2_NF0113880-p1, mRNA3_NF0113880-p1	NfowleriV212_g1531.t1, NfowleriV212_g1531.t2, NfowleriV212_g899.t1, NfowleriV212_g899.t2	Nfowleri986_g2214.t3, Nfowleri986_g2217.t1, Nfowleri986_g2217.t2, Nfowleri986_g2217.t3, Nfowleri986_g3651.t1	Ty_00524, Ty_05098	NFgwada000546-RA, NFgwada004630-RA, NFgwada004631-RA	NFAR12000546-RA, NFAR12005887-RA, NFAR12005888-RA	NFPA34000546-RA, NFPA34003632-RA, NFPA34003636-RA	KAG2375398.1, KAG2381843.1	NL_CDC_00400, NL_CDC_03212	NLovaF9004492-RA, NLovaF9004513-RA	NLova_6002843-RA, NLova_6004223-RA, NLova_6008610-RA	NLova_7003030-RA, NLova_7004566-RA
OG0000060	Predicted protein OS=Naegleria gruberi GN=NAEGRDRAFT_67427 PE=4 SV=1	EFC36340.1, EFC42031.1, EFC44678.1	KAF0971530.1, KAF0971574.1, KAF0977718.1, KAF0977720.1, KAF0979143.1	mRNA1_NF0095630-p1, mRNA1_NF0121560-p1, mRNA2_NF0095630-p1, mRNA2_NF0121560-p1, mRNA5_NF0095630-p1	NfowleriV212_g10228.t1, NfowleriV212_g10228.t2, NfowleriV212_g10228.t3, NfowleriV212_g11098.t1, NfowleriV212_g11098.t2, NfowleriV212_g11099.t1, NfowleriV212_g11099.t2	Nfowleri986_g11252.t1, Nfowleri986_g11252.t2, Nfowleri986_g11252.t3, Nfowleri986_g2475.t1, Nfowleri986_g2475.t2, Nfowleri986_g2475.t3	Ty_05853	NFgwada004342-RA, NFgwada009239-RA	NFAR12003861-RA, NFAR12005452-RA	NFPA34003605-RA, NFPA34005139-RA, NFPA34005140-RA	KAG2382665.1, KAG2388857.1, KAG2388858.1, KAG2388859.1	NL_CDC_03128, NL_CDC_10031	NLovaF9005527-RA, NLovaF9005528-RA, NLovaF9005529-RA	NLova_6005043-RA	NLova_7005106-RA, NLova_7005107-RA
OG0000061	RecName: Full=Teneurin-2; Short=Ten-2; AltName: Full=Neurestin; AltName: Full=Protein Odd Oz/ten-m homolog 2; AltName: Full=Tenascin-M2; Short=Ten-m2; AltName: Full=Teneurin transmembrane protein 2; Contains: RecName: Full=Ten-2, soluble form; Contains: RecName: Full=Ten-2 intracellular domain; Short=Ten-2 ICD	EFC35279.1, EFC35853.1, EFC38321.1									KAG2373948.1, KAG2374039.1, KAG2374042.1, KAG2374607.1, KAG2374611.1, KAG2374619.1, KAG2374636.1, KAG2374644.1, KAG2374647.1, KAG2374651.1, KAG2375018.1, KAG2377430.1, KAG2377438.1, KAG2382772.1, KAG2394181.1	NL_CDC_00955, NL_CDC_04671, NL_CDC_09519, NL_CDC_09535, NL_CDC_09542, NL_CDC_09545, NL_CDC_09549, NL_CDC_10620, NL_CDC_10628, NL_CDC_10638, NL_CDC_10885, NL_CDC_10886	NLovaF9000981-RA, NLovaF9001427-RA, NLovaF9002829-RA, NLovaF9004456-RA, NLovaF9006477-RA, NLovaF9009300-RA, NLovaF9009309-RA, NLovaF9009317-RA, NLovaF9009319-RA	NLova_6003413-RA, NLova_6009221-RA, NLova_6009229-RA, NLova_6009231-RA	NLova_7002128-RA, NLova_7007559-RA, NLova_7009139-RA
OG0000062	Predicted protein OS=Naegleria gruberi GN=NAEGRDRAFT_73889 PE=4 SV=1	EFC36338.1, EFC38406.1, EFC45519.1, EFC47293.1	KAF0971815.1, KAF0976550.1, KAF0976551.1	mRNA1_NF0032330-p1, mRNA1_NF0032340-p1, mRNA1_NF0076660-p1, mRNA1_NF0085340-p1, mRNA2_NF0032340-p1, mRNA3_NF0032340-p1, mRNA4_NF0032340-p1	NfowleriV212_g2751.t1, NfowleriV212_g2752.t1, NfowleriV212_g4079.t1, NfowleriV212_g4981.t1, NfowleriV212_g4981.t2	Nfowleri986_g2601.t1, Nfowleri986_g3318.t1, Nfowleri986_g3318.t2, Nfowleri986_g6998.t1, Nfowleri986_g6998.t2	Ty_00838, Ty_08349	NFgwada000850-RA, NFgwada006941-RA, NFgwada008153-RA, NFgwada008154-RA	NFAR12000843-RA, NFAR12008053-RA, NFAR12008396-RA, NFAR12008397-RA	NFPA34001202-RA, NFPA34008831-RA, NFPA34008832-RA, NFPA34009178-RA	KAG2378063.1, KAG2378064.1, KAG2378551.1	NL_CDC_06631	NLovaF9000878-RA		NLova_7001204-RA, NLova_7008466-RA
OG0000063	RecName: Full=Atrial natriuretic peptide receptor 1; AltName: Full=Atrial natriuretic peptide receptor type A; Short=ANP-A; Short=ANPR-A; Short=NPR-A; AltName: Full=Guanylate cyclase A; Short=GC-A; Flags: Precursor	EFC37347.1, EFC43290.1, EFC49295.1	KAF0971854.1, KAF0971865.1, KAF0971866.1, KAF0977991.1	mRNA1_NF0040140-p1, mRNA1_NF0129910-p1, mRNA2_NF0077080-p1, mRNA3_NF0077080-p1	NfowleriV212_g11245.t1, NfowleriV212_g11245.t2, NfowleriV212_g12458.t1, NfowleriV212_g12459.t1, NfowleriV212_g8516.t1, NfowleriV212_g8516.t2	Nfowleri986_g10353.t1, Nfowleri986_g11018.t1, Nfowleri986_g11506.t1, Nfowleri986_g11599.t1, Nfowleri986_g9944.t1	Ty_06048, Ty_08230, Ty_08239	NFgwada006983-RA, NFgwada009335-RA, NFgwada009336-RA	NFAR12005632-RA, NFAR12005633-RA, NFAR12008087-RA, NFAR12008096-RA	NFPA34005402-RA, NFPA34005403-RA, NFPA34009218-RA, NFPA34009230-RA	KAG2373314.1, KAG2373984.1, KAG2373994.1	NL_CDC_08410, NL_CDC_08416	NLovaF9007305-RA, NLovaF9007312-RA	NLova_6007754-RA	NLova_7007533-RA
OG0000064	Predicted protein OS=Naegleria gruberi GN=NAEGRDRAFT_73773 PE=4 SV=1	EFC35633.1, EFC35954.1, EFC37668.1, EFC38451.1, EFC38956.1, EFC39468.1, EFC39582.1, EFC40631.1, EFC42305.1, EFC42698.1, EFC44193.1, EFC44667.1, EFC45570.1, EFC46045.1, EFC47886.1, EFC48554.1, EFC48555.1	KAF0972448.1, KAF0982998.1	mRNA1_NF0090670-p1, mRNA1_NF0111250-p1	NfowleriV212_g10689.t1, NfowleriV212_g7424.t1	Nfowleri986_g4115.t1, Nfowleri986_g7046.t1		NFgwada001952-RA, NFgwada006450-RA	NFAR12001979-RA, NFAR12006225-RA	NFPA34001992-RA, NFPA34005570-RA	KAG2372736.1, KAG2372737.1, KAG2372738.1, KAG2374218.1, KAG2378865.1, KAG2389091.1, KAG2393294.1	NL_CDC_00377, NL_CDC_00671, NL_CDC_00672	NLovaF9002548-RA	NLova_6001666-RA, NLova_6002822-RA	NLova_7003010-RA
OG0000065	Predicted protein OS=Naegleria gruberi GN=NAEGRDRAFT_51902 PE=4 SV=1	EFC37512.1, EFC40119.1, EFC47996.1	KAF0972137.1, KAF0972138.1, KAF0973380.1, KAF0977330.1, KAF0979801.1, KAF0980033.1	mRNA1_NF0108130-p1, mRNA1_NF0118240-p1, mRNA1_NF0131280-p1, mRNA2_NF0108130-p1, mRNA2_NF0131280-p1, mRNA3_NF0108130-p1	NfowleriV212_g12353.t1, NfowleriV212_g12520.t1, NfowleriV212_g5654.t1	Nfowleri986_g3443.t1, Nfowleri986_g3443.t2, Nfowleri986_g4729.t1, Nfowleri986_g7980.t1, Nfowleri986_g7980.t2	Ty_04857, Ty_04874, Ty_05040, Ty_07216, Ty_08844	NFgwada005144-RA, NFgwada005313-RA, NFgwada007651-RA	NFAR12004695-RA, NFAR12007669-RA	NFPA34004253-RA, NFPA34004496-RA, NFPA34007516-RA, NFPA34011036-RA	KAG2372887.1, KAG2373447.1, KAG2378409.1, KAG2378410.1	NL_CDC_03480	NLovaF9009257-RA	NLova_6007807-RA, NLova_6007938-RA
OG0000066	Predicted protein OS=Naegleria gruberi GN=NAEGRDRAFT_74328 PE=4 SV=1	EFC37914.1, EFC40385.1	KAF0978093.1	mRNA1_NF0111440-p1, mRNA1_NF0111450-p1	NfowleriV212_g10869.t1, NfowleriV212_g10869.t2, NfowleriV212_g10869.t3	Nfowleri986_g7975.t1, Nfowleri986_g7975.t2, Nfowleri986_g7975.t3	Ty_05791		NFAR12005149-RA	NFPA34006015-RA	KAG2370862.1, KAG2372942.1, KAG2373017.1, KAG2373104.1, KAG2374821.1, KAG2382350.1, KAG2383405.1, KAG2383406.1, KAG2386508.1	NL_CDC_00698, NL_CDC_02747, NL_CDC_02934, NL_CDC_03416, NL_CDC_07962, NL_CDC_09161	NLovaF9002196-RA, NLovaF9004689-RA, NLovaF9007322-RA, NLovaF9007494-RA, NLovaF9008119-RA, NLovaF9008924-RA, NLovaF9009106-RA	NLova_6004414-RA, NLova_6006643-RA, NLova_6006806-RA, NLova_6007088-RA, NLova_6009574-RA	NLova_7004741-RA, NLova_7006684-RA, NLova_7006846-RA, NLova_7009117-RA
OG0000067	Predicted protein OS=Naegleria gruberi GN=NAEGRDRAFT_76449 PE=4 SV=1		KAF0975162.1, KAF0984117.1, KAF0984220.1	mRNA1_NF0000600-p1, mRNA1_NF0084470-p1, mRNA1_NF0084480-p1, mRNA1_NF0091450-p1, mRNA2_NF0084470-p1	NfowleriV212_g1919.t1, NfowleriV212_g4199.t2, NfowleriV212_g8176.t1, NfowleriV212_g8176.t3	Nfowleri986_g2436.t1, Nfowleri986_g2436.t2, Nfowleri986_g2436.t3, Nfowleri986_g4287.t1, Nfowleri986_g4287.t2, Nfowleri986_g4287.t3, Nfowleri986_g602.t1	Ty_00282, Ty_00408, Ty_04418	NFgwada000424-RA, NFgwada005676-RA	NFAR12000421-RA, NFAR12000422-RA, NFAR12004472-RA	NFPA34000417-RA, NFPA34007054-RA	KAG2374494.1, KAG2382703.1, KAG2392293.1, KAG2392788.1	NL_CDC_04826, NL_CDC_06387	NLovaF9000288-RA, NLovaF9001094-RA	NLova_6000282-RA, NLova_6001096-RA, NLova_6006437-RA, NLova_6008406-RA	NLova_7000257-RA, NLova_7000258-RA, NLova_7005341-RA
OG0000068	RecName: Full=Sensor protein FixL		KAF0972241.1, KAF0972242.1, KAF0972525.1, KAF0973786.1, KAF0978025.1, KAF0984251.1	mRNA1_NF0000890-p1, mRNA1_NF0000900-p1	NfowleriV212_g4933.t1, NfowleriV212_g4933.t2, NfowleriV212_g6094.t1, NfowleriV212_g6095.t1, NfowleriV212_g6095.t2, NfowleriV212_g6095.t3, NfowleriV212_g6126.t1	Nfowleri986_g10047.t3, Nfowleri986_g10047.t4, Nfowleri986_g10047.t5, Nfowleri986_g1595.t1, Nfowleri986_g629.t1, Nfowleri986_g629.t2	Ty_00305, Ty_00931, Ty_06234	NFgwada000311-RA, NFgwada000942-RA, NFgwada006497-RA	NFAR12000308-RA, NFAR12000309-RA, NFAR12000951-RA, NFAR12006274-RA	NFPA34000308-RA, NFPA34001303-RA, NFPA34005640-RA	KAG2373717.1, KAG2389022.1	NL_CDC_09804, NL_CDC_10054	NLovaF9000983-RA, NLovaF9005408-RA	NLova_6000971-RA, NLova_6005425-RA	NLova_7001295-RA, NLova_7004990-RA
OG0000069	RecName: Full=Probable cytochrome P450 4d20; AltName: Full=CYPIVD20	EFC37528.1, EFC38801.1, EFC43070.1	KAF0977236.1, KAF0977933.1, KAF0977934.1, KAF0978507.1	mRNA1_NF0017290-p1, mRNA1_NF0039510-p1	NfowleriV212_g10389.t1, NfowleriV212_g10389.t2, NfowleriV212_g2000.t1, NfowleriV212_g5342.t1, NfowleriV212_g5342.t2	Nfowleri986_g3005.t1, Nfowleri986_g4948.t1, Nfowleri986_g4948.t2, Nfowleri986_g4948.t3, Nfowleri986_g7092.t1, Nfowleri986_g7092.t2	Ty_06361	NFgwada002292-RA, NFgwada006151-RA, NFgwada009298-RA	NFAR12004318-RA, NFAR12004319-RA, NFAR12005594-RA, NFAR12005700-RA	NFPA34005003-RA, NFPA34005345-RA, NFPA34006748-RA	KAG2372836.1, KAG2387386.1, KAG2388627.1, KAG2392370.1	NL_CDC_07856	NLovaF9004917-RA, NLovaF9007803-RA, NLovaF9008970-RA	NLova_6004651-RA, NLova_6006012-RA, NLova_6009441-RA	NLova_7000538-RA, NLova_7003687-RA
OG0000070	Uncharacterized protein OS=Naegleria gruberi GN=NAEGRDRAFT_59139 PE=4 SV=1	EFC40072.1	KAF0971883.1, KAF0974534.1, KAF0977657.1	mRNA1_NF0058620-p1, mRNA1_NF0119490-p1, mRNA1_NF0121050-p1, mRNA1_NF0121860-p1, mRNA2_NF0058620-p1, mRNA2_NF0119490-p1, mRNA2_NF0121860-p1, mRNA3_NF0058620-p1, mRNA3_NF0119490-p1, mRNA3_NF0121860-p1, mRNA4_NF0058620-p1, mRNA4_NF0121860-p1, mRNA5_NF0058620-p1	NfowleriV212_g10705.t1, NfowleriV212_g10705.t2, NfowleriV212_g10705.t3, NfowleriV212_g9675.t1, NfowleriV212_g9675.t2, NfowleriV212_g9745.t1, NfowleriV212_g9745.t2, NfowleriV212_g9745.t3	Nfowleri986_g7211.t1, Nfowleri986_g7211.t2, Nfowleri986_g7211.t3, Nfowleri986_g7468.t1, Nfowleri986_g7468.t2, Nfowleri986_g7468.t3	Ty_05812, Ty_08251, Ty_08897	NFgwada006994-RA, NFgwada008877-RA, NFgwada009194-RA	NFAR12005406-RA, NFAR12009117-RA	NFPA34005081-RA, NFPA34007593-RA			NLovaF9005483-RA	NLova_6005004-RA	NLova_7005060-RA
OG0000071	Predicted protein OS=Naegleria gruberi GN=NAEGRDRAFT_72346 PE=4 SV=1		KAF0976218.1, KAF0977372.1, KAF0978717.1, KAF0979180.1	mRNA1_NF0062290-p1, mRNA1_NF0075000-p1, mRNA1_NF0118490-p1, mRNA2_NF0062290-p1	NfowleriV212_g12205.t1, NfowleriV212_g12205.t2, NfowleriV212_g6517.t1, NfowleriV212_g6517.t2, NfowleriV212_g9374.t1	Nfowleri986_g7698.t1, Nfowleri986_g8391.t1, Nfowleri986_g8748.t1, Nfowleri986_g9903.t1, Nfowleri986_g9903.t2	Ty_04097, Ty_08607	NFgwada002134-RA, NFgwada003772-RA, NFgwada005382-RA, NFgwada007624-RA	NFAR12004155-RA, NFAR12005195-RA, NFAR12007643-RA, NFAR12009019-RA	NFPA34004844-RA, NFPA34006382-RA, NFPA34007484-RA, NFPA34010260-RA	KAG2379383.1, KAG2381306.1, KAG2381307.1	NL_CDC_04083, NL_CDC_04084	NLovaF9008301-RA, NLovaF9008302-RA	NLova_6005502-RA, NLova_6009163-RA	NLova_7007902-RA, NLova_7007903-RA, NLova_7007908-RA
OG0000072	RecName: Full=Cytochrome b; AltName: Full=Complex III subunit 3; AltName: Full=Complex III subunit III; AltName: Full=Cytochrome b-c1 complex subunit 3; AltName: Full=Ubiquinol-cytochrome-c reductase complex cytochrome b subunit			mRNA1_NF0128740-p1, mRNA1_NF0128750-p1, mRNA1_NF0128760-p1		Nfowleri986_g57.t1, Nfowleri986_g57.t2, Nfowleri986_g58.t1					KAG2370559.1, KAG2370560.1, KAG2370561.1	NL_CDC_00001, NL_CDC_00006, NL_CDC_00015, NL_CDC_00019, NL_CDC_00020, NL_CDC_00299, NL_CDC_10979, NL_CDC_11028, NL_CDC_11048, NL_CDC_11101, NL_CDC_11103, NL_CDC_11130, NL_CDC_11151, NL_CDC_11180, NL_CDC_11191, NL_CDC_11194, NL_CDC_11196, NL_CDC_11205, NL_CDC_11207, NL_CDC_11217, NL_CDC_11224, NL_CDC_11244, NL_CDC_11249, NL_CDC_11252, NL_CDC_11255, NL_CDC_11257, NL_CDC_11271, NL_CDC_11275, NL_CDC_…
OG0000073	Predicted protein OS=Naegleria gruberi GN=NAEGRDRAFT_73054 PE=4 SV=1		KAF0972086.1, KAF0984436.1	mRNA1_NF0039620-p1, mRNA1_NF0099520-p1, mRNA6_NF0004850-p1	NfowleriV212_g10602.t1, NfowleriV212_g12657.t1, NfowleriV212_g1989.t1, NfowleriV212_g4705.t1, NfowleriV212_g4705.t2, NfowleriV212_g5130.t1	Nfowleri986_g11562.t1, Nfowleri986_g2995.t1, Nfowleri986_g4868.t1, Nfowleri986_g6736.t1, Nfowleri986_g6736.t2, Nfowleri986_g7891.t1, Nfowleri986_g9211.t1, Nfowleri986_g9211.t2	Ty_00041, Ty_06010, Ty_08806	NFgwada000040-RA, NFgwada008027-RA, NFgwada008028-RA, NFgwada009305-RA	NFAR12000039-RA, NFAR12005601-RA, NFAR12008269-RA	NFPA34000043-RA, NFPA34005355-RA, NFPA34010983-RA	KAG2373101.1, KAG2386102.1, KAG2387230.1	NL_CDC_09164, NL_CDC_09882	NLovaF9002200-RA	NLova_6002166-RA, NLova_6002167-RA, NLova_6008392-RA	NLova_7002391-RA, NLova_7006633-RA
OG0000074	RecName: Full=Ribonuclease H; Short=RNase H		KAF0972602.1, KAF0972901.1, KAF0972902.1, KAF0975930.1, KAF0975931.1, KAF0977237.1, KAF0977332.1, KAF0977333.1, KAF0977648.1, KAF0977649.1, KAF0977992.1, KAF0978114.1, KAF0979308.1, KAF0979802.1, KAF0981822.1, KAF0982158.1, KAF0983285.1	mRNA1_NF0078500-p1, mRNA1_NF0111090-p1	NfowleriV212_g12527.t1, NfowleriV212_g12527.t2	Nfowleri986_g7424.t1	Ty_01071, Ty_01151, Ty_02338, Ty_04067, Ty_04814, Ty_05039, Ty_05279, Ty_05442, Ty_05773, Ty_06049, Ty_06360, Ty_06998, Ty_07215			NFPA34007218-RA	KAG2373041.1, KAG2373554.1, KAG2393083.1	NL_CDC_00940, NL_CDC_04886, NL_CDC_06731	NLovaF9003344-RA
OG0000075	RecName: Full=Uncharacterized protein R665	EFC35370.1, EFC41454.1, EFC44424.1, EFC48628.1, EFC49310.1	KAF0978480.1, KAF0979905.1, KAF0979906.1	mRNA1_NF0008140-p1, mRNA1_NF0013030-p1, mRNA1_NF0013050-p1, mRNA1_NF0013060-p1, mRNA2_NF0013030-p1, mRNA2_NF0013050-p1	NfowleriV212_g1020.t1, NfowleriV212_g1020.t2, NfowleriV212_g1021.t1, NfowleriV212_g5369.t1, NfowleriV212_g5369.t3	Nfowleri986_g2142.t1, Nfowleri986_g2142.t2, Nfowleri986_g2142.t3, Nfowleri986_g8488.t4	Ty_04966	NFgwada005237-RA, NFgwada005238-RA	NFAR12004789-RA, NFAR12004790-RA	NFPA34004395-RA	KAG2389467.1, KAG2389468.1, KAG2392400.1	NL_CDC_02146, NL_CDC_10572	NLovaF9003514-RA, NLovaF9004940-RA	NLova_6004674-RA, NLova_6004891-RA, NLova_6004892-RA	NLova_7003709-RA, NLova_7004185-RA, NLova_7004186-RA
OG0000076	Uncharacterized protein OS=Naegleria gruberi GN=NAEGRDRAFT_49165 PE=4 SV=1	EFC44397.1	KAF0979403.1, KAF0979404.1, KAF0982112.1, KAF0982178.1	mRNA1_NF0035750-p1, mRNA1_NF0035760-p1, mRNA1_NF0069490-p1, mRNA1_NF0080250-p1	NfowleriV212_g10934.t1, NfowleriV212_g4267.t1, NfowleriV212_g6563.t1	Nfowleri986_g489.t1, Nfowleri986_g8340.t1, Nfowleri986_g9854.t1, Nfowleri986_g9854.t2	Ty_02307, Ty_02353, Ty_05509	NFgwada004543-RA, NFgwada004590-RA, NFgwada005543-RA	NFAR12004063-RA, NFAR12004112-RA, NFAR12005356-RA	NFPA34004150-RA, NFPA34004201-RA, NFPA34006594-RA	KAG2373563.1, KAG2373564.1, KAG2373565.1	NL_CDC_02034, NL_CDC_02035, NL_CDC_02036	NLovaF9004153-RA, NLovaF9004154-RA, NLovaF9004155-RA	NLova_6003328-RA	NLova_7004026-RA, NLova_7004027-RA, NLova_7004028-RA, NLova_7004029-RA
OG0000077	Predicted protein OS=Naegleria gruberi GN=NAEGRDRAFT_71058 PE=4 SV=1		KAF0973865.1, KAF0977706.1, KAF0984099.1	mRNA1_NF0036830-p1, mRNA1_NF0089040-p1, mRNA1_NF0095770-p1	NfowleriV212_g760.t1, NfowleriV212_g7790.t1, NfowleriV212_g8033.t1	Nfowleri986_g2485.t1, Nfowleri986_g4270.t1	Ty_00983	NFgwada001003-RA	NFAR12001015-RA	NFPA34001363-RA, NFPA34005127-RA	KAG2381890.1, KAG2382070.1, KAG2382490.1, KAG2385520.1, KAG2386263.1, KAG2388787.1, KAG2388862.1, KAG2393291.1	NL_CDC_02557, NL_CDC_03071, NL_CDC_03131, NL_CDC_03786, NL_CDC_05122, NL_CDC_07430, NL_CDC_08135	NLovaF9000440-RA, NLovaF9002946-RA, NLovaF9005578-RA, NLovaF9006090-RA	NLova_6003533-RA, NLova_6005099-RA, NLova_6005837-RA, NLova_6006184-RA	NLova_7000412-RA, NLova_7005153-RA, NLova_7006122-RA
OG0000078	RecName: Full=12-oxophytodienoate reductase 3; AltName: Full=12-oxophytodienoate-10,11-reductase 3; Short=AtOPR3; Short=OPDA-reductase 3; AltName: Full=Delayed dehiscence 1; Contains: RecName: Full=12-oxophytodienoate reductase 3, N-terminally processed	EFC35397.1, EFC35564.1, EFC35798.1, EFC38127.1, EFC38364.1, EFC40355.1, EFC40356.1, EFC41176.1, EFC42476.1	KAF0980044.1, KAF0980915.1	mRNA1_NF0038720-p1, mRNA1_NF0107990-p1, mRNA2_NF0038720-p1	NfowleriV212_g184.t1, NfowleriV212_g8502.t1	Nfowleri986_g1030.t1, Nfowleri986_g4722.t1	Ty_03740, Ty_04864	NFgwada002596-RA, NFgwada005136-RA	NFAR12002973-RA, NFAR12004686-RA	NFPA34002984-RA, NFPA34004261-RA	KAG2373868.1, KAG2389319.1, KAG2392923.1, KAG2392924.1	NL_CDC_06272, NL_CDC_07530	NLovaF9003402-RA, NLovaF9003844-RA, NLovaF9005895-RA	NLova_6004155-RA, NLova_6004156-RA, NLova_6004157-RA, NLova_6004786-RA, NLova_6005648-RA	NLova_7004512-RA, NLova_7005723-RA
OG0000079	Uncharacterized protein OS=Naegleria gruberi GN=NAEGRDRAFT_81341 PE=4 SV=1	EFC39189.1	KAF0976404.1, KAF0978086.1, KAF0978087.1, KAF0984676.1	mRNA1_NF0065980-p1, mRNA1_NF0119770-p1, mRNA1_NF0120240-p1, mRNA1_NF0120250-p1, mRNA1_NF0120260-p1	NfowleriV212_g11129.t1, NfowleriV212_g11129.t2, NfowleriV212_g7856.t1, NfowleriV212_g9180.t1, NfowleriV212_g9180.t2	Nfowleri986_g2198.t1, Nfowleri986_g3113.t1, Nfowleri986_g3113.t2, Nfowleri986_g7868.t1	Ty_05795, Ty_08446	NFgwada000210-RA	NFAR12000210-RA, NFAR12005152-RA	NFPA34000209-RA, NFPA34006019-RA, NFPA34008966-RA	KAG2372982.1, KAG2385750.1, KAG2385751.1, KAG2386028.1	NL_CDC_07934, NL_CDC_09258, NL_CDC_09259, NL_CDC_10398	NLovaF9006233-RA, NLovaF9006426-RA, NLovaF9008143-RA	NLova_6006908-RA, NLova_6007089-RA	NLova_7005816-RA, NLova_7006001-RA
OG0000080	RecName: Full=NLR family CARD domain-containing protein 3; AltName: Full=CARD15-like protein; AltName: Full=Caterpiller protein 16.2; Short=CLR16.2; AltName: Full=NACHT, LRR and CARD domains-containing protein 3; AltName: Full=Nucleotide-binding oligomerization domain protein 3	EFC35649.1, EFC35941.1, EFC36115.1, EFC36370.1, EFC36834.1, EFC37265.1, EFC37416.1, EFC37848.1, EFC37939.1, EFC37943.1, EFC38890.1, EFC38901.1, EFC38947.1, EFC39101.1, EFC39488.1, EFC39786.1, EFC40348.1, EFC40375.1, EFC40401.1, EFC40469.1, EFC40557.1, EFC40822.1, EFC41004.1, EFC41520.1, EFC41987.1, EFC42184.1, EFC42402.1, EFC42435.1, EFC43762.1, EFC44485.1, EFC45534.1, EFC46458.1, EFC46462.1, EFC…
OG0000081	RecName: Full=Protein SUPPRESSOR OF QUENCHING 1, chloroplastic; Flags: Precursor	EFC36159.1, EFC36400.1, EFC36497.1, EFC36574.1, EFC36719.1, EFC37303.1, EFC37325.1, EFC37371.1, EFC37929.1, EFC38021.1, EFC38526.1, EFC38984.1, EFC39316.1, EFC40980.1, EFC41150.1, EFC41168.1, EFC41830.1, EFC41868.1, EFC42742.1, EFC42803.1, EFC43317.1, EFC43366.1, EFC44040.1, EFC44272.1, EFC44432.1, EFC44730.1, EFC45162.1, EFC45612.1, EFC47410.1, EFC47411.1, EFC47576.1, EFC47658.1, EFC48125.1, EFC…									KAG2373947.1, KAG2389232.1			NLova_6007720-RA	NLova_7007501-RA
OG0000082	Uncharacterized protein OS=Naegleria gruberi GN=NAEGRDRAFT_82136 PE=4 SV=1	EFC36408.1, EFC36697.1, EFC36743.1, EFC37491.1, EFC38484.1, EFC45817.1, EFC50557.1	KAF0984695.1, KAF0984696.1, KAF0984697.1	mRNA1_NF0113350-p1, mRNA1_NF0120130-p1, mRNA1_NF0128140-p1	NfowleriV212_g11386.t1, NfowleriV212_g11387.t1, NfowleriV212_g11389.t1, NfowleriV212_g11390.t1, NfowleriV212_g9190.t1	Nfowleri986_g3131.t1, Nfowleri986_g3132.t1, Nfowleri986_g3133.t1	Ty_00228	NFgwada000221-RA, NFgwada000227-RA, NFgwada000229-RA, NFgwada000230-RA	NFAR12000220-RA, NFAR12000226-RA, NFAR12000228-RA, NFAR12000229-RA	NFPA34000219-RA, NFPA34000226-RA, NFPA34000227-RA, NFPA34000228-RA, NFPA34005768-RA	KAG2386809.1, KAG2388322.1		NLovaF9006952-RA	NLova_6007176-RA	NLova_7000207-RA, NLova_7007187-RA
OG0000083	RecName: Full=Solute carrier family 22 member 2; AltName: Full=Apical organic cation transporter; AltName: Full=Organic cation transporter 2	EFC35417.1, EFC46630.1, EFC48426.1	KAF0976611.1, KAF0976612.1, KAF0976613.1	mRNA1_NF0123170-p1, mRNA1_NF0123180-p1, mRNA2_NF0123170-p1, mRNA4_NF0123170-p1, mRNA5_NF0123170-p1	NfowleriV212_g11456.t1, NfowleriV212_g11456.t2, NfowleriV212_g11457.t1, NfowleriV212_g11457.t2, NfowleriV212_g11457.t3	Nfowleri986_g6271.t1, Nfowleri986_g6271.t2, Nfowleri986_g6271.t3, Nfowleri986_g6272.t1, Nfowleri986_g6272.t2	Ty_08301, Ty_08302	NFgwada008116-RA, NFgwada008117-RA	NFAR12008356-RA	NFPA34008772-RA, NFPA34008773-RA, NFPA34008774-RA	KAG2377999.1, KAG2378000.1, KAG2378001.1	NL_CDC_10693, NL_CDC_10694	NLovaF9008002-RA, NLovaF9008004-RA, NLovaF9008005-RA	NLova_6008032-RA, NLova_6008034-RA, NLova_6008035-RA	NLova_7008419-RA
OG0000084	RecName: Full=Adenylate cyclase; AltName: Full=ATP pyrophosphate-lyase; AltName: Full=Adenylyl cyclase	EFC37151.1	KAF0979950.1, KAF0983840.1, KAF0983841.1	mRNA1_NF0012560-p1, mRNA1_NF0017200-p1, mRNA1_NF0017210-p1, mRNA2_NF0012560-p1, mRNA2_NF0017210-p1	NfowleriV212_g1064.t1, NfowleriV212_g1064.t2, NfowleriV212_g5947.t1, NfowleriV212_g5947.t2, NfowleriV212_g5948.t1, NfowleriV212_g5948.t2	Nfowleri986_g1392.t1, Nfowleri986_g1393.t1, Nfowleri986_g1393.t2	Ty_00606, Ty_00607, Ty_04936	NFgwada000623-RA	NFAR12000624-RA	NFPA34000630-RA, NFPA34004351-RA	KAG2389419.1, KAG2393560.1, KAG2393561.1	NL_CDC_04312	NLovaF9000614-RA, NLovaF9000615-RA, NLovaF9003478-RA	NLova_6000621-RA, NLova_6000622-RA, NLova_6000623-RA, NLova_6004861-RA	NLova_7000595-RA, NLova_7000596-RA, NLova_7000597-RA, NLova_7004155-RA
OG0000085	RecName: Full=Uncharacterized protein YfaP; Flags: Precursor	EFC36049.1, EFC36515.1, EFC36516.1, EFC37865.1, EFC41554.1, EFC48241.1, EFC48505.1, EFC48575.1	KAF0973745.1, KAF0980307.1	mRNA1_NF0019510-p1, mRNA1_NF0075970-p1, mRNA2_NF0019510-p1	NfowleriV212_g3322.t1, NfowleriV212_g3322.t2, NfowleriV212_g9449.t1, NfowleriV212_g9449.t2	Nfowleri986_g2749.t1, Nfowleri986_g2749.t2, Nfowleri986_g6802.t1	Ty_00902, Ty_02835	NFgwada000911-RA, NFgwada003132-RA	NFAR12000918-RA	NFPA34001271-RA, NFPA34002313-RA	KAG2378455.1, KAG2388927.1, KAG2391861.1	NL_CDC_06019, NL_CDC_06551	NLovaF9000949-RA, NLovaF9003246-RA, NLovaF9005478-RA	NLova_6000941-RA, NLova_6002634-RA	NLova_7001263-RA, NLova_7002831-RA, NLova_7005056-RA
OG0000086	Predicted protein OS=Naegleria gruberi GN=NAEGRDRAFT_72322 PE=4 SV=1	EFC38534.1, EFC39870.1, EFC48748.1	KAF0974077.1, KAF0981457.1, KAF0984665.1	mRNA1_NF0083890-p1, mRNA1_NF0106560-p1, mRNA2_NF0083890-p1, mRNA2_NF0106560-p1, mRNA3_NF0083890-p1, mRNA4_NF0083890-p1	NfowleriV212_g10772.t1, NfowleriV212_g12460.t1, NfowleriV212_g12460.t2, NfowleriV212_g9792.t1, NfowleriV212_g9792.t2	Nfowleri986_g3102.t1, Nfowleri986_g3102.t2, Nfowleri986_g3102.t3, Nfowleri986_g3696.t1, Nfowleri986_g6608.t1		NFgwada000201-RA, NFgwada003281-RA, NFgwada008661-RA	NFAR12000201-RA, NFAR12003059-RA, NFAR12007699-RA	NFPA34000200-RA, NFPA34009564-RA	KAG2373089.1, KAG2386828.1	NL_CDC_09173, NL_CDC_09707	NLovaF9000204-RA, NLovaF9002207-RA	NLova_6000205-RA, NLova_6000209-RA, NLova_6002175-RA	NLova_7002399-RA
OG0000087	RecName: Full=Ras-related protein ced-10; AltName: Full=CErac1; AltName: Full=Cell death protein 10; AltName: Full=Cell-corpse engulfment protein ced-10; AltName: Full=Ras-related protein rac-1; Flags: Precursor	EFC35846.1, EFC39493.1, EFC41418.1, EFC43873.1	KAF0976290.1, KAF0976627.1, KAF0977644.1, KAF0984745.1	mRNA1_NF0092710-p1, mRNA1_NF0130240-p1, mRNA2_NF0092710-p1	NfowleriV212_g11687.t1, NfowleriV212_g11687.t2, NfowleriV212_g11687.t3, NfowleriV212_g12422.t1, NfowleriV212_g2603.t1	Nfowleri986_g10068.t1, Nfowleri986_g10475.t1, Nfowleri986_g9483.t1, Nfowleri986_g9483.t2	Ty_03092, Ty_07000	NFgwada002795-RA, NFgwada007443-RA	NFAR12002582-RA, NFAR12007453-RA	NFPA34002594-RA, NFPA34007220-RA	KAG2370720.1, KAG2383179.1, KAG2386428.1	NL_CDC_03672, NL_CDC_06056	NLovaF9004315-RA, NLovaF9006438-RA, NLovaF9007990-RA	NLova_6003771-RA, NLova_6008020-RA	NLova_7003363-RA, NLova_7008408-RA
OG0000088	Predicted protein OS=Naegleria gruberi GN=NAEGRDRAFT_76136 PE=4 SV=1	EFC35892.1, EFC36228.1	KAF0971579.1, KAF0975565.1, KAF0977110.1, KAF0977111.1, KAF0978947.1, KAF0979767.1, KAF0979982.1, KAF0982808.1, KAF0982962.1, KAF0983471.1, KAF0983472.1	mRNA1_NF0131810-p1	NfowleriV212_g12464.t1, NfowleriV212_g12464.t2, NfowleriV212_g12472.t1, NfowleriV212_g12580.t1, NfowleriV212_g12580.t2, NfowleriV212_g12580.t3	Nfowleri986_g11529.t1, Nfowleri986_g4008.t1	Ty_01287, Ty_01473, Ty_01589, Ty_03379, Ty_05630, Ty_06456, Ty_06684, Ty_06718	NFgwada001823-RA, NFgwada007378-RA, NFgwada007379-RA	NFAR12001850-RA, NFAR12004734-RA, NFAR12006707-RA	NFPA34001862-RA, NFPA34004321-RA, NFPA34008042-RA					NLova_7006625-RA
OG0000089	RecName: Full=Atrial natriuretic peptide receptor 2; AltName: Full=Atrial natriuretic peptide receptor type B; Short=ANP-B; Short=ANPR-B; Short=NPR-B; AltName: Full=Guanylate cyclase B; Short=GC-B; Flags: Precursor	EFC40898.1	KAF0977305.1, KAF0978816.1, KAF0984371.1	mRNA1_NF0002030-p1, mRNA1_NF0009590-p1, mRNA1_NF0046870-p1, mRNA1_NF0074420-p1	NfowleriV212_g2077.t1, NfowleriV212_g2077.t2, NfowleriV212_g2077.t3, NfowleriV212_g2229.t1, NfowleriV212_g6023.t1, NfowleriV212_g6023.t2, NfowleriV212_g8309.t1	Nfowleri986_g1307.t2, Nfowleri986_g1307.t3, Nfowleri986_g4321.t1, Nfowleri986_g6356.t1, Nfowleri986_g9459.t1	Ty_00384, Ty_03288, Ty_06304, Ty_07376	NFgwada000395-RA, NFgwada004133-RA, NFgwada008404-RA	NFAR12000391-RA, NFAR12003646-RA, NFAR12008826-RA	NFPA34000388-RA, NFPA34003386-RA, NFPA34006680-RA, NFPA34008635-RA	KAG2382984.1	NL_CDC_09358	NLovaF9008486-RA	NLova_6008978-RA	NLova_7007702-RA
OG0000090	Uncharacterized protein OS=Dictyostelium discoideum GN=DDB0205501 PE=4 SV=1		KAF0976286.1, KAF0977120.1, KAF0977121.1, KAF0978641.1, KAF0984994.1, KAF0984995.1	mRNA1_NF0006410-p1, mRNA1_NF0010310-p1, mRNA1_NF0079310-p1, mRNA1_NF0118520-p1	NfowleriV212_g10291.t1, NfowleriV212_g12435.t1, NfowleriV212_g12435.t2, NfowleriV212_g6624.t1, NfowleriV212_g6624.t2	Nfowleri986_g3607.t1, Nfowleri986_g3607.t2, Nfowleri986_g7552.t1, Nfowleri986_g8053.t1, Nfowleri986_g8053.t2	Ty_06449, Ty_08653	NFgwada002184-RA, NFgwada003813-RA, NFgwada004056-RA, NFgwada006236-RA	NFAR12003568-RA, NFAR12004208-RA, NFAR12005785-RA, NFAR12009064-RA	NFPA34004796-RA, NFPA34004893-RA, NFPA34006859-RA, NFPA34010323-RA	KAG2374534.1	NL_CDC_10315	NLovaF9001131-RA	NLova_6004545-RA	NLova_7003599-RA
OG0000091	RecName: Full=Aldose reductase B; Short=ARB; AltName: Full=Aldehyde reductase B	EFC36188.1, EFC44964.1	KAF0980345.1, KAF0980346.1, KAF0983509.1	mRNA1_NF0019910-p1, mRNA1_NF0118010-p1, mRNA2_NF0019910-p1, mRNA2_NF0118010-p1, mRNA3_NF0019910-p1, mRNA4_NF0019910-p1	NfowleriV212_g2712.t1, NfowleriV212_g9234.t1	Nfowleri986_g8168.t1, Nfowleri986_g9764.t1, Nfowleri986_g9764.t2, Nfowleri986_g9764.t3, Nfowleri986_g9764.t4	Ty_01317, Ty_02805	NFgwada003098-RA	NFAR12002262-RA	NFPA34002276-RA	KAG2377600.1, KAG2391901.1, KAG2393826.1	NL_CDC_01492, NL_CDC_05703, NL_CDC_05986	NLovaF9000248-RA, NLovaF9001184-RA, NLovaF9001753-RA, NLovaF9003214-RA, NLovaF9003216-RA	NLova_6001364-RA, NLova_6001821-RA, NLova_6002599-RA	NLova_7000789-RA, NLova_7001656-RA
OG0000092	RecName: Full=Probable phenylalanine-4-hydroxylase 1; Short=PAH; AltName: Full=Biogenic amine synthesis protein 2; AltName: Full=Phe-4-monooxygenase	EFC37635.1, EFC39738.1, EFC50145.1	KAF0974044.1, KAF0974258.1, KAF0982920.1	mRNA1_NF0025530-p1, mRNA1_NF0044470-p1, mRNA1_NF0106930-p1	NfowleriV212_g10651.t1, NfowleriV212_g1212.t1, NfowleriV212_g8921.t1	Nfowleri986_g2508.t1, Nfowleri986_g5852.t1, Nfowleri986_g5852.t2, Nfowleri986_g9598.t1	Ty_07432	NFgwada001903-RA, NFgwada008637-RA, NFgwada008771-RA	NFAR12001928-RA, NFAR12007676-RA, NFAR12007833-RA	NFPA34001944-RA, NFPA34009531-RA, NFPA34009734-RA	KAG2373182.1, KAG2374548.1, KAG2379486.1	NL_CDC_05224, NL_CDC_10711	NLovaF9001995-RA, NLovaF9007560-RA, NLovaF9007688-RA	NLova_6001621-RA, NLova_6007358-RA, NLova_6007512-RA	NLova_7008170-RA, NLova_7008318-RA
OG0000093	RecName: Full=Phospholipid-transporting ATPase IA; AltName: Full=ATPase class I type 8A member 1; AltName: Full=Chromaffin granule ATPase II; AltName: Full=P4-ATPase flippase complex alpha subunit ATP8A1	EFC35904.1, EFC36194.1, EFC36730.1, EFC39376.1, EFC39377.1, EFC43443.1, EFC46461.1	KAF0976515.1, KAF0983393.1	mRNA1_NF0031950-p1, mRNA1_NF0081510-p1, mRNA2_NF0031950-p1, mRNA2_NF0081510-p1	NfowleriV212_g3228.t1, NfowleriV212_g3228.t2, NfowleriV212_g8413.t1, NfowleriV212_g8413.t2	Nfowleri986_g7218.t1, Nfowleri986_g7218.t2, Nfowleri986_g7218.t3, Nfowleri986_g800.t1, Nfowleri986_g800.t2, Nfowleri986_g800.t3	Ty_01228, Ty_08374	NFgwada001254-RA	NFAR12001267-RA	NFPA34000938-RA, NFPA34008867-RA	KAG2377934.1, KAG2378097.1	NL_CDC_01585, NL_CDC_08024	NLovaF9001671-RA, NLovaF9008068-RA	NLova_6001282-RA, NLova_6008104-RA	NLova_7001577-RA, NLova_7008486-RA
OG0000094	RecName: Full=Adenylate cyclase 1; AltName: Full=ATP pyrophosphate-lyase 1; AltName: Full=Adenylyl cyclase 1	EFC35501.1	KAF0975064.1, KAF0980840.1, KAF0980841.1, KAF0980969.1	mRNA1_NF0038160-p1, mRNA1_NF0106000-p1, mRNA1_NF0106010-p1, mRNA2_NF0038160-p1	NfowleriV212_g237.t1, NfowleriV212_g237.t2, NfowleriV212_g5747.t1, NfowleriV212_g5747.t2	Nfowleri986_g1079.t1, Nfowleri986_g1079.t2, Nfowleri986_g1079.t3, Nfowleri986_g675.t1, Nfowleri986_g675.t2, Nfowleri986_g675.t4	Ty_03696, Ty_04496	NFgwada005751-RA	NFAR12004573-RA	NFPA34007126-RA	KAG2385732.1, KAG2392611.1, KAG2392980.1	NL_CDC_06319, NL_CDC_09243	NLovaF9000892-RA, NLovaF9003801-RA, NLovaF9005156-RA, NLovaF9006198-RA	NLova_6004118-RA, NLova_6006557-RA, NLova_6006876-RA	NLova_7004471-RA, NLova_7005458-RA, NLova_7006008-RA
OG0000095	RecName: Full=RAC family serine/threonine-protein kinase homolog	EFC48465.1, EFC48466.1, EFC48508.1	KAF0971992.1, KAF0972041.1	mRNA1_NF0004440-p1, mRNA1_NF0099580-p1, mRNA1_NF0099590-p1, mRNA2_NF0099580-p1	NfowleriV212_g3781.t1, NfowleriV212_g3781.t2, NfowleriV212_g6842.t1, NfowleriV212_g6842.t2, NfowleriV212_g6842.t3	Nfowleri986_g3266.t1, Nfowleri986_g7358.t1, Nfowleri986_g7358.t2, Nfowleri986_g7358.t3, Nfowleri986_g7358.t4	Ty_08738, Ty_08773	NFgwada007954-RA, NFgwada007990-RA	NFAR12008197-RA, NFAR12008234-RA	NFPA34007709-RA, NFPA34010933-RA	KAG2383509.1, KAG2383554.1, KAG2383555.1	NL_CDC_00769, NL_CDC_00800	NLovaF9008827-RA, NLovaF9008858-RA	NLova_6008715-RA, NLova_6008740-RA	NLova_7008653-RA, NLova_7008676-RA
OG0000096	RecName: Full=Phospholipid-transporting ATPase ID; AltName: Full=ATPase class I type 8B member 2; AltName: Full=P4-ATPase flippase complex alpha subunit ATP8B2	EFC38504.1, EFC40472.1, EFC43248.1, EFC43747.1, EFC44129.1	KAF0978581.1, KAF0980763.1	mRNA1_NF0007050-p1, mRNA1_NF0028310-p1	NfowleriV212_g3757.t1, NfowleriV212_g3757.t2, NfowleriV212_g9932.t1	Nfowleri986_g5082.t1, Nfowleri986_g6624.t1, Nfowleri986_g6624.t2, Nfowleri986_g6624.t3	Ty_03642, Ty_04193	NFgwada002233-RA, NFgwada002505-RA	NFAR12002884-RA, NFAR12004257-RA	NFPA34002893-RA, NFPA34004943-RA	KAG2391983.1, KAG2392294.1, KAG2393051.1	NL_CDC_02238, NL_CDC_06378, NL_CDC_06704, NL_CDC_11044	NLovaF9003763-RA, NLovaF9004860-RA	NLova_6002542-RA, NLova_6004071-RA, NLova_6004593-RA	NLova_7003638-RA, NLova_7004427-RA
OG0000097	RecName: Full=Regulator of G-protein signaling 5; Short=RGS5	EFC35783.1, EFC43219.1, EFC43221.1, EFC43222.1, EFC46058.1	KAF0975740.1, KAF0975742.1, KAF0982184.1	mRNA1_NF0055770-p1, mRNA1_NF0080310-p1, mRNA1_NF0131610-p1, mRNA2_NF0055770-p1, mRNA2_NF0080310-p1	NfowleriV212_g1474.t1, NfowleriV212_g1475.t1, NfowleriV212_g1475.t2, NfowleriV212_g4272.t1	Nfowleri986_g11566.t1, Nfowleri986_g2271.t1, Nfowleri986_g2271.t2, Nfowleri986_g2272.t1, Nfowleri986_g8259.t2	Ty_05138	NFgwada004591-RA, NFgwada004675-RA	NFAR12004113-RA, NFAR12005930-RA	NFPA34003694-RA, NFPA34003696-RA	KAG2373559.1, KAG2386700.1, KAG2386701.1	NL_CDC_02039, NL_CDC_03266	NLovaF9004157-RA, NLovaF9004545-RA	NLova_6004268-RA	NLova_7004606-RA
OG0000098	RecName: Full=Versiconal hemiacetal acetate reductase; AltName: Full=VHA reductase	EFC35775.1, EFC38396.1, EFC38707.1, EFC39262.1, EFC40870.1, EFC44125.1, EFC46287.1, EFC48379.1, EFC48513.1, EFC49406.1, EFC50052.1	KAF0971809.1, KAF0983352.1	mRNA1_NF0067800-p1, mRNA1_NF0076590-p1, mRNA2_NF0076590-p1	NfowleriV212_g3901.t1, NfowleriV212_g4072.t1, NfowleriV212_g4072.t2, NfowleriV212_g4072.t3	Nfowleri986_g2595.t1, Nfowleri986_g3771.t1	Ty_01202, Ty_08197	NFgwada001228-RA, NFgwada006935-RA	NFAR12001240-RA, NFAR12008048-RA	NFPA34000906-RA, NFPA34009011-RA, NFPA34009170-RA	KAG2374696.1, KAG2377898.1	NL_CDC_06439	NLovaF9000339-RA	NLova_6000332-RA, NLova_6001261-RA	NLova_7000304-RA
OG0000099	Predicted protein OS=Naegleria gruberi GN=NAEGRDRAFT_54887 PE=4 SV=1		KAF0973077.1, KAF0975749.1, KAF0976509.1, KAF0979026.1, KAF0979027.1, KAF0980623.1, KAF0983526.1, KAF0984856.1, KAF0984857.1, KAF0984858.1	mRNA1_NF0085290-p1, mRNA1_NF0119130-p1, mRNA1_NF0132350-p1, mRNA2_NF0085290-p1, mRNA2_NF0119130-p1, mRNA3_NF0085290-p1	NfowleriV212_g11330.t1, NfowleriV212_g12660.t1	Nfowleri986_g10932.t1, Nfowleri986_g11433.t1, Nfowleri986_g11433.t2, Nfowleri986_g5732.t1	Ty_01330, Ty_01331, Ty_01559, Ty_03048, Ty_03167, Ty_03434, Ty_03546, Ty_05144, Ty_08377		NFAR12002779-RA, NFAR12003792-RA, NFAR12006854-RA	NFPA34001946-RA, NFPA34002791-RA		NL_CDC_05436	NLovaF9004401-RA
OG0000100	Predicted protein OS=Naegleria gruberi GN=NAEGRDRAFT_49972 PE=4 SV=1		KAF0971620.1, KAF0974037.1, KAF0974387.1, KAF0976068.1, KAF0981225.1, KAF0982708.1, KAF0982709.1, KAF0982735.1		NfowleriV212_g12533.t1, NfowleriV212_g2589.t1, NfowleriV212_g2589.t2, NfowleriV212_g5423.t1, NfowleriV212_g5423.t2	Nfowleri986_g11036.t1, Nfowleri986_g11036.t2, Nfowleri986_g8943.t1, Nfowleri986_g8943.t2, Nfowleri986_g8943.t3, Nfowleri986_g8943.t4	Ty_01417, Ty_07426, Ty_07868, Ty_08061, Ty_08458, Ty_09006	NFgwada007031-RA, NFgwada008975-RA	NFAR12007896-RA, NFAR12009222-RA	NFPA34007768-RA, NFPA34010078-RA, NFPA34010303-RA	KAG2373074.1, KAG2388810.1	NL_CDC_03094, NL_CDC_11201	NLovaF9005560-RA		NLova_7001756-RA
OG0000101	PUTATIVE PSEUDOGENE: RecName: Full=Putative uncharacterized protein YKR104W	EFC38328.1	KAF0980417.1, KAF0980418.1	mRNA1_NF0020660-p1, mRNA1_NF0020670-p1, mRNA1_NF0020680-p1, mRNA1_NF0129170-p1	NfowleriV212_g8053.t1, NfowleriV212_g8053.t2, NfowleriV212_g8053.t3	Nfowleri986_g11442.t1, Nfowleri986_g11442.t2, Nfowleri986_g3237.t1, Nfowleri986_g8947.t1	Ty_02751	NFgwada003044-RA, NFgwada003046-RA	NFAR12002212-RA, NFAR12002214-RA	NFPA34002221-RA, NFPA34002223-RA	KAG2382392.1, KAG2382674.1, KAG2382675.1, KAG2391982.1	NL_CDC_02715, NL_CDC_05923, NL_CDC_06410	NLovaF9000306-RA, NLovaF9007519-RA	NLova_6000304-RA, NLova_6002546-RA, NLova_6002547-RA, NLova_6006835-RA	NLova_7000276-RA, NLova_7002741-RA, NLova_7006876-RA
OG0000102	RecName: Full=Adenylate cyclase 1; AltName: Full=ATP pyrophosphate-lyase 1; AltName: Full=Adenylyl cyclase 1	EFC39517.1	KAF0975311.1, KAF0975521.1, KAF0980386.1	mRNA1_NF0122260-p1, mRNA2_NF0020330-p1, mRNA2_NF0122260-p1, mRNA3_NF0020330-p1, mRNA3_NF0122260-p1, mRNA4_NF0020330-p1, mRNA4_NF0122260-p1	NfowleriV212_g12126.t1, NfowleriV212_g12126.t2, NfowleriV212_g2672.t1, NfowleriV212_g2672.t2, NfowleriV212_g2672.t3	Nfowleri986_g4592.t1, Nfowleri986_g4592.t2, Nfowleri986_g4592.t3, Nfowleri986_g4870.t1, Nfowleri986_g4870.t2, Nfowleri986_g4870.t3	Ty_02772, Ty_06686	NFgwada003067-RA, NFgwada007343-RA	NFAR12002233-RA, NFAR12006670-RA	NFPA34002245-RA, NFPA34008005-RA	KAG2391947.1	NL_CDC_05949	NLovaF9003184-RA	NLova_6002567-RA, NLova_6002569-RA	NLova_7002766-RA, NLova_7002767-RA
OG0000103	RecName: Full=Adenylate cyclase; AltName: Full=ATP pyrophosphate-lyase; AltName: Full=Adenylyl cyclase	EFC46195.1	KAF0973215.1, KAF0973216.1	mRNA1_NF0048350-p1, mRNA2_NF0033370-p1, mRNA3_NF0033370-p1	NfowleriV212_g6470.t1, NfowleriV212_g8127.t1, NfowleriV212_g8127.t2	Nfowleri986_g11422.t1, Nfowleri986_g11422.t2, Nfowleri986_g9331.t1	Ty_07225, Ty_09340	NFgwada008269-RA, NFgwada008567-RA	NFAR12008617-RA, NFAR12008689-RA	NFPA34008428-RA, NFPA34010483-RA	KAG2378726.1, KAG2382123.1, KAG2382760.1	NL_CDC_01355, NL_CDC_08533, NL_CDC_10446, NL_CDC_10789, NL_CDC_10893	NLovaF9000249-RA, NLovaF9002121-RA, NLovaF9008348-RA	NLova_6000246-RA, NLova_6001748-RA, NLova_6006183-RA, NLova_6008826-RA	NLova_7002057-RA, NLova_7007553-RA
OG0000104	Predicted protein OS=Naegleria gruberi GN=NAEGRDRAFT_67849 PE=4 SV=1	EFC44287.1, EFC44875.1, EFC45177.1	KAF0974564.1	mRNA1_NF0058330-p1	NfowleriV212_g3011.t1, NfowleriV212_g3011.t2	Nfowleri986_g526.t1	Ty_08878	NFgwada008856-RA	NFAR12009098-RA	NFPA34007566-RA	KAG2370651.1, KAG2373348.1, KAG2373646.1, KAG2383692.1, KAG2383693.1, KAG2383695.1, KAG2393746.1	NL_CDC_00898, NL_CDC_00900, NL_CDC_04163, NL_CDC_04547, NL_CDC_10176, NL_CDC_10557	NLovaF9000798-RA, NLovaF9004740-RA, NLovaF9008579-RA, NLovaF9008755-RA, NLovaF9008759-RA, NLovaF9008760-RA	NLova_6000738-RA, NLova_6008443-RA, NLova_6008631-RA	NLova_7004797-RA, NLova_7008573-RA, NLova_7008619-RA
OG0000105	Predicted protein OS=Naegleria gruberi GN=NAEGRDRAFT_70143 PE=4 SV=1	EFC42066.1	KAF0975567.1, KAF0975568.1, KAF0978060.1, KAF0979436.1, KAF0980536.1, KAF0981773.1, KAF0984958.1	mRNA1_NF0071230-p1, mRNA1_NF0071250-p1, mRNA1_NF0100700-p1, mRNA1_NF0117390-p1, mRNA1_NF0117400-p1, mRNA1_NF0125640-p1, mRNA1_NF0131890-p1, mRNA1_NF0132070-p1, mRNA1_NF0132080-p1, mRNA2_NF0119150-p1	NfowleriV212_g12094.t1, NfowleriV212_g12466.t1, NfowleriV212_g12610.t1	Nfowleri986_g9914.t1, Nfowleri986_g9914.t2, Nfowleri986_g9914.t3	Ty_02670, Ty_03241, Ty_05536, Ty_06719	NFgwada000130-RA, NFgwada008292-RA	NFAR12002744-RA, NFAR12009441-RA	NFPA34002755-RA, NFPA34002756-RA, NFPA34010810-RA			NLovaF9007656-RA, NLovaF9009471-RA
OG0000106	RecName: Full=Tenascin-X; Short=TN-X; AltName: Full=Hexabrachion-like protein; Flags: Precursor	EFC41553.1	KAF0974882.1, KAF0979164.1, KAF0979221.1	mRNA1_NF0075380-p1, mRNA2_NF0108840-p1, mRNA3_NF0108840-p1	NfowleriV212_g7367.t1, NfowleriV212_g7367.t2, NfowleriV212_g8627.t1	Nfowleri986_g11404.t1, Nfowleri986_g8619.t1	Ty_05338, Ty_05379	NFgwada005367-RA, NFgwada005414-RA, NFgwada007659-RA	NFAR12005179-RA, NFAR12005229-RA, NFAR12006997-RA	NFPA34006365-RA, NFPA34006424-RA, NFPA34009800-RA	KAG2370872.1, KAG2379395.1, KAG2388562.1, KAG2393222.1	NL_CDC_06847, NL_CDC_10051	NLovaF9000980-RA, NLovaF9003650-RA, NLovaF9005711-RA, NLovaF9005726-RA	NLova_6005492-RA	NLova_7001292-RA, NLova_7005296-RA, NLova_7005556-RA
OG0000107	Predicted protein OS=Naegleria gruberi GN=NAEGRDRAFT_29926 PE=4 SV=1	EFC45258.1, EFC49511.1	KAF0974875.1, KAF0974876.1, KAF0984855.1	mRNA1_NF0100440-p1, mRNA1_NF0107900-p1, mRNA1_NF0107910-p1, mRNA3_NF0100440-p1	NfowleriV212_g12591.t1, NfowleriV212_g12601.t1, NfowleriV212_g12602.t1, NfowleriV212_g12638.t1, NfowleriV212_g1659.t1, NfowleriV212_g1659.t2, NfowleriV212_g8231.t1	Nfowleri986_g11363.t1, Nfowleri986_g11546.t1, Nfowleri986_g2047.t1, Nfowleri986_g2047.t2, Nfowleri986_g3872.t1, Nfowleri986_g3872.t2, Nfowleri986_g3872.t3		NFgwada002874-RA, NFgwada007664-RA	NFAR12002663-RA, NFAR12007003-RA	NFPA34002677-RA, NFPA34009808-RA	KAG2378175.1, KAG2378176.1	NL_CDC_03660	NLovaF9009114-RA, NLovaF9009115-RA	NLova_6007774-RA, NLova_6007775-RA	NLova_7008759-RA
OG0000108	RecName: Full=TM2 domain-containing protein DDB_G0277895	EFC37105.1, EFC39089.1, EFC39202.1	KAF0975981.1, KAF0982420.1, KAF0983176.1	mRNA1_NF0102310-p1, mRNA1_NF0115000-p1	NfowleriV212_g11268.t1, NfowleriV212_g4484.t1, NfowleriV212_g6920.t1	Nfowleri986_g5663.t1, Nfowleri986_g6420.t1, Nfowleri986_g7395.t1	Ty_01744, Ty_01971, Ty_05317	NFgwada002070-RA, NFgwada004854-RA, NFgwada007869-RA	NFAR12002102-RA, NFAR12004492-RA, NFAR12008109-RA	NFPA34001685-RA, NFPA34002117-RA, NFPA34003928-RA	KAG2378675.1, KAG2386447.1	NL_CDC_01397, NL_CDC_10544	NLovaF9001372-RA, NLovaF9004733-RA, NLovaF9008743-RA	NLova_6002009-RA, NLova_6004461-RA	NLova_7000982-RA, NLova_7004783-RA
OG0000109	Predicted protein OS=Naegleria gruberi GN=NAEGRDRAFT_76195 PE=4 SV=1		KAF0971670.1, KAF0973461.1, KAF0973943.1, KAF0973944.1, KAF0974170.1, KAF0975090.1, KAF0977431.1, KAF0977496.1, KAF0979986.1, KAF0981821.1, KAF0982710.1, KAF0982737.1, KAF0983459.1, KAF0983771.1, KAF0985221.1		NfowleriV212_g5014.t1, NfowleriV212_g8810.t1		Ty_04473, Ty_07522, Ty_09166	NFgwada007586-RA		NFPA34000757-RA, NFPA34004317-RA, NFPA34004621-RA, NFPA34007368-RA, NFPA34007430-RA, NFPA34009603-RA	KAG2372795.1, KAG2386589.1, KAG2387397.1, KAG2388811.1	NL_CDC_01971, NL_CDC_03095, NL_CDC_03374, NL_CDC_06104, NL_CDC_08310		NLova_6006005-RA
OG0000110	Uncharacterized protein OS=Naegleria gruberi GN=NAEGRDRAFT_66342 PE=4 SV=1	EFC35862.1, EFC40181.1, EFC41538.1, EFC42358.1, EFC45533.1, EFC46935.1	KAF0973587.1, KAF0973588.1, KAF0982583.1	mRNA1_NF0002480-p1, mRNA1_NF0002500-p1, mRNA1_NF0002510-p1	NfowleriV212_g3853.t1	Nfowleri986_g1529.t1, Nfowleri986_g1529.t2	Ty_09075	NFgwada009048-RA, NFgwada009049-RA	NFAR12009294-RA, NFAR12009295-RA	NFPA34010607-RA, NFPA34010608-RA	KAG2378928.1, KAG2378929.1, KAG2378934.1, KAG2393914.1	NL_CDC_05770, NL_CDC_09564	NLovaF9001244-RA, NLovaF9009337-RA, NLovaF9009338-RA	NLova_6001882-RA, NLova_6009247-RA	NLova_7000851-RA, NLova_7009160-RA, NLova_7009161-RA
OG0000111	Uncharacterized protein OS=Naegleria gruberi GN=NAEGRDRAFT_60001 PE=4 SV=1		KAF0972776.1, KAF0972777.1, KAF0974549.1, KAF0974550.1, KAF0983921.1	mRNA1_NF0018100-p1, mRNA1_NF0025860-p1, mRNA1_NF0025870-p1, mRNA1_NF0058470-p1	NfowleriV212_g10457.t1, NfowleriV212_g12403.t1, NfowleriV212_g12403.t2, NfowleriV212_g12403.t3, NfowleriV212_g2998.t1, NfowleriV212_g2998.t2	Nfowleri986_g10545.t1, Nfowleri986_g1462.t1, Nfowleri986_g4009.t1, Nfowleri986_g538.t1, Nfowleri986_g538.t2	Ty_00549, Ty_04686, Ty_08885	NFgwada000568-RA, NFgwada004959-RA, NFgwada008865-RA	NFAR12000569-RA, NFAR12006417-RA, NFAR12009105-RA	NFPA34000574-RA, NFPA34006167-RA, NFPA34007579-RA, NFPA34007580-RA	KAG2381833.1	NL_CDC_00409		NLova_6005797-RA
OG0000112	Predicted protein OS=Naegleria gruberi GN=NAEGRDRAFT_64367 PE=4 SV=1	EFC35212.1, EFC35967.1, EFC37223.1, EFC41200.1, EFC44583.1, EFC46314.1, EFC46480.1, EFC47539.1, EFC47593.1, EFC47594.1	KAF0973039.1, KAF0973045.1	mRNA1_NF0023240-p1, mRNA1_NF0023250-p1, mRNA1_NF0132250-p1	NfowleriV212_g5012.t1, NfowleriV212_g8544.t1	Nfowleri986_g11364.t1, Nfowleri986_g11364.t2, Nfowleri986_g11486.t1	Ty_00807	NFgwada000823-RA, NFgwada000826-RA	NFAR12000816-RA, NFAR12000819-RA	NFPA34001174-RA, NFPA34001177-RA	KAG2378600.1, KAG2378602.1	NL_CDC_06674, NL_CDC_06676	NLovaF9000841-RA, NLovaF9000843-RA	NLova_6000843-RA, NLova_6000845-RA	NLova_7001170-RA
OG0000113	RecName: Full=Sphingomyelin synthase-related 1	EFC38536.1, EFC42635.1, EFC46537.1, EFC48146.1	KAF0973905.1, KAF0976486.1, KAF0979759.1	mRNA1_NF0031660-p1, mRNA1_NF0088680-p1, mRNA1_NF0110370-p1, mRNA2_NF0031660-p1, mRNA2_NF0110370-p1	NfowleriV212_g11325.t1, NfowleriV212_g11325.t2, NfowleriV212_g7306.t1	Nfowleri986_g3701.t1, Nfowleri986_g7578.t1, Nfowleri986_g9262.t1, Nfowleri986_g9262.t2	Ty_08393	NFgwada001027-RA, NFgwada008195-RA	NFAR12001040-RA, NFAR12008437-RA	NFPA34001389-RA, NFPA34004532-RA, NFPA34008895-RA	KAG2374460.1, KAG2378126.1, KAG2378127.1	NL_CDC_07998, NL_CDC_07999, NL_CDC_09492		NLova_6001068-RA, NLova_6008127-RA	NLova_7001386-RA
OG0000114	Predicted protein OS=Naegleria gruberi GN=NAEGRDRAFT_51138 PE=4 SV=1	EFC41362.1, EFC48688.1	KAF0971535.1, KAF0972499.1, KAF0972500.1, KAF0973827.1, KAF0973828.1	mRNA1_NF0054220-p1, mRNA1_NF0054230-p1, mRNA2_NF0054220-p1, mRNA3_NF0054220-p1	NfowleriV212_g12373.t1, NfowleriV212_g12593.t1, NfowleriV212_g12593.t2, NfowleriV212_g12594.t1	Nfowleri986_g1335.t1, Nfowleri986_g8620.t1, Nfowleri986_g8620.t2	Ty_00961, Ty_06214	NFgwada000973-RA, NFgwada006484-RA	NFAR12000983-RA, NFAR12000984-RA	NFPA34001334-RA, NFPA34001335-RA, NFPA34005618-RA	KAG2386519.1, KAG2388295.1, KAG2389634.1, KAG2392255.1	NL_CDC_00619, NL_CDC_04361, NL_CDC_08763	NLovaF9005374-RA	NLova_6005417-RA
OG0000115	RecName: Full=Hemerythrin-like protein; AltName: Full=ARG-1<>RecName: Full=Hemerythrin-like protein	EFC37887.1, EFC37982.1, EFC38044.1, EFC46050.1, EFC47558.1	KAF0971589.1, KAF0975553.1, KAF0975736.1, KAF0977679.1	mRNA1_NF0055830-p1, mRNA1_NF0055840-p1, mRNA1_NF0119700-p1, mRNA1_NF0127030-p1	NfowleriV212_g11216.t1, NfowleriV212_g11216.t2, NfowleriV212_g1479.t1	Nfowleri986_g2267.t1, Nfowleri986_g3999.t1		NFgwada004673-RA, NFgwada007368-RA, NFgwada009208-RA	NFAR12005419-RA, NFAR12005928-RA, NFAR12006696-RA	NFPA34003690-RA, NFPA34005100-RA, NFPA34008030-RA	KAG2370723.1, KAG2381922.1, KAG2386708.1	NL_CDC_03262, NL_CDC_07405	NLovaF9004540-RA, NLovaF9006812-RA	NLova_6006321-RA	NLova_7007069-RA
OG0000116	RecName: Full=Probable E3 ubiquitin-protein ligase HERC4; AltName: Full=HECT domain and RCC1-like domain-containing protein 4; AltName: Full=HECT-type E3 ubiquitin transferase HERC4	EFC43429.1, EFC43504.1	KAF0984384.1, KAF0984385.1	mRNA1_NF0115870-p1, mRNA2_NF0115890-p1	NfowleriV212_g7928.t1, NfowleriV212_g7929.t1, NfowleriV212_g9676.t1, NfowleriV212_g9676.t2	Nfowleri986_g11590.t1, Nfowleri986_g11590.t2, Nfowleri986_g1576.t1, Nfowleri986_g7212.t1	Ty_00002, Ty_00003, Ty_05811	NFgwada000003-RA, NFgwada000004-RA, NFgwada009193-RA	NFAR12000003-RA, NFAR12000004-RA, NFAR12005405-RA	NFPA34000003-RA, NFPA34000004-RA, NFPA34005080-RA	KAG2370587.1, KAG2387140.1, KAG2387141.1, KAG2389576.1	NL_CDC_05519, NL_CDC_05520, NL_CDC_08719	NLovaF9000004-RA	NLova_6000004-RA	NLova_7000005-RA
OG0000117	RecName: Full=Laminin-like protein epi-1; Flags: Precursor	EFC47261.1, EFC47390.1, EFC47401.1	KAF0973591.1, KAF0973592.1, KAF0973593.1	mRNA1_NF0002410-p1, mRNA1_NF0002420-p1, mRNA1_NF0002430-p1, mRNA1_NF0002440-p1	NfowleriV212_g3849.t1, NfowleriV212_g3850.t1, NfowleriV212_g3850.t2	Nfowleri986_g1525.t1, Nfowleri986_g1525.t2, Nfowleri986_g1525.t3, Nfowleri986_g1526.t1	Ty_09071, Ty_09072	NFgwada009044-RA	NFAR12009291-RA	NFPA34010603-RA, NFPA34010604-RA	KAG2374668.1, KAG2374669.1, KAG2378923.1, KAG2378924.1, KAG2378925.1	NL_CDC_09559, NL_CDC_09560, NL_CDC_09561	NLovaF9009333-RA, NLovaF9009334-RA	NLova_6009244-RA	NLova_7009157-RA
OG0000118	Uncharacterized protein OS=Naegleria gruberi GN=NAEGRDRAFT_59809 PE=4 SV=1	EFC43998.1	KAF0974933.1, KAF0975321.1, KAF0975322.1, KAF0975353.1, KAF0975995.1, KAF0976028.1, KAF0976029.1	mRNA18_NF0015310-p1, mRNA19_NF0015310-p1, mRNA1_NF0102450-p1, mRNA1_NF0126760-p1, mRNA2_NF0126760-p1, mRNA3_NF0126760-p1	NfowleriV212_g11542.t1, NfowleriV212_g6906.t1	Nfowleri986_g11012.t1	Ty_05327, Ty_06551, Ty_08468	NFgwada003545-RA, NFgwada004865-RA, NFgwada007232-RA	NFAR12006557-RA, NFAR12008886-RA	NFPA34003942-RA, NFPA34007842-RA, NFPA34010090-RA	KAG2381510.1, KAG2383418.1	NL_CDC_03932, NL_CDC_10558	NLovaF9004741-RA	NLova_6009045-RA	NLova_7004798-RA
OG0000119	Predicted protein OS=Naegleria gruberi GN=NAEGRDRAFT_54138 PE=4 SV=1	EFC36823.1	KAF0979987.1, KAF0979988.1, KAF0980666.1, KAF0983304.1, KAF0985180.1	mRNA1_NF0027310-p1, mRNA1_NF0122030-p1, mRNA1_NF0129260-p1, mRNA2_NF0027310-p1	NfowleriV212_g7321.t1, NfowleriV212_g8158.t1, NfowleriV212_g8158.t2, NfowleriV212_g8809.t1, NfowleriV212_g8809.t2, NfowleriV212_g9584.t1, NfowleriV212_g9584.t2, NfowleriV212_g9584.t3	Nfowleri986_g11451.t1, Nfowleri986_g4098.t1, Nfowleri986_g8508.t1, Nfowleri986_g8872.t1	Ty_01163, Ty_03579, Ty_04914	NFgwada001188-RA, NFgwada003570-RA	NFAR12001201-RA, NFAR12008903-RA	NFPA34004316-RA		NL_CDC_03170, NL_CDC_07778		NLova_6004841-RA, NLova_6004842-RA	NLova_7004135-RA
OG0000120	Predicted protein OS=Naegleria gruberi GN=NAEGRDRAFT_75053 PE=4 SV=1		KAF0971870.1, KAF0972504.1, KAF0972505.1, KAF0972803.1, KAF0974885.1, KAF0976078.1, KAF0976691.1, KAF0977044.1, KAF0977998.1, KAF0978005.1, KAF0978006.1, KAF0978180.1, KAF0979047.1, KAF0979048.1, KAF0979181.1, KAF0979432.1, KAF0980255.1, KAF0981778.1, KAF0982642.1, KAF0983497.1, KAF0984827.1	mRNA1_NF0097650-p1, mRNA1_NF0121060-p1	NfowleriV212_g10197.t1	Nfowleri986_g8824.t1	Ty_01307, Ty_04666, Ty_05532, Ty_06218			NFPA34008411-RA	KAG2372843.1, KAG2374112.1, KAG2377775.1, KAG2377778.1, KAG2387787.1
OG0000121	RecName: Full=NLR family CARD domain-containing protein 3; AltName: Full=CARD15-like protein; AltName: Full=Caterpiller protein 16.2; Short=CLR16.2; AltName: Full=NACHT, LRR and CARD domains-containing protein 3; AltName: Full=Nucleotide-binding oligomerization domain protein 3		KAF0974314.1	mRNA1_NF0115510-p1	NfowleriV212_g9642.t1	Nfowleri986_g3088.t1	Ty_07626	NFgwada008816-RA	NFAR12007880-RA	NFPA34009780-RA	KAG2373385.1, KAG2373400.1, KAG2379425.1, KAG2379426.1, KAG2383461.1, KAG2388514.1	NL_CDC_00053, NL_CDC_00741, NL_CDC_03442, NL_CDC_05172, NL_CDC_05173, NL_CDC_10150	NLovaF9000778-RA, NLovaF9007074-RA, NLovaF9007739-RA, NLovaF9007740-RA, NLovaF9009293-RA	NLova_6000796-RA, NLova_6007301-RA, NLova_6007549-RA, NLova_6007550-RA, NLova_6007973-RA, NLova_6008772-RA	NLova_7001123-RA, NLova_7008354-RA, NLova_7008709-RA, NLova_7008940-RA
OG0000122	RecName: Full=Putative ariadne-like RING finger protein R811	EFC36002.1, EFC36003.1, EFC37699.1, EFC38103.1, EFC40093.1, EFC45158.1, EFC47680.1, EFC48081.1	KAF0975850.1, KAF0978484.1	mRNA1_NF0008100-p1, mRNA1_NF0104560-p1, mRNA2_NF0104560-p1	NfowleriV212_g5366.t1, NfowleriV212_g5366.t2, NfowleriV212_g548.t1	Nfowleri986_g5252.t1, Nfowleri986_g8492.t1	Ty_05220	NFgwada002313-RA	NFAR12004341-RA	NFPA34003802-RA, NFPA34005025-RA	KAG2372638.1, KAG2386593.1, KAG2388580.1, KAG2392396.1	NL_CDC_02150, NL_CDC_03348	NLovaF9004626-RA	NLova_6004349-RA, NLova_6004671-RA, NLova_6005226-RA	NLova_7004682-RA
OG0000123	Predicted protein OS=Naegleria gruberi GN=NAEGRDRAFT_67772 PE=4 SV=1	EFC35960.1, EFC44262.1	KAF0976084.1, KAF0982618.1	mRNA1_NF0028550-p1, mRNA1_NF0117270-p1	NfowleriV212_g11537.t1, NfowleriV212_g12479.t1, NfowleriV212_g12479.t2, NfowleriV212_g12479.t3, NfowleriV212_g8789.t1	Nfowleri986_g11033.t1, Nfowleri986_g6556.t1, Nfowleri986_g6556.t2, Nfowleri986_g6556.t3, Nfowleri986_g7512.t1, Nfowleri986_g7512.t2, Nfowleri986_g7512.t3	Ty_01820, Ty_08509	NFgwada001505-RA, NFgwada003586-RA, NFgwada003657-RA	NFAR12001528-RA, NFAR12008919-RA, NFAR12008994-RA	NFPA34001529-RA, NFPA34010134-RA, NFPA34010228-RA	KAG2373866.1	NL_CDC_09608	NLovaF9005897-RA	NLova_6005650-RA	NLova_7005725-RA
OG0000124	Predicted protein OS=Naegleria gruberi GN=NAEGRDRAFT_72869 PE=4 SV=1	EFC35932.1, EFC39422.1, EFC39423.1	KAF0974636.1, KAF0974637.1, KAF0976115.1	mRNA1_NF0094550-p1, mRNA1_NF0094560-p1	NfowleriV212_g5704.t1, NfowleriV212_g5704.t2, NfowleriV212_g5705.t1, NfowleriV212_g6422.t1	Nfowleri986_g8102.t1, Nfowleri986_g8998.t1	Ty_07816, Ty_08532	NFgwada003611-RA, NFgwada007842-RA	NFAR12007197-RA, NFAR12008945-RA	NFPA34010043-RA, NFPA34010044-RA, NFPA34010165-RA	KAG2372876.1, KAG2381415.1, KAG2387187.1, KAG2387188.1	NL_CDC_04000, NL_CDC_10872	NLovaF9008230-RA	NLova_6007945-RA, NLova_6009101-RA	NLova_7007827-RA, NLova_7008914-RA
OG0000125	RecName: Full=Ras-related protein Rab-7A	EFC40735.1, EFC45972.1	KAF0975833.1, KAF0984939.1	mRNA1_NF0104740-p1, mRNA1_NF0117600-p1	NfowleriV212_g10308.t1, NfowleriV212_g565.t1, NfowleriV212_g565.t2	Nfowleri986_g5268.t1, Nfowleri986_g5268.t2, Nfowleri986_g5742.t1	Ty_03225, Ty_05209	NFgwada002934-RA, NFgwada004738-RA	NFAR12002726-RA, NFAR12005993-RA	NFPA34002738-RA, NFPA34003785-RA	KAG2374044.1, KAG2374045.1, KAG2386611.1	NL_CDC_03334, NL_CDC_10622, NL_CDC_10623	NLovaF9004453-RA, NLovaF9004454-RA, NLovaF9004614-RA	NLova_6003920-RA, NLova_6003921-RA, NLova_6004337-RA	NLova_7003505-RA, NLova_7004670-RA
OG0000126	Predicted protein OS=Naegleria gruberi GN=NAEGRDRAFT_74633 PE=4 SV=1	EFC37638.1	KAF0972226.1, KAF0978428.1	mRNA1_NF0105190-p1, mRNA1_NF0120670-p1	NfowleriV212_g11566.t1, NfowleriV212_g5254.t1	Nfowleri986_g10881.t1, Nfowleri986_g1923.t1	Ty_04307, Ty_06285	NFgwada002350-RA, NFgwada006540-RA	NFAR12004376-RA, NFAR12006317-RA	NFPA34005062-RA, NFPA34005708-RA	KAG2372932.1, KAG2377734.1, KAG2388935.1, KAG2392462.1, KAG2392463.1	NL_CDC_01726, NL_CDC_02097, NL_CDC_02098	NLovaF9001534-RA, NLovaF9004978-RA, NLovaF9005472-RA	NLova_6004720-RA, NLova_6004721-RA, NLova_6005471-RA	NLova_7003742-RA, NLova_7003750-RA, NLova_7005051-RA
OG0000127	Predicted protein OS=Naegleria gruberi GN=NAEGRDRAFT_76043 PE=4 SV=1	EFC36191.1, EFC36311.1, EFC40620.1, EFC42179.1, EFC46834.1	KAF0982981.1, KAF0984223.1	mRNA1_NF0000630-p1, mRNA1_NF0090490-p1, mRNA2_NF0000630-p1, mRNA2_NF0090490-p1	NfowleriV212_g4194.t1, NfowleriV212_g4194.t2, NfowleriV212_g9480.t1, NfowleriV212_g9480.t2, NfowleriV212_g9480.t3	Nfowleri986_g1175.t1, Nfowleri986_g1175.t2, Nfowleri986_g1175.t3, Nfowleri986_g605.t1	Ty_00284, Ty_01603	NFgwada000286-RA, NFgwada001940-RA	NFAR12000286-RA, NFAR12001966-RA	NFPA34000285-RA, NFPA34001980-RA	KAG2378881.1	NL_CDC_01233	NLovaF9002033-RA	NLova_6001657-RA	NLova_7001922-RA
OG0000128	RecName: Full=Uncharacterized protein L662	EFC35790.1, EFC36665.1, EFC38303.1, EFC38665.1, EFC44600.1, EFC47559.1, EFC48242.1	KAF0978633.1, KAF0983235.1	mRNA1_NF0006520-p1, mRNA1_NF0088560-p1, mRNA1_NF0131240-p1	NfowleriV212_g2180.t1, NfowleriV212_g3162.t1, NfowleriV212_g8134.t1	Nfowleri986_g3190.t1, Nfowleri986_g9083.t1	Ty_04157	NFgwada002194-RA, NFgwada008265-RA	NFAR12004218-RA, NFAR12008686-RA	NFPA34004903-RA, NFPA34008421-RA	KAG2374796.1, KAG2392243.1	NL_CDC_02276, NL_CDC_06513	NLovaF9000397-RA	NLova_6000388-RA, NLova_6004556-RA	NLova_7000363-RA, NLova_7003609-RA
OG0000129	RecName: Full=23.2 kDa heat shock protein; Short=OsHsp23.2; Flags: Precursor	EFC42293.1, EFC42295.1, EFC42357.1	KAF0975154.1, KAF0978593.1, KAF0978697.1, KAF0979642.1	mRNA1_NF0006920-p1, mRNA1_NF0074750-p1, mRNA1_NF0082030-p1, mRNA1_NF0084380-p1	NfowleriV212_g1927.t1, NfowleriV212_g2220.t1, NfowleriV212_g3538.t1, NfowleriV212_g8185.t1	Nfowleri986_g2428.t1, Nfowleri986_g6711.t1, Nfowleri986_g7194.t1	Ty_03028	NFgwada002149-RA, NFgwada002225-RA, NFgwada002717-RA	NFAR12002501-RA, NFAR12004170-RA, NFAR12004249-RA	NFPA34002516-RA, NFPA34004935-RA	KAG2392281.1, KAG2392702.1		NLovaF9004855-RA	NLova_6004585-RA, NLova_6006499-RA	NLova_7003629-RA
OG0000130	Predicted protein OS=Naegleria gruberi GN=NAEGRDRAFT_68354 PE=4 SV=1	EFC37161.1, EFC37552.1, EFC37554.1, EFC37559.1, EFC43603.1, EFC46057.1	KAF0974877.1, KAF0978938.1, KAF0978939.1	mRNA1_NF0008320-p1, mRNA1_NF0100450-p1, mRNA2_NF0008320-p1	NfowleriV212_g11844.t1, NfowleriV212_g11844.t2, NfowleriV212_g6216.t1, NfowleriV212_g6217.t1	Nfowleri986_g10863.t1, Nfowleri986_g10864.t4, Nfowleri986_g11191.t1, Nfowleri986_g11191.t2	Ty_07644	NFgwada007665-RA	NFAR12007001-RA	NFPA34003479-RA, NFPA34009806-RA	KAG2373668.1, KAG2378173.1, KAG2382449.1, KAG2382450.1	NL_CDC_03662		NLova_6003500-RA, NLova_6007773-RA	NLova_7002213-RA
OG0000131	RecName: Full=Uncharacterized transporter YrhG	EFC35619.1, EFC38456.1, EFC38974.1, EFC43581.1, EFC45691.1, EFC47460.1, EFC50483.1	KAF0982384.1, KAF0985147.1	mRNA1_NF0011980-p1, mRNA1_NF0035330-p1, mRNA2_NF0011980-p1, mRNA3_NF0011980-p1, mRNA4_NF0011980-p1	NfowleriV212_g743.t1, NfowleriV212_g743.t2	Nfowleri986_g991.t1	Ty_02514	NFgwada001680-RA	NFAR12001709-RA	NFPA34001714-RA, NFPA34009307-RA	KAG2381761.1, KAG2387317.1, KAG2394133.1	NL_CDC_00459, NL_CDC_07802	NLovaF9001389-RA, NLovaF9002626-RA, NLovaF9002627-RA	NLova_6002029-RA, NLova_6002030-RA	NLova_7001005-RA
OG0000132	RecName: Full=PiggyBac transposable element-derived protein 4	EFC35242.1	KAF0972337.1, KAF0972338.1, KAF0980428.1, KAF0982926.1, KAF0983698.1	mRNA1_NF0015780-p1, mRNA1_NF0049170-p1, mRNA1_NF0071160-p1	NfowleriV212_g12586.t1, NfowleriV212_g12587.t1, NfowleriV212_g12618.t1, NfowleriV212_g12619.t1, NfowleriV212_g12626.t1, NfowleriV212_g12655.t1, NfowleriV212_g7014.t1, NfowleriV212_g7014.t2	Nfowleri986_g11430.t1, Nfowleri986_g2910.t1	Ty_00716, Ty_06141	NFgwada000728-RA, NFgwada003036-RA, NFgwada006361-RA	NFAR12000725-RA, NFAR12003369-RA	NFPA34000731-RA, NFPA34004599-RA	KAG2375259.1, KAG2383194.1	NL_CDC_10630		NLova_6005291-RA	NLova_7004861-RA
OG0000133	Predicted protein OS=Naegleria gruberi GN=NAEGRDRAFT_72770 PE=4 SV=1	EFC39381.1	KAF0976328.1, KAF0977016.1, KAF0977173.1, KAF0977174.1, KAF0977176.1	mRNA1_NF0017870-p1, mRNA1_NF0017890-p1, mRNA1_NF0017900-p1, mRNA1_NF0130040-p1	NfowleriV212_g11857.t1, NfowleriV212_g9748.t1, NfowleriV212_g9749.t1, NfowleriV212_g9752.t1, NfowleriV212_g9752.t2	Nfowleri986_g2070.t1, Nfowleri986_g4887.t1, Nfowleri986_g4888.t1, Nfowleri986_g4890.t1	Ty_06409, Ty_06522	NFgwada006195-RA, NFgwada006197-RA	NFAR12005745-RA, NFAR12005747-RA	NFPA34006808-RA, NFPA34006810-RA, NFPA34006811-RA, NFPA34006953-RA	KAG2387323.1		NLovaF9007841-RA	NLova_6006055-RA	NLova_7006572-RA
OG0000134	Predicted protein OS=Naegleria gruberi GN=NAEGRDRAFT_64344 PE=4 SV=1	EFC47782.1, EFC47791.1	KAF0971652.1, KAF0973906.1, KAF0980263.1	mRNA1_NF0019080-p1, mRNA1_NF0088670-p1, mRNA1_NF0093200-p1	NfowleriV212_g10994.t1, NfowleriV212_g5691.t1, NfowleriV212_g7057.t1	Nfowleri986_g2710.t1, Nfowleri986_g3700.t1, Nfowleri986_g5138.t1	Ty_01010, Ty_02862, Ty_08081	NFgwada001028-RA, NFgwada003168-RA, NFgwada006813-RA	NFAR12001041-RA, NFAR12007924-RA	NFPA34001390-RA, NFPA34009016-RA	KAG2374461.1, KAG2375070.1, KAG2391815.1	NL_CDC_01028, NL_CDC_09494	NLovaF9001071-RA	NLova_6001070-RA	NLova_7001387-RA, NLova_7002859-RA
OG0000135	RecName: Full=von Willebrand factor D and EGF domain-containing protein; Flags: Precursor		KAF0974511.1, KAF0974536.1, KAF0974537.1	mRNA1_NF0022280-p1, mRNA1_NF0058600-p1	NfowleriV212_g2986.t1, NfowleriV212_g6387.t1, NfowleriV212_g6387.t2, NfowleriV212_g9747.t1	Nfowleri986_g11362.t1, Nfowleri986_g549.t1, Nfowleri986_g549.t2, Nfowleri986_g7448.t1, Nfowleri986_g7470.t1	Ty_08896, Ty_08914	NFgwada008875-RA	NFAR12009115-RA, NFAR12009129-RA, NFAR12009132-RA	NFPA34007590-RA, NFPA34007591-RA, NFPA34007614-RA	KAG2373625.1, KAG2373626.1	NL_CDC_04532, NL_CDC_04533	NLovaF9008592-RA, NLovaF9008593-RA	NLova_6008455-RA, NLova_6008456-RA	NLova_7008001-RA, NLova_7008002-RA
OG0000136	RecName: Full=Sodium/potassium-transporting ATPase subunit alpha-3; Short=Na(+)/K(+) ATPase alpha-3 subunit; AltName: Full=Na(+)/K(+) ATPase alpha(III) subunit; AltName: Full=Sodium pump subunit alpha-3	EFC48712.1, EFC49050.1, EFC50592.1	KAF0972586.1, KAF0977990.1	mRNA1_NF0040130-p1, mRNA1_NF0078700-p1	NfowleriV212_g7610.t1, NfowleriV212_g8517.t1	Nfowleri986_g10352.t1, Nfowleri986_g7490.t1, Nfowleri986_g7490.t2	Ty_04825, Ty_06047	NFgwada009334-RA	NFAR12005631-RA	NFPA34005401-RA, NFPA34006339-RA	KAG2373277.1, KAG2381653.1, KAG2389487.1	NL_CDC_00539, NL_CDC_02664, NL_CDC_10588	NLovaF9002696-RA, NLovaF9003524-RA	NLova_6002979-RA, NLova_6002980-RA, NLova_6004902-RA, NLova_6005929-RA	NLova_7003151-RA, NLova_7004198-RA, NLova_7006211-RA
OG0000137	Predicted protein OS=Naegleria gruberi GN=NAEGRDRAFT_67297 PE=4 SV=1		KAF0981386.1, KAF0981387.1, KAF0981537.1, KAF0981538.1	mRNA1_NF0046010-p1, mRNA1_NF0046020-p1, mRNA1_NF0046030-p1	NfowleriV212_g3494.t1, NfowleriV212_g3494.t2, NfowleriV212_g3495.t1, NfowleriV212_g3495.t2	Nfowleri986_g8420.t1, Nfowleri986_g8420.t2, Nfowleri986_g8420.t3, Nfowleri986_g8420.t4	Ty_03869, Ty_03870	NFgwada003331-RA	NFAR12003115-RA	NFPA34003130-RA	KAG2387803.1, KAG2387804.1, KAG2387823.1	NL_CDC_01756, NL_CDC_09226, NL_CDC_11258	NLovaF9002249-RA, NLovaF9002259-RA, NLovaF9002260-RA	NLova_6002221-RA, NLova_6002233-RA	NLova_7002439-RA, NLova_7002449-RA
OG0000138	Predicted protein OS=Naegleria gruberi GN=NAEGRDRAFT_46469 PE=4 SV=1	EFC48414.1		mRNA1_NF0048290-p1, mRNA1_NF0048300-p1	NfowleriV212_g8120.t1	Nfowleri986_g9338.t1	Ty_07230	NFgwada008275-RA	NFAR12008695-RA	NFPA34008435-RA	KAG2370725.1, KAG2382769.1, KAG2382770.1, KAG2382771.1, KAG2382780.1, KAG2382781.1, KAG2382782.1, KAG2382783.1, KAG2382898.1, KAG2386711.1	NL_CDC_03260, NL_CDC_04132, NL_CDC_06864, NL_CDC_06865, NL_CDC_06866, NL_CDC_10888	NLovaF9004538-RA, NLovaF9008425-RA	NLova_6001814-RA, NLova_6004258-RA, NLova_6008838-RA, NLova_6008840-RA, NLova_6008912-RA	NLova_7007640-RA
OG0000139	RecName: Full=von Willebrand factor D and EGF domain-containing protein; Flags: Precursor		KAF0981708.1, KAF0981709.1	mRNA1_NF0071920-p1, mRNA1_NF0071930-p1, mRNA1_NF0071940-p1, mRNA1_NF0071950-p1	NfowleriV212_g4807.t1, NfowleriV212_g4807.t2, NfowleriV212_g4807.t3	Nfowleri986_g136.t1, Nfowleri986_g136.t2, Nfowleri986_g136.t3	Ty_03992	NFgwada003457-RA	NFAR12003238-RA, NFAR12003240-RA	NFPA34003256-RA	KAG2382128.1, KAG2382129.1, KAG2387616.1, KAG2387617.1	NL_CDC_01900, NL_CDC_08537, NL_CDC_08538	NLovaF9006672-RA, NLovaF9006673-RA, NLovaF9006674-RA, NLovaF9006675-RA	NLova_6006177-RA, NLova_6006178-RA	NLova_7002570-RA, NLova_7006911-RA, NLova_7006912-RA
OG0000140	RecName: Full=Protein ZGRF1; AltName: Full=GRF-type zinc finger domain-containing protein 1	EFC39435.1, EFC39991.1, EFC42130.1, EFC46871.1	KAF0980024.1, KAF0980025.1	mRNA1_NF0108190-p1, mRNA1_NF0108200-p1	NfowleriV212_g5648.t1	Nfowleri986_g8987.t1, Nfowleri986_g8988.t1	Ty_04881, Ty_04882	NFgwada005151-RA, NFgwada005152-RA	NFAR12004702-RA	NFPA34004278-RA, NFPA34004279-RA	KAG2389333.1, KAG2389334.1, KAG2389336.1	NL_CDC_07542, NL_CDC_07543, NL_CDC_07545	NLovaF9003413-RA, NLovaF9003414-RA, NLovaF9003416-RA	NLova_6004796-RA, NLova_6004797-RA, NLova_6004799-RA	NLova_7004099-RA, NLova_7004100-RA, NLova_7004102-RA
OG0000141	Predicted protein OS=Naegleria gruberi GN=NAEGRDRAFT_76120 PE=4 SV=1	EFC36221.1, EFC36223.1	KAF0979620.1, KAF0979621.1, KAF0979622.1	mRNA1_NF0127980-p1, mRNA1_NF0127990-p1, mRNA1_NF0128000-p1	NfowleriV212_g3518.t1, NfowleriV212_g3518.t2, NfowleriV212_g3518.t3, NfowleriV212_g3519.t1	Nfowleri986_g11390.t1, Nfowleri986_g6690.t1, Nfowleri986_g6690.t2, Nfowleri986_g6691.t1	Ty_03044	NFgwada002734-RA, NFgwada002735-RA	NFAR12002519-RA, NFAR12002520-RA	NFPA34002534-RA	KAG2378553.1, KAG2383255.1, KAG2383256.1, KAG2383257.1	NL_CDC_06110, NL_CDC_06633	NLovaF9000877-RA, NLovaF9004265-RA	NLova_6003720-RA	NLova_7001203-RA, NLova_7003315-RA
OG0000142			KAF0977112.1, KAF0978946.1, KAF0979570.1, KAF0979571.1, KAF0979572.1, KAF0979981.1, KAF0982963.1, KAF0983470.1, KAF0984162.1, KAF0984163.1, KAF0984164.1		NfowleriV212_g12463.t1, NfowleriV212_g12514.t1, NfowleriV212_g12530.t1, NfowleriV212_g12530.t2, NfowleriV212_g12543.t1, NfowleriV212_g12558.t1, NfowleriV212_g12571.t1, NfowleriV212_g12592.t1, NfowleriV212_g12615.t1, NfowleriV212_g12629.t1	Nfowleri986_g5637.t1	Ty_00242, Ty_01590, Ty_03378, Ty_05631, Ty_06455		NFAR12004733-RA	NFPA34004322-RA	KAG2391854.1		NLovaF9003253-RA		NLova_7002837-RA, NLova_7006624-RA
OG0000143	Predicted protein OS=Naegleria gruberi GN=NAEGRDRAFT_77148 PE=4 SV=1	EFC35197.1, EFC35458.1, EFC35500.1, EFC35637.1, EFC35870.1, EFC35963.1, EFC36117.1, EFC36178.1, EFC36341.1, EFC37713.1, EFC37951.1, EFC37998.1, EFC38199.1, EFC38200.1, EFC38229.1, EFC39406.1, EFC39672.1, EFC40551.1, EFC40629.1, EFC40855.1, EFC40885.1, EFC40952.1, EFC41344.1, EFC41715.1, EFC45733.1, EFC46165.1, EFC46554.1, EFC46672.1, EFC48687.1, EFC48719.1, EFC49829.1, EFC49840.1, EFC50136.1
OG0000144	Uncharacterized protein OS=Naegleria gruberi GN=NAEGRDRAFT_66507 PE=4 SV=1	EFC45623.1, EFC49146.1, EFC50027.1									KAG2373258.1, KAG2373304.1, KAG2375234.1, KAG2378752.1, KAG2378950.1, KAG2379095.1, KAG2382588.1, KAG2383080.1, KAG2383089.1, KAG2385412.1, KAG2386517.1, KAG2387020.1, KAG2387845.1, KAG2387880.1, KAG2388382.1, KAG2388384.1, KAG2389061.1, KAG2392495.1, KAG2392552.1, KAG2393016.1, KAG2393093.1, KAG2393975.1, KAG2394056.1	NL_CDC_02669, NL_CDC_03596, NL_CDC_07299, NL_CDC_07350, NL_CDC_08779, NL_CDC_10879			NLova_7008416-RA
OG0000145	Predicted protein OS=Naegleria gruberi GN=NAEGRDRAFT_76638 PE=4 SV=1	EFC35706.1, EFC35820.1, EFC36022.1, EFC37902.1, EFC38788.1, EFC39034.1, EFC41712.1, EFC44993.1, EFC48685.1						NFgwada006051-RA	NFAR12005139-RA		KAG2375041.1, KAG2383279.1, KAG2383280.1	NL_CDC_01408, NL_CDC_01747, NL_CDC_06128, NL_CDC_10947, NL_CDC_10968, NL_CDC_11033, NL_CDC_11092, NL_CDC_11097, NL_CDC_11108	NLovaF9004250-RA, NLovaF9004251-RA, NLovaF9007130-RA	NLova_6003704-RA, NLova_6003705-RA, NLova_6003706-RA, NLova_6007575-RA	NLova_7003301-RA, NLova_7003302-RA, NLova_7007362-RA
OG0000146	RecName: Full=ADP,ATP carrier protein; AltName: Full=ADP/ATP translocase; AltName: Full=Adenine nucleotide translocator; Short=ANT	EFC35908.1, EFC39934.1	KAF0973167.1, KAF0984170.1	mRNA1_NF0000090-p1, mRNA1_NF0033880-p1	NfowleriV212_g4246.t1, NfowleriV212_g8485.t1	Nfowleri986_g5366.t1, Nfowleri986_g556.t1	Ty_00245, Ty_09378	NFgwada000248-RA, NFgwada008604-RA	NFAR12000246-RA, NFAR12008655-RA	NFPA34000245-RA, NFPA34010531-RA	KAG2382753.1, KAG2386174.1, KAG2386177.1	NL_CDC_03847, NL_CDC_07754	NLovaF9000251-RA, NLovaF9006646-RA, NLovaF9009076-RA	NLova_6000248-RA, NLova_6008342-RA, NLova_6009549-RA	NLova_7000225-RA, NLova_7006391-RA, NLova_7009091-RA
OG0000147	RecName: Full=Pathogenesis-related protein 1C; Short=PR-1C; Flags: Precursor	EFC42395.1, EFC44648.1	KAF0978578.1, KAF0980528.1	mRNA1_NF0007080-p1, mRNA1_NF0044290-p1, mRNA2_NF0044290-p1, mRNA3_NF0044290-p1	NfowleriV212_g11492.t1, NfowleriV212_g3755.t1	Nfowleri986_g10516.t1, Nfowleri986_g11477.t1, Nfowleri986_g6626.t1, Nfowleri986_g6626.t2	Ty_02677, Ty_04195	NFgwada002236-RA, NFgwada002963-RA	NFAR12002127-RA, NFAR12004259-RA	NFPA34002141-RA, NFPA34004945-RA	KAG2392104.1, KAG2392296.1	NL_CDC_02236, NL_CDC_10205	NLovaF9003075-RA, NLovaF9004862-RA	NLova_6002456-RA, NLova_6004595-RA	NLova_7002652-RA, NLova_7003640-RA
OG0000148	RecName: Full=Serine protease/ABC transporter B family protein tagC; AltName: Full=Prestalk-specific protein tagC; Flags: Precursor	EFC39659.1, EFC48424.1	KAF0976549.1, KAF0985138.1	mRNA1_NF0011870-p1, mRNA1_NF0032320-p1, mRNA2_NF0032320-p1	NfowleriV212_g2750.t1, NfowleriV212_g2750.t2, NfowleriV212_g2750.t3, NfowleriV212_g733.t1	Nfowleri986_g6999.t1, Nfowleri986_g6999.t2, Nfowleri986_g6999.t3, Nfowleri986_g982.t1	Ty_02521, Ty_08350	NFgwada003948-RA, NFgwada008155-RA	NFAR12003460-RA, NFAR12008398-RA	NFPA34004685-RA, NFPA34008833-RA	KAG2378065.1, KAG2381753.1	NL_CDC_00464, NL_CDC_08050	NLovaF9002636-RA, NLovaF9008047-RA	NLova_6002913-RA, NLova_6008082-RA	NLova_7008467-RA
OG0000149	RecName: Full=Probable fumarate hydratase, mitochondrial; Short=Fumarase; Flags: Precursor	EFC36091.1, EFC38216.1, EFC38426.1, EFC46445.1, EFC46446.1	KAF0979864.1, KAF0979865.1	mRNA1_NF0013530-p1, mRNA1_NF0013540-p1, mRNA2_NF0013540-p1, mRNA3_NF0013540-p1	NfowleriV212_g981.t1, NfowleriV212_g981.t2, NfowleriV212_g981.t3	Nfowleri986_g2176.t1, Nfowleri986_g2176.t2, Nfowleri986_g2176.t3	Ty_04994	NFgwada005260-RA	NFAR12004812-RA	NFPA34004435-RA, NFPA34004436-RA	KAG2389510.1, KAG2389511.1	NL_CDC_08664, NL_CDC_10963, NL_CDC_10980, NL_CDC_11173, NL_CDC_11270	NLovaF9003538-RA	NLova_6004916-RA	NLova_7004213-RA
OG0000150	RecName: Full=14-3-3 protein epsilon; AltName: Full=Suppressor of Ras1 3-9	EFC37940.1, EFC39205.1, EFC41386.1, EFC43173.1, EFC43527.1, EFC44898.1	KAF0975464.1, KAF0982431.1	mRNA1_NF0014370-p1, mRNA1_NF0034860-p1	NfowleriV212_g4475.t1, NfowleriV212_g97.t1, NfowleriV212_g97.t2, NfowleriV212_g97.t3	Nfowleri986_g346.t1, Nfowleri986_g6430.t1	Ty_06642	NFgwada007300-RA	NFAR12001677-RA, NFAR12006627-RA	NFPA34007953-RA	KAG2373254.1, KAG2381983.1, KAG2389160.1, KAG2394082.1	NL_CDC_04741, NL_CDC_07351	NLovaF9005317-RA	NLova_6001994-RA, NLova_6005329-RA, NLova_6006400-RA	NLova_7004893-RA
OG0000151	Predicted protein OS=Naegleria gruberi GN=NAEGRDRAFT_65095 PE=4 SV=1	EFC35495.1, EFC35887.1, EFC36459.1, EFC37399.1, EFC37796.1, EFC37999.1, EFC38970.1, EFC39663.1, EFC42056.1, EFC43520.1, EFC43684.1, EFC44302.1, EFC45847.1, EFC47371.1, EFC49938.1, EFC50530.1, EFC50603.1	KAF0972969.1	mRNA1_NF0022460-p1	NfowleriV212_g10007.t1		Ty_00763	NFgwada000774-RA	NFAR12000768-RA	NFPA34001127-RA	KAG2373390.1, KAG2375130.1, KAG2386435.1	NL_CDC_08634, NL_CDC_10146	NLovaF9000774-RA	NLova_6000789-RA	NLova_7001119-RA
OG0000152	RecName: Full=Ras-related protein O-Krev; Flags: Precursor	EFC40545.1, EFC42259.1, EFC49299.1	KAF0971487.1, KAF0971603.1, KAF0975603.1, KAF0982256.1, KAF0983104.1	mRNA1_NF0023600-p1, mRNA2_NF0023600-p1	NfowleriV212_g12110.t1	Nfowleri986_g10404.t1, Nfowleri986_g10974.t1	Ty_06744	NFgwada002020-RA, NFgwada007406-RA	NFAR12002051-RA, NFAR12006731-RA	NFPA34002063-RA, NFPA34008076-RA	KAG2370811.1, KAG2373211.1, KAG2378754.1, KAG2388902.1	NL_CDC_07484	NLovaF9002106-RA, NLovaF9005496-RA, NLovaF9006847-RA	NLova_6005022-RA, NLova_6006365-RA	NLova_7002005-RA, NLova_7007095-RA
OG0000153	RecName: Full=4-hydroxybutyrate coenzyme A transferase	EFC41796.1, EFC45336.1	KAF0980640.1, KAF0982693.1	mRNA1_NF0114050-p1, mRNA2_NF0114050-p1, mRNA3_NF0027040-p1, mRNA4_NF0027040-p1, mRNA5_NF0027040-p1	NfowleriV212_g10496.t1, NfowleriV212_g5892.t1, NfowleriV212_g5892.t2, NfowleriV212_g5892.t3	Nfowleri986_g11102.t2, Nfowleri986_g11102.t3, Nfowleri986_g475.t1, Nfowleri986_g475.t2, Nfowleri986_g475.t3	Ty_03559	NFgwada001448-RA, NFgwada002414-RA	NFAR12001468-RA, NFAR12002793-RA	NFPA34001469-RA, NFPA34002805-RA	KAG2393176.1, KAG2393791.1	NL_CDC_06809	NLovaF9001156-RA	NLova_6003987-RA	NLova_7000768-RA, NLova_7004348-RA
OG0000154	RecName: Full=Serine/threonine-protein phosphatase 6 regulatory ankyrin repeat subunit C; Short=PP6-ARS-C; Short=Serine/threonine-protein phosphatase 6 regulatory subunit ARS-C	EFC42528.1, EFC49339.1	KAF0971743.1, KAF0976990.1	mRNA1_NF0042760-p1, mRNA1_NF0042770-p1, mRNA1_NF0097340-p1, mRNA2_NF0097340-p1	NfowleriV212_g3692.t1, NfowleriV212_g3692.t2, NfowleriV212_g7709.t1	Nfowleri986_g2792.t1, Nfowleri986_g9664.t1	Ty_06788, Ty_08147	NFgwada006550-RA, NFgwada006883-RA	NFAR12007222-RA, NFAR12007996-RA, NFAR12007997-RA	NFPA34008124-RA, NFPA34009108-RA	KAG2372733.1, KAG2375168.1, KAG2388235.1	NL_CDC_00674, NL_CDC_08313	NLovaF9007221-RA	NLova_6007109-RA, NLova_6007664-RA	NLova_7007130-RA, NLova_7007453-RA
OG0000155	Predicted protein OS=Naegleria gruberi GN=NAEGRDRAFT_66943 PE=4 SV=1	EFC35860.1, EFC36750.1, EFC37196.1, EFC38874.1, EFC43165.1, EFC45189.1, EFC45286.1	KAF0982727.1, KAF0982749.1, KAF0985183.1	mRNA1_NF0060510-p1, mRNA1_NF0106430-p1	NfowleriV212_g10880.t1, NfowleriV212_g10880.t2, NfowleriV212_g7091.t1	Nfowleri986_g10983.t1, Nfowleri986_g6901.t1	Ty_01427	NFgwada001778-RA, NFgwada003912-RA	NFAR12001805-RA, NFAR12003418-RA	NFPA34001816-RA, NFPA34004647-RA	KAG2375007.1, KAG2381802.1, KAG2381804.1	NL_CDC_01052	NLovaF9001869-RA	NLova_6001482-RA, NLova_6002876-RA	NLova_7003058-RA
OG0000156	RecName: Full=Crt homolog 1; AltName: Full=Chloroquine resistance transporter paralog 1; Short=DdCRTp1	EFC37177.1, EFC37667.1, EFC44851.1	KAF0977397.1, KAF0982327.1	mRNA1_NF0062020-p1, mRNA1_NF0094810-p1, mRNA3_NF0094810-p1	NfowleriV212_g1385.t1, NfowleriV212_g1385.t2, NfowleriV212_g8765.t1, NfowleriV212_g8765.t2, NfowleriV212_g8765.t3	Nfowleri986_g10173.t1, Nfowleri986_g10173.t2, Nfowleri986_g6203.t1, Nfowleri986_g6203.t2, Nfowleri986_g6203.t3	Ty_02038, Ty_07169	NFgwada001719-RA	NFAR12001748-RA	NFPA34001757-RA, NFPA34007460-RA	KAG2387459.1, KAG2394201.1	NL_CDC_04653, NL_CDC_07916	NLovaF9001515-RA	NLova_6002077-RA	NLova_7001055-RA, NLova_7006475-RA
OG0000157	Predicted protein OS=Naegleria gruberi GN=NAEGRDRAFT_76720 PE=4 SV=1	EFC35622.1, EFC35891.1, EFC38786.1, EFC40751.1	KAF0974038.1, KAF0977337.1, KAF0981344.1, KAF0982707.1, KAF0982731.1	mRNA1_NF0062630-p1, mRNA1_NF0129810-p1	NfowleriV212_g12483.t1, NfowleriV212_g12521.t1	Nfowleri986_g10123.t1	Ty_07214, Ty_07427	NFgwada003594-RA	NFAR12003370-RA, NFAR12007672-RA, NFAR12008928-RA	NFPA34004600-RA, NFPA34009526-RA, NFPA34010144-RA	KAG2377429.1, KAG2378962.1, KAG2385697.1	NL_CDC_02415	NLovaF9002101-RA, NLovaF9002102-RA, NLovaF9002103-RA		NLova_7006451-RA, NLova_7006452-RA
OG0000158	Uncharacterized protein OS=Naegleria fowleri PE=4 SV=1	EFC39167.1	KAF0977416.1, KAF0979676.1	mRNA1_NF0062720-p1, mRNA1_NF0081670-p1	NfowleriV212_g3571.t1, NfowleriV212_g3571.t2, NfowleriV212_g8828.t1, NfowleriV212_g8828.t2	Nfowleri986_g10188.t1, Nfowleri986_g2690.t1	Ty_02999, Ty_07156	NFgwada007595-RA	NFAR12002476-RA, NFAR12007612-RA	NFPA34002491-RA, NFPA34007442-RA	KAG2377547.1, KAG2379441.1, KAG2393740.1	NL_CDC_04167, NL_CDC_05188	NLovaF9000756-RA, NLovaF9001847-RA, NLovaF9007724-RA	NLova_6000742-RA, NLova_6004789-RA, NLova_6007545-RA	NLova_7000716-RA, NLova_7001696-RA, NLova_7008348-RA
OG0000159	40S ribosomal protein S30 OS=Naegleria gruberi GN=NAEGRDRAFT_80950 PE=3 SV=1	EFC35344.1, EFC35957.1, EFC36783.1, EFC37266.1, EFC40560.1, EFC44454.1, EFC46859.1, EFC47561.1	KAF0974400.1, KAF0984725.1	mRNA1_NF0083240-p1, mRNA1_NF0092520-p1	NfowleriV212_g2577.t1, NfowleriV212_g2622.t1	Nfowleri986_g11084.t4, Nfowleri986_g9501.t1		NFgwada002779-RA	NFAR12002566-RA	NFPA34002578-RA	KAG2374052.1, KAG2375328.1, KAG2382179.1, KAG2383200.1, KAG2388203.1	NL_CDC_02882	NLovaF9004114-RA, NLovaF9004303-RA, NLovaF9007376-RA	NLova_6003288-RA, NLova_6003758-RA	NLova_7003351-RA, NLova_7003997-RA
OG0000160	Predicted protein OS=Naegleria gruberi GN=NAEGRDRAFT_78425 PE=4 SV=1	EFC48655.1	KAF0976966.1	mRNA1_NF0097640-p1, mRNA2_NF0097640-p1	NfowleriV212_g7732.t1	Nfowleri986_g11444.t1	Ty_06805		NFAR12007238-RA	NFPA34008147-RA	KAG2374036.1, KAG2375124.1, KAG2378341.1, KAG2379546.1, KAG2382596.1, KAG2383106.1, KAG2388263.1	NL_CDC_00646, NL_CDC_03537, NL_CDC_08933, NL_CDC_10616	NLovaF9004367-RA, NLovaF9004459-RA, NLovaF9006911-RA, NLovaF9007189-RA, NLovaF9007190-RA	NLova_6003825-RA, NLova_6007135-RA, NLova_6007476-RA, NLova_6007889-RA	NLova_7003415-RA, NLova_7007148-RA, NLova_7008279-RA
OG0000161	Predicted protein OS=Naegleria gruberi GN=NAEGRDRAFT_69817 PE=4 SV=1	EFC39528.1, EFC42327.1	KAF0984814.1, KAF0984913.1	mRNA1_NF0103090-p1, mRNA1_NF0127390-p1, mRNA1_NF0127410-p1	NfowleriV212_g10800.t1, NfowleriV212_g10800.t2, NfowleriV212_g7232.t1, NfowleriV212_g7232.t2, NfowleriV212_g7232.t3	Nfowleri986_g6904.t1, Nfowleri986_g739.t1, Nfowleri986_g739.t2, Nfowleri986_g739.t3	Ty_03204	NFgwada002842-RA, NFgwada002913-RA	NFAR12002630-RA, NFAR12002704-RA	NFPA34002645-RA, NFPA34002716-RA	KAG2374064.1, KAG2383103.1	NL_CDC_08936, NL_CDC_09014	NLovaF9004369-RA, NLovaF9004439-RA	NLova_6003828-RA, NLova_6003907-RA	NLova_7003491-RA
OG0000162	Uncharacterized protein OS=Naegleria gruberi GN=NAEGRDRAFT_80384 PE=4 SV=1	EFC42519.1, EFC42970.1	KAF0971693.1, KAF0971694.1, KAF0971695.1, KAF0971696.1	mRNA1_NF0104310-p1, mRNA2_NF0104300-p1, mRNA3_NF0104300-p1	NfowleriV212_g12444.t1, NfowleriV212_g12461.t1, NfowleriV212_g12496.t1, NfowleriV212_g9009.t1, NfowleriV212_g9009.t2	Nfowleri986_g10225.t1, Nfowleri986_g11341.t1, Nfowleri986_g11342.t1, Nfowleri986_g11449.t1, Nfowleri986_g11536.t1	Ty_08113	NFgwada006846-RA, NFgwada006847-RA	NFAR12007958-RA	NFPA34009058-RA, NFPA34009059-RA, NFPA34009060-RA, NFPA34009062-RA	KAG2375115.1		NLovaF9007180-RA, NLovaF9007181-RA	NLova_6007624-RA	NLova_7007413-RA
OG0000163	RecName: Full=Ubiquitin carboxyl-terminal hydrolase 4; AltName: Full=Deubiquitinating enzyme 4; Short=AtUBP4; AltName: Full=Ubiquitin thioesterase 4; AltName: Full=Ubiquitin-specific-processing protease 4	EFC46509.1, EFC46510.1, EFC46635.1	KAF0976384.1, KAF0976385.1, KAF0976620.1, KAF0976621.1	mRNA1_NF0123260-p1, mRNA1_NF0123270-p1, mRNA1_NF0123280-p1	NfowleriV212_g11465.t1, NfowleriV212_g11466.t1, NfowleriV212_g11466.t2	Nfowleri986_g6264.t1, Nfowleri986_g6264.t2, Nfowleri986_g6264.t3, Nfowleri986_g6264.t4	Ty_08296	NFgwada008111-RA	NFAR12008351-RA, NFAR12008352-RA	NFPA34008764-RA, NFPA34008765-RA	KAG2377992.1, KAG2377993.1		NLovaF9007996-RA, NLovaF9007997-RA, NLovaF9007998-RA, NLovaF9007999-RA	NLova_6008026-RA	NLova_7008413-RA, NLova_7008414-RA
OG0000164	Predicted protein OS=Naegleria gruberi GN=NAEGRDRAFT_64078 PE=4 SV=1	EFC37803.1, EFC42154.1, EFC47854.1, EFC48243.1, EFC48244.1	KAF0974963.1, KAF0974964.1, KAF0984199.1	mRNA1_NF0000380-p1, mRNA1_NF0083660-p1, mRNA2_NF0000380-p1	NfowleriV212_g4050.t1, NfowleriV212_g4218.t1	Nfowleri986_g3476.t1, Nfowleri986_g582.t1	Ty_00268, Ty_04571	NFgwada000269-RA, NFgwada005824-RA	NFAR12000268-RA, NFAR12004646-RA	NFPA34000267-RA, NFPA34007200-RA	KAG2378199.1, KAG2392507.1, KAG2392508.1	NL_CDC_08296, NL_CDC_08297	NLovaF9005226-RA	NLova_6006624-RA	NLova_7005532-RA
OG0000165	Predicted protein OS=Naegleria gruberi GN=NAEGRDRAFT_76872 PE=4 SV=1		KAF0983803.1, KAF0984482.1	mRNA1_NF0005340-p1, mRNA1_NF0005350-p1, mRNA1_NF0107950-p1	NfowleriV212_g11369.t1, NfowleriV212_g5080.t1, NfowleriV212_g5084.t1, NfowleriV212_g5085.t1	Nfowleri986_g11148.t1, Nfowleri986_g11148.t2, Nfowleri986_g4824.t1	Ty_00075, Ty_00633	NFgwada000077-RA, NFgwada000650-RA	NFAR12000078-RA	NFPA34000080-RA, NFPA34000655-RA	KAG2370845.1, KAG2387038.1, KAG2393605.1	NL_CDC_05437	NLovaF9000076-RA, NLovaF9003138-RA, NLovaF9003140-RA	NLova_6000078-RA, NLova_6000659-RA, NLova_6002522-RA	NLova_7000074-RA, NLova_7000626-RA
OG0000166	Predicted protein OS=Naegleria gruberi GN=NAEGRDRAFT_62223 PE=4 SV=1	EFC43783.1, EFC49681.1	KAF0978639.1, KAF0984632.1	mRNA1_NF0006450-p1, mRNA1_NF0059660-p1	NfowleriV212_g10045.t1, NfowleriV212_g2172.t1, NfowleriV212_g2172.t3	Nfowleri986_g3183.t1, Nfowleri986_g3183.t3, Nfowleri986_g3183.t4, Nfowleri986_g3991.t1	Ty_00186, Ty_04151	NFgwada000186-RA, NFgwada002187-RA	NFAR12000186-RA, NFAR12004211-RA	NFPA34000186-RA, NFPA34004896-RA	KAG2386870.1, KAG2392237.1	NL_CDC_02281, NL_CDC_09676	NLovaF9000179-RA, NLovaF9004826-RA	NLova_6000185-RA, NLova_6004549-RA	NLova_7000167-RA, NLova_7003603-RA
OG0000167	RecName: Full=Tripeptidyl-peptidase 1; Short=TPP-1; AltName: Full=Tripeptidyl aminopeptidase; AltName: Full=Tripeptidyl-peptidase I; Short=TPP-I; Flags: Precursor	EFC40019.1, EFC41190.1, EFC47951.1	KAF0978505.1, KAF0980256.1	mRNA1_NF0007890-p1, mRNA1_NF0019000-p1	NfowleriV212_g5344.t1, NfowleriV212_g5344.t2, NfowleriV212_g5697.t1	Nfowleri986_g2704.t1, Nfowleri986_g2704.t2, Nfowleri986_g2704.t3, Nfowleri986_g7094.t1, Nfowleri986_g7094.t2	Ty_02868, Ty_04250	NFgwada002293-RA, NFgwada003174-RA	NFAR12002338-RA, NFAR12004320-RA	NFPA34002355-RA, NFPA34005004-RA	KAG2391809.1, KAG2392372.1	NL_CDC_01022, NL_CDC_02171	NLovaF9004919-RA	NLova_6002672-RA, NLova_6004652-RA	NLova_7003689-RA
OG0000168	RecName: Full=Dihydrolipoyl dehydrogenase, mitochondrial; AltName: Full=Dihydrolipoamide dehydrogenase; Flags: Precursor	EFC47789.1	KAF0978896.1, KAF0984878.1	mRNA1_NF0008780-p1, mRNA1_NF0108430-p1	NfowleriV212_g2306.t1, NfowleriV212_g9343.t1, NfowleriV212_g9343.t2, NfowleriV212_g9343.t3	Nfowleri986_g1238.t1, Nfowleri986_g7156.t1, Nfowleri986_g7156.t2, Nfowleri986_g7156.t3	Ty_03182, Ty_03349	NFgwada002889-RA, NFgwada004193-RA	NFAR12002677-RA, NFAR12003709-RA	NFPA34002691-RA, NFPA34003446-RA	KAG2374096.1, KAG2377353.1	NL_CDC_08195, NL_CDC_08989	NLovaF9002889-RA, NLovaF9004418-RA	NLova_6003467-RA, NLova_6003881-RA	NLova_7002178-RA, NLova_7003465-RA
OG0000169	Predicted protein OS=Naegleria gruberi GN=NAEGRDRAFT_71798 PE=4 SV=1	EFC40352.1	KAF0972984.1	mRNA1_NF0022580-p1, mRNA1_NF0129160-p1, mRNA1_NF0132310-p1, mRNA2_NF0022580-p1, mRNA2_NF0132310-p1	NfowleriV212_g9875.t1	Nfowleri986_g8478.t1, Nfowleri986_g8478.t5		NFgwada000785-RA		NFPA34001138-RA	KAG2370920.1, KAG2373341.1, KAG2373345.1, KAG2373373.1, KAG2382810.1, KAG2382855.1	NL_CDC_06888, NL_CDC_06925, NL_CDC_10160, NL_CDC_10179, NL_CDC_10183	NLovaF9000799-RA, NLovaF9000802-RA, NLovaF9008531-RA	NLova_6008855-RA, NLova_6009027-RA	NLova_7001130-RA, NLova_7007581-RA, NLova_7007743-RA
OG0000170	Uncharacterized protein OS=Plasmodium vinckei petteri GN=YYG_03093 PE=4 SV=1	EFC39784.1	KAF0984064.1, KAF0984065.1, KAF0984066.1	mRNA1_NF0037120-p1, mRNA1_NF0037130-p1, mRNA1_NF0037140-p1	NfowleriV212_g794.t1, NfowleriV212_g795.t1, NfowleriV212_g795.t2, NfowleriV212_g796.t1, NfowleriV212_g796.t2	Nfowleri986_g4236.t1, Nfowleri986_g4236.t2, Nfowleri986_g4236.t3	Ty_00445	NFgwada000462-RA, NFgwada000463-RA	NFAR12000461-RA, NFAR12000462-RA	NFPA34000460-RA, NFPA34000461-RA	KAG2387453.1, KAG2393332.1	NL_CDC_05088	NLovaF9000469-RA, NLovaF9007755-RA	NLova_6000463-RA, NLova_6005962-RA, NLova_6005963-RA	NLova_7000443-RA
OG0000171	Predicted protein OS=Naegleria gruberi GN=NAEGRDRAFT_66037 PE=4 SV=1	EFC46171.1	KAF0975655.1, KAF0975656.1, KAF0975715.1	mRNA1_NF0056100-p1, mRNA1_NF0056110-p1, mRNA1_NF0056120-p1	NfowleriV212_g1500.t1, NfowleriV212_g1554.t1	Nfowleri986_g2247.t1, Nfowleri986_g9814.t1, Nfowleri986_g9814.t2, Nfowleri986_g9814.t3	Ty_05086, Ty_05121	NFgwada004616-RA, NFgwada004656-RA	NFAR12005873-RA, NFAR12005911-RA	NFPA34003612-RA, NFPA34003669-RA	KAG2386733.1, KAG2386777.1	NL_CDC_03238, NL_CDC_03669	NLovaF9004475-RA, NLovaF9004522-RA	NLova_6004208-RA, NLova_6004243-RA	NLova_7004554-RA, NLova_7004588-RA
OG0000172	RecName: Full=Ubiquitin domain-containing protein DSK2b	EFC49161.1	KAF0972257.1, KAF0972537.1, KAF0978038.1, KAF0978039.1	mRNA1_NF0056730-p1, mRNA1_NF0056740-p1	NfowleriV212_g4944.t1, NfowleriV212_g4944.t2, NfowleriV212_g4944.t3	Nfowleri986_g10036.t1, Nfowleri986_g10037.t1	Ty_06242, Ty_06243	NFgwada006503-RA	NFAR12006280-RA	NFPA34005650-RA, NFPA34005651-RA	KAG2388992.1, KAG2389010.1, KAG2389011.1	NL_CDC_09780, NL_CDC_09795, NL_CDC_09796	NLovaF9005415-RA, NLovaF9005416-RA, NLovaF9005430-RA	NLova_6005433-RA, NLova_6005446-RA	NLova_7004997-RA, NLova_7005013-RA
OG0000173	RecName: Full=NAD-dependent malic enzyme 1, mitochondrial; Short=AtNAD-ME1; Short=NAD-malic enzyme 1; Flags: Precursor	EFC36058.1, EFC38048.1, EFC38721.1	KAF0979022.1, KAF0979061.1	mRNA1_NF0057750-p1, mRNA1_NF0121190-p1, mRNA2_NF0057750-p1	NfowleriV212_g5559.t1, NfowleriV212_g9886.t1, NfowleriV212_g9886.t2	Nfowleri986_g10923.t1, Nfowleri986_g10923.t3, Nfowleri986_g10923.t4, Nfowleri986_g6327.t1, Nfowleri986_g6327.t2, Nfowleri986_g6327.t3	Ty_03455	NFgwada004271-RA, NFgwada004294-RA	NFAR12003788-RA, NFAR12003810-RA	NFPA34003531-RA, NFPA34003552-RA	KAG2382539.1, KAG2382585.1	NL_CDC_08096	NLovaF9003013-RA	NLova_6003591-RA	NLova_7002278-RA, NLova_7002309-RA
OG0000174	F-box domain-containing protein OS=Naegleria gruberi GN=NAEGRDRAFT_78388 PE=4 SV=1	EFC39533.1, EFC40738.1, EFC45542.1, EFC46173.1, EFC47432.1, EFC48598.1	KAF0974547.1, KAF0981236.1	mRNA1_NF0058490-p1, mRNA1_NF0098770-p1	NfowleriV212_g10629.t1, NfowleriV212_g2996.t1	Nfowleri986_g540.t1, Nfowleri986_g9684.t1	Ty_07861, Ty_08887	NFgwada007024-RA, NFgwada008866-RA	NFAR12006793-RA, NFAR12009106-RA	NFPA34007582-RA, NFPA34009275-RA	KAG2385954.1, KAG2388332.1	NL_CDC_05661, NL_CDC_05662, NL_CDC_08872	NLovaF9006290-RA, NLovaF9006957-RA	NLova_6007184-RA, NLova_6007185-RA
OG0000175	RecName: Full=Myosin-2 heavy chain; AltName: Full=Myosin II heavy chain	EFC39236.1	KAF0977346.1	mRNA1_NF0062550-p1, mRNA1_NF0074130-p1, mRNA1_NF0105900-p1, mRNA2_NF0062550-p1, mRNA2_NF0074130-p1, mRNA3_NF0062550-p1, mRNA3_NF0074130-p1, mRNA4_NF0062550-p1	NfowleriV212_g6544.t1, NfowleriV212_g8265.t1	Nfowleri986_g5025.t1, Nfowleri986_g8367.t1	Ty_07209	NFgwada007643-RA, NFgwada008384-RA	NFAR12007663-RA, NFAR12008807-RA	NFPA34007509-RA, NFPA34008603-RA	KAG2382959.1, KAG2386091.1	NL_CDC_07011, NL_CDC_10845	NLovaF9006657-RA, NLovaF9008464-RA	NLova_6008397-RA, NLova_6008959-RA	NLova_7006442-RA, NLova_7007683-RA
OG0000176	DUF894 domain-containing protein OS=Naegleria gruberi GN=NAEGRDRAFT_77911 PE=4 SV=1	EFC42992.1, EFC43074.1, EFC50129.1	KAF0972910.1, KAF0981760.1	mRNA1_NF0071380-p1, mRNA1_NF0095520-p1	NfowleriV212_g4759.t1, NfowleriV212_g5830.t1, NfowleriV212_g5830.t2	Nfowleri986_g3414.t1, Nfowleri986_g3414.t2, Nfowleri986_g89.t1, Nfowleri986_g89.t2	Ty_01065, Ty_04026	NFgwada001095-RA, NFgwada003491-RA	NFAR12001107-RA, NFAR12003271-RA	NFPA34001451-RA, NFPA34003288-RA	KAG2374537.1, KAG2378637.1, KAG2387565.1	NL_CDC_01937, NL_CDC_10313	NLovaF9001129-RA	NLova_6001131-RA, NLova_6002399-RA	NLova_7001439-RA
OG0000177	RecName: Full=Chromosome-associated kinesin KIF4B; AltName: Full=Chromokinesin-B	EFC35801.1, EFC42651.1, EFC44949.1, EFC46707.1, EFC47404.1	KAF0975143.1, KAF0983015.1	mRNA1_NF0073900-p1, mRNA1_NF0086540-p1	NfowleriV212_g12044.t1, NfowleriV212_g1937.t1, NfowleriV212_g1937.t2	Nfowleri986_g2418.t1, Nfowleri986_g4130.t1, Nfowleri986_g4130.t2, Nfowleri986_g4130.t3	Ty_01624, Ty_04433	NFgwada005690-RA	NFAR12004517-RA	NFPA34002001-RA, NFPA34007068-RA	KAG2378843.1, KAG2392692.1	NL_CDC_01261, NL_CDC_04907	NLovaF9002056-RA, NLovaF9005104-RA	NLova_6001677-RA, NLova_6006505-RA	NLova_7005407-RA
OG0000178	Predicted protein OS=Naegleria gruberi GN=NAEGRDRAFT_59534 PE=4 SV=1	EFC38345.1, EFC47952.1, EFC47953.1	KAF0983404.1, KAF0983405.1	mRNA1_NF0081370-p1, mRNA1_NF0081380-p1, mRNA3_NF0081380-p1, mRNA4_NF0081380-p1	NfowleriV212_g3239.t1, NfowleriV212_g3239.t2, NfowleriV212_g3240.t1	Nfowleri986_g810.t1, Nfowleri986_g810.t2	Ty_01237	NFgwada001261-RA	NFAR12001274-RA	NFPA34000945-RA, NFPA34000946-RA	KAG2372711.1, KAG2372712.1, KAG2377704.1, KAG2377705.1	NL_CDC_01573, NL_CDC_01574	NLovaF9001682-RA, NLovaF9001683-RA	NLova_6001291-RA, NLova_6001292-RA	NLova_7001587-RA, NLova_7001588-RA
OG0000179	RecName: Full=Copine-1; AltName: Full=Chromobindin 17; AltName: Full=Copine I	EFC39893.1, EFC44457.1	KAF0979158.1, KAF0979633.1	mRNA1_NF0082120-p1, mRNA1_NF0108920-p1	NfowleriV212_g3530.t1, NfowleriV212_g7373.t1, NfowleriV212_g7373.t2	Nfowleri986_g6702.t1, Nfowleri986_g6702.t2, Nfowleri986_g6702.t3, Nfowleri986_g8613.t1, Nfowleri986_g8613.t2, Nfowleri986_g8613.t3	Ty_03034	NFgwada002722-RA, NFgwada005362-RA	NFAR12002506-RA, NFAR12005174-RA	NFPA34002521-RA, NFPA34006359-RA	KAG2383269.1, KAG2387833.1	NL_CDC_06122, NL_CDC_09217	NLovaF9002240-RA, NLovaF9004256-RA	NLova_6002212-RA, NLova_6003711-RA	NLova_7002429-RA
OG0000180	Predicted protein OS=Naegleria gruberi GN=NAEGRDRAFT_73617 PE=4 SV=1	EFC37607.1, EFC38617.1	KAF0974072.1, KAF0974073.1, KAF0974074.1	mRNA1_NF0106580-p1, mRNA1_NF0106590-p1, mRNA1_NF0106600-p1, mRNA1_NF0106610-p1	NfowleriV212_g9787.t1, NfowleriV212_g9788.t1, NfowleriV212_g9789.t1	Nfowleri986_g3691.t1, Nfowleri986_g3692.t1, Nfowleri986_g3693.t1	Ty_07456, Ty_07457	NFgwada008659-RA	NFAR12007697-RA	NFPA34009561-RA	KAG2374570.1, KAG2374571.1, KAG2374572.1	NL_CDC_10728	NLovaF9007546-RA, NLovaF9007547-RA	NLova_6007374-RA, NLova_6007375-RA	NLova_7008188-RA, NLova_7008189-RA, NLova_7008190-RA
OG0000181	RecName: Full=ATP synthase subunit alpha; AltName: Full=ATP synthase F1 sector subunit alpha; AltName: Full=F-ATPase subunit alpha			mRNA1_NF0130370-p1		Nfowleri986_g59.t1						NL_CDC_00005, NL_CDC_00016, NL_CDC_00017, NL_CDC_10977, NL_CDC_10978, NL_CDC_11102, NL_CDC_11128, NL_CDC_11129, NL_CDC_11149, NL_CDC_11150, NL_CDC_11178, NL_CDC_11179, NL_CDC_11190, NL_CDC_11219, NL_CDC_11220, NL_CDC_11221, NL_CDC_11223, NL_CDC_11242, NL_CDC_11243, NL_CDC_11247, NL_CDC_11256, NL_CDC_11262, NL_CDC_11283, NL_CDC_11284, NL_CDC_11291, NL_CDC_11292, NL_CDC_11293, NL_CDC_11297, NL_CDC_…
OG0000182	Flagellar protein flhE OS=Klebsiella michiganensis GN=VW41_13395 PE=4 SV=1	EFC36137.1, EFC45461.1	KAF0971470.1, KAF0971471.1, KAF0971496.1, KAF0971497.1, KAF0971611.1, KAF0971612.1, KAF0972688.1, KAF0972689.1, KAF0972857.1, KAF0973854.1, KAF0976082.1, KAF0976484.1, KAF0976849.1, KAF0979437.1, KAF0979578.1, KAF0979579.1, KAF0980835.1, KAF0980974.1, KAF0981164.1, KAF0981165.1, KAF0981928.1, KAF0984155.1, KAF0984156.1, KAF0984713.1		NfowleriV212_g5955.t1	Nfowleri986_g11441.t1			NFAR12004127-RA, NFAR12009337-RA	NFPA34004088-RA
OG0000183	Predicted protein OS=Naegleria gruberi GN=NAEGRDRAFT_74682 PE=4 SV=1	EFC35768.1, EFC37617.1, EFC37623.1, EFC37661.1	KAF0976336.1, KAF0977017.1		NfowleriV212_g10856.t1	Nfowleri986_g2069.t1	Ty_06521	NFgwada006300-RA	NFAR12005854-RA	NFPA34006952-RA, NFPA34006960-RA	KAG2378699.1, KAG2385730.1, KAG2387818.1	NL_CDC_01378, NL_CDC_01580, NL_CDC_02377, NL_CDC_09228, NL_CDC_11260, NL_CDC_11280	NLovaF9001676-RA, NLovaF9002146-RA, NLovaF9002147-RA, NLovaF9002251-RA, NLovaF9005955-RA	NLova_6001286-RA, NLova_6002225-RA	NLova_7001581-RA, NLova_7002441-RA
OG0000184	RecName: Full=Protein white	EFC38572.1, EFC43768.1, EFC47894.1	KAF0976325.1, KAF0977005.1, KAF0978623.1	mRNA1_NF0006620-p1, mRNA1_NF0130510-p1	NfowleriV212_g12141.t1, NfowleriV212_g2189.t1	Nfowleri986_g2079.t1, Nfowleri986_g3199.t1	Ty_04162, Ty_06530	NFgwada002201-RA, NFgwada006308-RA	NFAR12004225-RA, NFAR12005862-RA	NFPA34004910-RA, NFPA34006963-RA	KAG2387158.1, KAG2392252.1	NL_CDC_02269	NLovaF9004838-RA, NLovaF9007941-RA, NLovaF9007942-RA	NLova_6004563-RA, NLova_6006160-RA	NLova_7003614-RA, NLova_7006677-RA
OG0000185	RecName: Full=ABC transporter D family member 1; Short=ABC transporter ABCD.1; Short=AtABCD1; AltName: Full=Peroxisomal ABC transporter 1; Short=AtPXA1; AltName: Full=Protein ACETATE NON-UTILIZING 2; AltName: Full=Protein COMATOSE; AltName: Full=Protein PEROXISOME DEFECTIVE 3; Short=Ped3p	EFC36256.1, EFC42975.1	KAF0978922.1, KAF0979206.1	mRNA1_NF0008480-p1, mRNA1_NF0075540-p1	NfowleriV212_g6202.t1, NfowleriV212_g6202.t2, NfowleriV212_g8613.t1	Nfowleri986_g10734.t1, Nfowleri986_g5435.t1, Nfowleri986_g5435.t2	Ty_03366, Ty_05365	NFgwada004214-RA, NFgwada005405-RA	NFAR12003731-RA, NFAR12005220-RA	NFPA34003468-RA, NFPA34006409-RA	KAG2377324.1, KAG2379353.1	NL_CDC_08173, NL_CDC_08562	NLovaF9002916-RA, NLovaF9005761-RA	NLova_6003494-RA, NLova_6005525-RA	NLova_7002204-RA, NLova_7005587-RA
OG0000186	Uncharacterized protein OS=Naegleria gruberi GN=NAEGRDRAFT_62800 PE=4 SV=1	EFC39304.1, EFC49267.1	KAF0974707.1, KAF0974708.1	mRNA1_NF0021470-p1, mRNA1_NF0021480-p1	NfowleriV212_g7887.t1	Nfowleri986_g1754.t1, Nfowleri986_g1754.t2, Nfowleri986_g1754.t3	Ty_07766	NFgwada007788-RA	NFAR12007138-RA	NFPA34009974-RA, NFPA34009975-RA	KAG2378360.1, KAG2378361.1, KAG2378613.1	NL_CDC_03520, NL_CDC_03521, NL_CDC_06685	NLovaF9000828-RA, NLovaF9009225-RA, NLovaF9009226-RA	NLova_6000834-RA, NLova_6007904-RA, NLova_6007905-RA	NLova_7001160-RA, NLova_7008871-RA, NLova_7008872-RA
OG0000187	RecName: Full=Esterase	EFC50771.1	KAF0972548.1, KAF0972882.1, KAF0973040.1, KAF0979520.1	mRNA1_NF0023260-p1, mRNA1_NF0026900-p1	NfowleriV212_g12447.t1, NfowleriV212_g12447.t2, NfowleriV212_g2912.t1, NfowleriV212_g2912.t2	Nfowleri986_g11432.t1, Nfowleri986_g2025.t1	Ty_00808, Ty_04600	NFgwada000824-RA, NFgwada004884-RA	NFAR12000817-RA, NFAR12006343-RA	NFPA34001175-RA, NFPA34006065-RA	KAG2378601.1, KAG2385700.1	NL_CDC_02412, NL_CDC_06675	NLovaF9000842-RA, NLovaF9005977-RA	NLova_6000844-RA, NLova_6005732-RA	NLova_7001171-RA
OG0000188	RecName: Full=Alkylated DNA repair protein ALKBH8 homolog; AltName: Full=Alpha-ketoglutarate-dependent dioxygenase ALKBH8 homolog; Short=AtALKBH8	EFC37486.1, EFC41094.1, EFC41455.1, EFC44504.1	KAF0977819.1, KAF0977820.1, KAF0977821.1	mRNA1_NF0030590-p1, mRNA1_NF0030600-p1, mRNA1_NF0030610-p1	NfowleriV212_g1178.t1, NfowleriV212_g1179.t1, NfowleriV212_g1179.t2	Nfowleri986_g5764.t1, Nfowleri986_g5764.t2, Nfowleri986_g5764.t3	Ty_05921	NFgwada003699-RA, NFgwada003701-RA	NFAR12005518-RA, NFAR12005519-RA, NFAR12005520-RA	NFPA34005235-RA, NFPA34005236-RA, NFPA34005237-RA	KAG2388745.1, KAG2388746.1	NL_CDC_03042	NLovaF9005602-RA	NLova_6005122-RA
OG0000189	RecName: Full=Receptor-type guanylate cyclase gcy-7; Flags: Precursor	EFC50220.1	KAF0974668.1, KAF0974669.1, KAF0974689.1, KAF0974690.1, KAF0977737.1, KAF0977738.1	mRNA1_NF0031390-p1, mRNA1_NF0112750-p1, mRNA1_NF0131560-p1	NfowleriV212_g10423.t1, NfowleriV212_g1098.t1, NfowleriV212_g1098.t2	Nfowleri986_g11158.t1, Nfowleri986_g11158.t2, Nfowleri986_g11158.t3, Nfowleri986_g5838.t1, Nfowleri986_g5838.t2	Ty_05866, Ty_07781, Ty_07795			NFPA34005157-RA, NFPA34009993-RA	KAG2378379.1, KAG2388840.1	NL_CDC_03119, NL_CDC_03502	NLovaF9005540-RA	NLova_6005060-RA	NLova_7005119-RA
OG0000190	RecName: Full=ABC transporter B family member 11; Short=ABC transporter ABCB.11; Short=AtABCB11; AltName: Full=Multidrug resistance protein 8; AltName: Full=P-glycoprotein 11	EFC37547.1, EFC39644.1, EFC40370.1, EFC40547.1, EFC43039.1, EFC44871.1, EFC47687.1	KAF0971847.1, KAF0977284.1	mRNA1_NF0047140-p1, mRNA1_NF0077020-p1	NfowleriV212_g2096.t1, NfowleriV212_g4110.t1	Nfowleri986_g2631.t1, Nfowleri986_g4338.t1, Nfowleri986_g4338.t2, Nfowleri986_g4338.t3	Ty_06320, Ty_08226	NFgwada006113-RA, NFgwada006967-RA	NFAR12005663-RA, NFAR12008081-RA	NFPA34006702-RA, NFPA34009211-RA	KAG2373319.1, KAG2373980.1	NL_CDC_08405		NLova_6007743-RA	NLova_7007522-RA
OG0000191	RecName: Full=Sensor protein GacS		KAF0980995.1, KAF0981320.1, KAF0981324.1	mRNA1_NF0051290-p1	NfowleriV212_g12570.t1, NfowleriV212_g8590.t1, NfowleriV212_g8590.t2, NfowleriV212_g8590.t3	Nfowleri986_g11352.t1, Nfowleri986_g11353.t1, Nfowleri986_g11592.t1, Nfowleri986_g5493.t1, Nfowleri986_g5493.t2	Ty_02414, Ty_08040	NFgwada007206-RA	NFAR12003359-RA, NFAR12006976-RA	NFPA34004587-RA, NFPA34009508-RA	KAG2374193.1, KAG2374197.1, KAG2374248.1, KAG2374252.1	NL_CDC_00359, NL_CDC_00362	NLovaF9002528-RA, NLovaF9002530-RA	NLova_6002805-RA	NLova_7002990-RA
OG0000192	RecName: Full=Tripartite motif-containing protein 3; AltName: Full=Brain-expressed RING finger protein; AltName: Full=RING finger protein 22; AltName: Full=RING finger protein 97		KAF0981025.1, KAF0983199.1	mRNA1_NF0051580-p1, mRNA1_NF0088160-p1, mRNA2_NF0088160-p1	NfowleriV212_g10122.t1, NfowleriV212_g1694.t1	Nfowleri986_g1895.t1, Nfowleri986_g9984.t1	Ty_01083, Ty_08019	NFgwada001109-RA, NFgwada006607-RA, NFgwada007184-RA	NFAR12001122-RA, NFAR12006954-RA, NFAR12007278-RA	NFPA34000784-RA, NFPA34009480-RA	KAG2377715.1, KAG2382378.1	NL_CDC_01740, NL_CDC_02723, NL_CDC_05465	NLovaF9006949-RA	NLova_6001144-RA, NLova_6006828-RA	NLova_7001453-RA, NLova_7006870-RA, NLova_7007184-RA
OG0000193	Predicted protein OS=Naegleria gruberi GN=NAEGRDRAFT_72322 PE=4 SV=1		KAF0973952.1, KAF0974078.1, KAF0976010.1, KAF0976465.1, KAF0977574.1, KAF0984621.1	mRNA1_NF0059770-p1, mRNA1_NF0063510-p1, mRNA1_NF0130480-p1	NfowleriV212_g12469.t1, NfowleriV212_g2818.t1, NfowleriV212_g9793.t1	Nfowleri986_g11490.t1, Nfowleri986_g11490.t2, Nfowleri986_g3697.t1, Nfowleri986_g7565.t1, Nfowleri986_g786.t1	Ty_07046, Ty_07460	NFgwada007497-RA, NFgwada008662-RA	NFAR12007508-RA, NFAR12007700-RA, NFAR12008450-RA	NFPA34007289-RA, NFPA34008910-RA, NFPA34009565-RA	KAG2378146.1		NLovaF9008101-RA		NLova_7008520-RA
OG0000194	Predicted protein OS=Naegleria gruberi GN=NAEGRDRAFT_66706 PE=4 SV=1	EFC44676.1, EFC45372.1	KAF0977599.1, KAF0978191.1, KAF0979672.1	mRNA1_NF0061690-p1, mRNA1_NF0081710-p1, mRNA1_NF0117840-p1, mRNA2_NF0081710-p1	NfowleriV212_g11155.t1, NfowleriV212_g3568.t1	Nfowleri986_g2686.t1, Nfowleri986_g8221.t1	Ty_07028	NFgwada002695-RA, NFgwada007478-RA	NFAR12002479-RA, NFAR12005072-RA, NFAR12007488-RA	NFPA34002494-RA, NFPA34005921-RA, NFPA34007265-RA	KAG2385871.1, KAG2386382.1	NL_CDC_08800	NLovaF9006348-RA, NLovaF9006474-RA	NLova_6007026-RA	NLova_7005932-RA, NLova_7006265-RA
OG0000195	RecName: Full=Serine/threonine-protein kinase dst1	EFC39079.1, EFC39413.1, EFC39971.1, EFC43304.1, EFC44586.1, EFC45090.1, EFC45798.1, EFC47815.1	KAF0980118.1, KAF0980119.1, KAF0980187.1, KAF0980188.1	mRNA1_NF0071040-p1	NfowleriV212_g11058.t1, NfowleriV212_g11059.t1	Nfowleri986_g8598.t1, Nfowleri986_g8599.t1	Ty_02918	NFgwada003211-RA, NFgwada003212-RA	NFAR12002388-RA, NFAR12002389-RA	NFPA34002403-RA	KAG2388563.1, KAG2391739.1	NL_CDC_00963, NL_CDC_00964	NLovaF9003327-RA	NLova_6002724-RA	NLova_7002907-RA
OG0000196	RecName: Full=ERI1 exoribonuclease 3; AltName: Full=Prion interactor 1; AltName: Full=Prion protein-interacting protein		KAF0978673.1, KAF0978674.1, KAF0984700.1	mRNA1_NF0074510-p1, mRNA1_NF0122720-p1	NfowleriV212_g11382.t1, NfowleriV212_g11382.t2, NfowleriV212_g11382.t3, NfowleriV212_g8204.t1	Nfowleri986_g3136.t1, Nfowleri986_g7175.t2, Nfowleri986_g7175.t3, Nfowleri986_g7175.t4	Ty_00230	NFgwada000233-RA, NFgwada008282-RA, NFgwada008328-RA	NFAR12008702-RA, NFAR12008751-RA	NFPA34008516-RA	KAG2370784.1, KAG2374148.1, KAG2385437.1, KAG2385438.1, KAG2386798.1, KAG2386803.1	NL_CDC_09732	NLovaF9000230-RA	NLova_6000235-RA	NLova_7000211-RA
OG0000197	Predicted protein OS=Naegleria gruberi GN=NAEGRDRAFT_67326 PE=4 SV=1	EFC42502.1, EFC44911.1	KAF0971817.1, KAF0971818.1	mRNA1_NF0076690-p1, mRNA1_NF0076700-p1, mRNA1_NF0076710-p1, mRNA2_NF0076710-p1	NfowleriV212_g4080.t2, NfowleriV212_g4081.t1, NfowleriV212_g4081.t2	Nfowleri986_g2603.t1, Nfowleri986_g2603.t2, Nfowleri986_g2603.t3	Ty_08200	NFgwada006942-RA, NFgwada006943-RA	NFAR12008055-RA	NFPA34009180-RA, NFPA34009181-RA	KAG2373944.1, KAG2373945.1	NL_CDC_08374, NL_CDC_08375	NLovaF9007277-RA	NLova_6007715-RA, NLova_6007716-RA, NLova_6007717-RA, NLova_6007718-RA	NLova_7007499-RA
OG0000198	Predicted protein OS=Naegleria gruberi GN=NAEGRDRAFT_72461 PE=4 SV=1	EFC39732.1	KAF0979641.1, KAF0984031.1	mRNA1_NF0082040-p1, mRNA2_NF0082040-p1	NfowleriV212_g3537.t1, NfowleriV212_g829.t1	Nfowleri986_g4207.t1, Nfowleri986_g6710.t1	Ty_00470, Ty_03029	NFgwada000492-RA, NFgwada002719-RA	NFAR12000493-RA, NFAR12002503-RA	NFPA34000491-RA, NFPA34002518-RA	KAG2383278.1, KAG2392399.1, KAG2393369.1	NL_CDC_05059, NL_CDC_06127	NLovaF9000492-RA, NLovaF9004252-RA	NLova_6000488-RA, NLova_6003707-RA, NLova_6004673-RA	NLova_7000464-RA, NLova_7003303-RA, NLova_7003708-RA
OG0000199	Predicted protein OS=Naegleria gruberi GN=NAEGRDRAFT_72232 PE=4 SV=1	EFC39900.1, EFC41331.1, EFC43077.1	KAF0975261.1, KAF0978252.1	mRNA1_NF0087380-p1, mRNA1_NF0120870-p1	NfowleriV212_g4118.t1, NfowleriV212_g4118.t2, NfowleriV212_g7764.t1	Nfowleri986_g5727.t1, Nfowleri986_g7523.t1, Nfowleri986_g7523.t2, Nfowleri986_g7523.t3	Ty_04339, Ty_05670	NFgwada005939-RA	NFAR12004398-RA, NFAR12005024-RA	NFPA34005866-RA, NFPA34006978-RA	KAG2374758.1, KAG2392829.1	NL_CDC_04788, NL_CDC_06484	NLovaF9000368-RA, NLovaF9005011-RA	NLova_6000363-RA, NLova_6006415-RA	NLova_7005313-RA
OG0000200	Uncharacterized protein OS=Naegleria gruberi GN=NAEGRDRAFT_77923 PE=4 SV=1	EFC35592.1, EFC37111.1, EFC47220.1, EFC50148.1	KAF0974799.1, KAF0974800.1	mRNA1_NF0090040-p1, mRNA1_NF0090060-p1, mRNA1_NF0090070-p1, mRNA2_NF0090040-p1, mRNA2_NF0090060-p1	NfowleriV212_g5972.t1, NfowleriV212_g5972.t2, NfowleriV212_g5972.t3	Nfowleri986_g1663.t1, Nfowleri986_g1664.t1	Ty_07700	NFgwada007716-RA	NFAR12007055-RA	NFPA34009881-RA, NFPA34009882-RA	KAG2378257.1, KAG2378258.1	NL_CDC_03603, NL_CDC_03604	NLovaF9009163-RA	NLova_6007830-RA, NLova_6007831-RA	NLova_7008809-RA, NLova_7008810-RA
OG0000201	RecName: Full=Guanine nucleotide-binding protein subunit beta	EFC37984.1, EFC40300.1, EFC40310.1	KAF0984866.1, KAF0984869.1	mRNA1_NF0108330-p1, mRNA2_NF0108330-p1, mRNA5_NF0108330-p1, mRNA6_NF0108330-p1, mRNA7_NF0108330-p1, mRNA8_NF0108330-p1	NfowleriV212_g9352.t1, NfowleriV212_g9355.t1, NfowleriV212_g9355.t2	Nfowleri986_g7164.t1, Nfowleri986_g7167.t1	Ty_03174, Ty_03177	NFgwada002880-RA	NFAR12002668-RA	NFPA34002683-RA	KAG2374104.1, KAG2374109.1	NL_CDC_08977, NL_CDC_08982	NLovaF9004407-RA, NLovaF9004410-RA	NLova_6003871-RA	NLova_7003456-RA, NLova_7003459-RA
OG0000202	Predicted protein OS=Naegleria gruberi GN=NAEGRDRAFT_68474 PE=4 SV=1	EFC35597.1, EFC35810.1, EFC43749.1, EFC48467.1, EFC49512.1, EFC49683.1, EFC49725.1	KAF0972437.1	mRNA1_NF0111140-p1, mRNA2_NF0111140-p1, mRNA3_NF0111140-p1	NfowleriV212_g7413.t1, NfowleriV212_g7413.t2	Nfowleri986_g7056.t1	Ty_06165	NFgwada006442-RA	NFAR12006216-RA	NFPA34005559-RA	KAG2388059.1	NL_CDC_00164, NL_CDC_10033, NL_CDC_10249, NL_CDC_10771	NLovaF9000807-RA, NLovaF9003063-RA, NLovaF9004018-RA, NLovaF9007947-RA	NLova_6003197-RA, NLova_6008949-RA	NLova_7007672-RA
OG0000203	Predicted protein OS=Naegleria gruberi GN=NAEGRDRAFT_81375 PE=4 SV=1	EFC39302.1	KAF0983659.1, KAF0983660.1, KAF0983661.1	mRNA1_NF0112040-p1, mRNA1_NF0112050-p1, mRNA1_NF0112060-p1	NfowleriV212_g10158.t1, NfowleriV212_g10159.t1, NfowleriV212_g10160.t1	Nfowleri986_g11268.t1, Nfowleri986_g11269.t1, Nfowleri986_g11269.t2	Ty_00748	NFgwada000757-RA, NFgwada000758-RA, NFgwada000759-RA	NFAR12000752-RA	NFPA34000761-RA, NFPA34000762-RA	KAG2378622.1, KAG2393714.1, KAG2393715.1	NL_CDC_04187, NL_CDC_06691	NLovaF9000770-RA	NLova_6000754-RA, NLova_6000829-RA	NLova_7000711-RA, NLova_7001155-RA
OG0000204	RecName: Full=Inositol phosphoceramide mannosyltransferase 1; AltName: Full=IPC mannosyltransferase 1		KAF0976717.1, KAF0976718.1, KAF0976719.1	mRNA1_NF0116590-p1, mRNA1_NF0116600-p1, mRNA2_NF0116600-p1, mRNA3_NF0116600-p1	NfowleriV212_g8895.t1, NfowleriV212_g8896.t1, NfowleriV212_g8897.t1, NfowleriV212_g8898.t1	Nfowleri986_g4524.t1, Nfowleri986_g4525.t1, Nfowleri986_g4526.t1	Ty_06968	NFgwada006751-RA	NFAR12007418-RA, NFAR12007419-RA	NFPA34008382-RA, NFPA34008383-RA, NFPA34008384-RA	KAG2388530.1, KAG2388535.1	NL_CDC_00043	NLovaF9007086-RA, NLovaF9007092-RA	NLova_6007316-RA, NLova_6007322-RA	NLova_7007322-RA, NLova_7007328-RA
OG0000205	Predicted protein OS=Naegleria gruberi GN=NAEGRDRAFT_51974 PE=4 SV=1	EFC40169.1, EFC40170.1	KAF0974673.1, KAF0974674.1	mRNA1_NF0122890-p1, mRNA1_NF0122900-p1, mRNA2_NF0122900-p1	NfowleriV212_g10418.t1, NfowleriV212_g10419.t1, NfowleriV212_g10419.t2	Nfowleri986_g9561.t1, Nfowleri986_g9561.t2, Nfowleri986_g9561.t3, Nfowleri986_g9561.t4	Ty_07791	NFgwada007814-RA, NFgwada007815-RA	NFAR12007167-RA, NFAR12007168-RA	NFPA34010007-RA	KAG2378393.1, KAG2378394.1, KAG2383060.1, KAG2383061.1	NL_CDC_03491, NL_CDC_03492	NLovaF9009248-RA	NLova_6007927-RA, NLova_6007928-RA	NLova_7008898-RA
OG0000206	Predicted protein OS=Naegleria gruberi GN=NAEGRDRAFT_50439 PE=4 SV=1	EFC42541.1	KAF0972972.1, KAF0974337.1, KAF0974338.1	mRNA1_NF0128430-p1, mRNA2_NF0128430-p1	NfowleriV212_g11618.t1, NfowleriV212_g11618.t2, NfowleriV212_g11618.t3	Nfowleri986_g2823.t1, Nfowleri986_g2823.t2, Nfowleri986_g8467.t1, Nfowleri986_g8467.t2	Ty_00766, Ty_09042	NFgwada000778-RA	NFAR12000772-RA, NFAR12009256-RA	NFPA34001131-RA, NFPA34007817-RA	KAG2373387.1, KAG2375392.1	NL_CDC_10148	NLovaF9000775-RA, NLovaF9004149-RA, NLovaF9008735-RA	NLova_6000793-RA, NLova_6008609-RA	NLova_7001120-RA, NLova_7008155-RA
OG0000207	Predicted protein OS=Naegleria gruberi GN=NAEGRDRAFT_73612 PE=4 SV=1	EFC38559.1	KAF0972905.1, KAF0972906.1	mRNA1_NF0130620-p1, mRNA1_NF0130630-p1, mRNA1_NF0130640-p1, mRNA1_NF0130650-p1	NfowleriV212_g12156.t2, NfowleriV212_g12156.t3, NfowleriV212_g12157.t1, NfowleriV212_g12157.t2	Nfowleri986_g3418.t1, Nfowleri986_g3418.t2, Nfowleri986_g3419.t1, Nfowleri986_g3419.t2, Nfowleri986_g3419.t3	Ty_01068	NFgwada001098-RA	NFAR12001110-RA	NFPA34001454-RA	KAG2374526.1, KAG2374527.1	NL_CDC_10320	NLovaF9001135-RA, NLovaF9001137-RA, NLovaF9001138-RA	NLova_6001137-RA, NLova_6001138-RA	NLova_7001443-RA, NLova_7001444-RA
OG0000208	RecName: Full=Protein stum	EFC40515.1, EFC43989.1	KAF0974852.1, KAF0977947.1, KAF0977950.1		NfowleriV212_g10335.t1, NfowleriV212_g10335.t2, NfowleriV212_g1985.t1	Nfowleri986_g11238.t1, Nfowleri986_g2988.t1, Nfowleri986_g2991.t1		NFgwada007684-RA, NFgwada008039-RA, NFgwada009310-RA	NFAR12005606-RA, NFAR12007023-RA, NFAR12008276-RA	NFPA34005359-RA, NFPA34005362-RA, NFPA34009831-RA, NFPA34010998-RA	KAG2378203.1, KAG2388613.1		NLovaF9005683-RA, NLovaF9008912-RA	NLova_6007792-RA, NLova_6008785-RA	NLova_7005264-RA, NLova_7008720-RA, NLova_7008776-RA
OG0000209	Predicted protein OS=Naegleria gruberi GN=NAEGRDRAFT_67091 PE=4 SV=1	EFC40419.1, EFC42648.1, EFC44982.1	KAF0979875.1, KAF0979876.1	mRNA1_NF0013380-p1, mRNA1_NF0013390-p1	NfowleriV212_g991.t1, NfowleriV212_g991.t2, NfowleriV212_g991.t3, NfowleriV212_g992.t1	Nfowleri986_g2166.t1, Nfowleri986_g2167.t1	Ty_04986	NFgwada005253-RA	NFAR12004806-RA	NFPA34004423-RA, NFPA34004424-RA	KAG2389493.1, KAG2389494.1, KAG2389495.1, KAG2389496.1	NL_CDC_10594, NL_CDC_10944, NL_CDC_10990, NL_CDC_11065	NLovaF9003530-RA	NLova_6004908-RA	NLova_7004204-RA
OG0000210	Predicted protein OS=Naegleria gruberi GN=NAEGRDRAFT_74398 PE=4 SV=1	EFC37897.1	KAF0974700.1, KAF0976781.1	mRNA1_NF0021570-p1, mRNA1_NF0086290-p1, mRNA2_NF0021570-p1	NfowleriV212_g2411.t1, NfowleriV212_g7894.t1	Nfowleri986_g1762.t1, Nfowleri986_g1762.t2, Nfowleri986_g1762.t3, Nfowleri986_g2317.t1	Ty_06924, Ty_07772	NFgwada006696-RA, NFgwada007795-RA	NFAR12007145-RA, NFAR12007363-RA	NFPA34008319-RA, NFPA34009982-RA	KAG2378369.1, KAG2388460.1	NL_CDC_03512, NL_CDC_05570	NLovaF9007037-RA, NLovaF9009232-RA	NLova_6007268-RA	NLova_7007274-RA, NLova_7008880-RA
OG0000211	Predicted protein OS=Naegleria gruberi GN=NAEGRDRAFT_74432 PE=4 SV=1	EFC37817.1	KAF0973150.1, KAF0973437.1	mRNA1_NF0034080-p1, mRNA1_NF0055720-p1	NfowleriV212_g3604.t1, NfowleriV212_g7589.t1	Nfowleri986_g5382.t1, Nfowleri986_g5382.t2, Nfowleri986_g8728.t1	Ty_09182	NFgwada008619-RA, NFgwada008620-RA, NFgwada009155-RA	NFAR12008670-RA, NFAR12008671-RA, NFAR12009403-RA	NFPA34010547-RA, NFPA34010755-RA	KAG2373393.1, KAG2379107.1	NL_CDC_03439, NL_CDC_07069	NLovaF9009297-RA, NLovaF9009442-RA	NLova_6007977-RA, NLova_6009360-RA	NLova_7008944-RA, NLova_7009267-RA
OG0000212	Predicted protein (Fragment) OS=Naegleria gruberi GN=NAEGRDRAFT_77156 PE=4 SV=1	EFC35189.1, EFC47236.1	KAF0979332.1, KAF0979333.1	mRNA1_NF0036470-p1, mRNA1_NF0036480-p1, mRNA2_NF0036470-p1, mRNA3_NF0036470-p1, mRNA4_NF0036470-p1	NfowleriV212_g5289.t1, NfowleriV212_g5289.t2, NfowleriV212_g5290.t1, NfowleriV212_g5290.t2, NfowleriV212_g5290.t3	Nfowleri986_g5055.t1, Nfowleri986_g5056.t1	Ty_05456	NFgwada005493-RA, NFgwada005494-RA	NFAR12005309-RA	NFPA34006529-RA, NFPA34006530-RA	KAG2379219.1, KAG2379220.1, KAG2379221.1	NL_CDC_10343		NLova_6005606-RA	NLova_7005674-RA, NLova_7005675-RA
OG0000213			KAF0974737.1, KAF0977480.1, KAF0981979.1	mRNA1_NF0063350-p1, mRNA1_NF0132030-p1, mRNA1_NF0132040-p1, mRNA6_NF0049910-p1, mRNA7_NF0049910-p1, mRNA8_NF0049910-p1	NfowleriV212_g348.t1, NfowleriV212_g5061.t1, NfowleriV212_g5517.t1	Nfowleri986_g1727.t1, Nfowleri986_g4698.t1, Nfowleri986_g5464.t1	Ty_07108	NFgwada004447-RA, NFgwada007555-RA, NFgwada007762-RA	NFAR12003970-RA, NFAR12007101-RA, NFAR12007572-RA	NFPA34004055-RA, NFPA34007383-RA, NFPA34009944-RA	KAG2388037.1		NLovaF9004004-RA	NLova_6003179-RA	NLova_7003885-RA
OG0000214	RecName: Full=DNA repair and recombination protein RAD54B; AltName: Full=RAD54 homolog B	EFC41157.1	KAF0971928.1, KAF0971929.1	mRNA1_NF0050670-p1, mRNA1_NF0050680-p1, mRNA2_NF0050670-p1	NfowleriV212_g7147.t1, NfowleriV212_g7148.t1	Nfowleri986_g7297.t1, Nfowleri986_g7297.t2, Nfowleri986_g7297.t3, Nfowleri986_g7298.t1	Ty_08690	NFgwada007901-RA	NFAR12008143-RA	NFPA34010865-RA, NFPA34010866-RA, NFPA34010867-RA	KAG2383646.1, KAG2383647.1, KAG2383648.1, KAG2383649.1	NL_CDC_00861, NL_CDC_00862, NL_CDC_00863	NLovaF9008793-RA	NLova_6008669-RA, NLova_6008670-RA	NLova_7008618-RA
OG0000215	Predicted protein OS=Naegleria gruberi GN=NAEGRDRAFT_70702 PE=4 SV=1	EFC41585.1	KAF0977343.1, KAF0977344.1	mRNA1_NF0062570-p1, mRNA1_NF0062580-p1, mRNA2_NF0062570-p1	NfowleriV212_g6546.t1, NfowleriV212_g6547.t1, NfowleriV212_g6547.t2	Nfowleri986_g8364.t1, Nfowleri986_g8365.t1	Ty_07211	NFgwada007645-RA	NFAR12007665-RA	NFPA34007511-RA, NFPA34007512-RA	KAG2378327.1, KAG2382373.1, KAG2386087.1, KAG2386088.1	NL_CDC_02727, NL_CDC_10848, NL_CDC_10849	NLovaF9006660-RA, NLovaF9006661-RA	NLova_6008400-RA	NLova_7006445-RA, NLova_7006446-RA, NLova_7006865-RA
OG0000216	Predicted protein OS=Naegleria gruberi GN=NAEGRDRAFT_71983 PE=4 SV=1	EFC38876.1, EFC40145.1, EFC45883.1	KAF0976992.1, KAF0977561.1	mRNA1_NF0063650-p1, mRNA1_NF0097320-p1, mRNA2_NF0063650-p1, mRNA2_NF0097320-p1	NfowleriV212_g2832.t1, NfowleriV212_g7707.t1, NfowleriV212_g7707.t2	Nfowleri986_g774.t1, Nfowleri986_g9666.t1	Ty_06786, Ty_07055	NFgwada006548-RA	NFAR12007220-RA	NFPA34007302-RA, NFPA34008122-RA	KAG2372731.1, KAG2386326.1, KAG2388233.1	NL_CDC_00676	NLovaF9006889-RA	NLova_6007111-RA, NLova_6008254-RA, NLova_6008637-RA	NLova_7006300-RA
OG0000217	RecName: Full=Mannosyl-oligosaccharide alpha-1,2-mannosidase IA; AltName: Full=Man(9)-alpha-mannosidase; AltName: Full=Mannosidase-1	EFC48917.1, EFC49077.1	KAF0976422.1, KAF0976423.1	mRNA1_NF0066160-p1, mRNA1_NF0066170-p1, mRNA1_NF0066180-p1, mRNA2_NF0066180-p1	NfowleriV212_g11891.t1, NfowleriV212_g11892.t1, NfowleriV212_g12564.t1	Nfowleri986_g3904.t1, Nfowleri986_g3904.t2, Nfowleri986_g3904.t3, Nfowleri986_g3905.t1	Ty_08433, Ty_08434	NFgwada008237-RA, NFgwada008238-RA	NFAR12008472-RA, NFAR12008473-RA	NFPA34008949-RA, NFPA34008950-RA	KAG2373000.1, KAG2373001.1	NL_CDC_07949, NL_CDC_07950	NLovaF9008131-RA		NLova_7008547-RA
OG0000218	Predicted protein OS=Naegleria gruberi GN=NAEGRDRAFT_74138 PE=3 SV=1		KAF0971684.1, KAF0983403.1	mRNA1_NF0081390-p1, mRNA1_NF0104210-p1, mRNA2_NF0081390-p1, mRNA2_NF0104210-p1	NfowleriV212_g3238.t1, NfowleriV212_g3238.t2, NfowleriV212_g8999.t1, NfowleriV212_g8999.t2, NfowleriV212_g8999.t3	Nfowleri986_g10234.t1, Nfowleri986_g10234.t2, Nfowleri986_g809.t1, Nfowleri986_g809.t2	Ty_01236, Ty_08106	NFgwada001260-RA, NFgwada006838-RA	NFAR12001273-RA, NFAR12007949-RA	NFPA34000944-RA, NFPA34009048-RA	KAG2372710.1, KAG2377706.1	NL_CDC_01575	NLovaF9001680-RA	NLova_6001290-RA	NLova_7001585-RA
OG0000219	RecName: Full=Equilibrative nucleoside transporter 4; AltName: Full=Solute carrier family 29 member 4	EFC41478.1	KAF0975884.1, KAF0983034.1	mRNA1_NF0086760-p1, mRNA1_NF0124250-p1, mRNA2_NF0086760-p1, mRNA2_NF0124250-p1, mRNA3_NF0086760-p1, mRNA3_NF0124250-p1, mRNA4_NF0086760-p1, mRNA4_NF0124250-p1, mRNA5_NF0086760-p1	NfowleriV212_g514.t1, NfowleriV212_g8693.t1, NfowleriV212_g8693.t2	Nfowleri986_g4149.t1, Nfowleri986_g4149.t2, Nfowleri986_g5220.t1	Ty_01639	NFgwada001975-RA, NFgwada004780-RA	NFAR12002002-RA, NFAR12006034-RA	NFPA34002016-RA, NFPA34003836-RA	KAG2386556.1		NLovaF9004656-RA	NLova_6004382-RA	NLova_7004713-RA
OG0000220	RecName: Full=Cofilin; AltName: Full=Actin-depolymerizing factor 1	EFC36819.1, EFC37212.1, EFC37627.1, EFC38727.1, EFC39596.1, EFC39703.1, EFC46586.1, EFC47457.1, EFC49451.1, EFC49627.1	KAF0976808.1, KAF0978451.1	mRNA1_NF0087680-p1	NfowleriV212_g2439.t1, NfowleriV212_g7551.t1, NfowleriV212_g7551.t2	Nfowleri986_g2292.t1, Nfowleri986_g7069.t1				NFPA34008293-RA	KAG2382148.1, KAG2388213.1, KAG2388431.1		NLovaF9007021-RA, NLovaF9007357-RA	NLova_6003296-RA, NLova_6006676-RA	NLova_7004005-RA, NLova_7006717-RA, NLova_7007255-RA
OG0000221	RecName: Full=Probable cAMP-dependent protein kinase catalytic subunit		KAF0979257.1, KAF0982308.1, KAF0982309.1	mRNA1_NF0094620-p1, mRNA1_NF0109670-p1, mRNA1_NF0132470-p1, mRNA2_NF0094620-p1	NfowleriV212_g1368.t1, NfowleriV212_g1369.t1, NfowleriV212_g4536.t1	Nfowleri986_g5554.t1, Nfowleri986_g5554.t2, Nfowleri986_g6219.t1	Ty_02052, Ty_05404	NFgwada005435-RA	NFAR12005248-RA	NFPA34006457-RA	KAG2370791.1, KAG2370792.1, KAG2381605.1, KAG2381606.1, KAG2386175.1, KAG2389009.1	NL_CDC_00577, NL_CDC_03846	NLovaF9002731-RA	NLova_6003016-RA, NLova_6003058-RA
OG0000222	Predicted protein OS=Naegleria gruberi GN=NAEGRDRAFT_69636 PE=4 SV=1	EFC42548.1, EFC48391.1	KAF0972116.1, KAF0972117.1	mRNA1_NF0097830-p1, mRNA1_NF0097840-p1, mRNA1_NF0097850-p1, mRNA1_NF0097860-p1, mRNA1_NF0097870-p1, mRNA2_NF0097870-p1	NfowleriV212_g4675.t1, NfowleriV212_g4676.t1, NfowleriV212_g4676.t2, NfowleriV212_g4676.t3	Nfowleri986_g9183.t1, Nfowleri986_g9184.t1, Nfowleri986_g9184.t2, Nfowleri986_g9184.t3	Ty_08828	NFgwada008055-RA	NFAR12008292-RA	NFPA34011015-RA, NFPA34011016-RA	KAG2383415.1, KAG2383438.1	NL_CDC_00706, NL_CDC_00722		NLova_6008809-RA	NLova_7008743-RA
OG0000223	Predicted protein OS=Naegleria gruberi GN=NAEGRDRAFT_69092 PE=4 SV=1	EFC42978.1, EFC47462.1	KAF0983254.1, KAF0983255.1	mRNA1_NF0109400-p1, mRNA1_NF0131490-p1, mRNA2_NF0109400-p1	NfowleriV212_g3181.t1, NfowleriV212_g3182.t1	Nfowleri986_g1584.t1, Nfowleri986_g9100.t1, Nfowleri986_g9101.t1	Ty_00921, Ty_01128	NFgwada000930-RA, NFgwada001151-RA	NFAR12000937-RA, NFAR12001165-RA	NFPA34000828-RA, NFPA34001291-RA	KAG2377791.1	NL_CDC_00679, NL_CDC_01683	NLovaF9006886-RA	NLova_6001187-RA, NLova_6001188-RA, NLova_6007107-RA	NLova_7001491-RA, NLova_7007127-RA
OG0000224	RecName: Full=[Pyruvate dehydrogenase (acetyl-transferring)] kinase, mitochondrial; Short=AtPDHK; Short=Pyruvate dehydrogenase kinase	EFC37418.1	KAF0979607.1, KAF0982703.1	mRNA1_NF0113140-p1, mRNA1_NF0113940-p1, mRNA2_NF0113140-p1, mRNA2_NF0113940-p1	NfowleriV212_g12230.t1, NfowleriV212_g2659.t1, NfowleriV212_g2659.t2	Nfowleri986_g10361.t1, Nfowleri986_g10361.t2	Ty_03054	NFgwada001436-RA, NFgwada002747-RA	NFAR12001457-RA, NFAR12002533-RA	NFPA34001461-RA, NFPA34002547-RA	KAG2383241.1, KAG2393788.1	NL_CDC_06097	NLovaF9001162-RA, NLovaF9004276-RA	NLova_6001806-RA, NLova_6001807-RA, NLova_6003734-RA	NLova_7000771-RA, NLova_7003325-RA
OG0000225	RecName: Full=Protein white	EFC36283.1	KAF0972575.1, KAF0974329.1, KAF0977326.1, KAF0983190.1	mRNA1_NF0115340-p1	NfowleriV212_g10131.t1, NfowleriV212_g10131.t2, NfowleriV212_g7600.t1	Nfowleri986_g3101.t1, Nfowleri986_g7499.t1, Nfowleri986_g7499.t2	Ty_04833, Ty_07220, Ty_07636	NFgwada005109-RA, NFgwada008826-RA	NFAR12006543-RA, NFAR12007890-RA	NFPA34006349-RA, NFPA34009794-RA	KAG2381546.1	NL_CDC_02674	NLovaF9006192-RA, NLovaF9007749-RA	NLova_6005936-RA, NLova_6007564-RA	NLova_7003236-RA, NLova_7006220-RA
OG0000226	Predicted protein OS=Naegleria gruberi GN=NAEGRDRAFT_70919 PE=4 SV=1	EFC35888.1, EFC36445.1, EFC41162.1, EFC41235.1	KAF0976185.1, KAF0976187.1, KAF0976189.1	mRNA1_NF0119110-p1, mRNA3_NF0119130-p1, mRNA4_NF0119130-p1	NfowleriV212_g11679.t1, NfowleriV212_g12246.t1, NfowleriV212_g12246.t2	Nfowleri986_g7670.t1, Nfowleri986_g7672.t1	Ty_08582, Ty_08584	NFgwada003660-RA, NFgwada003663-RA	NFAR12008996-RA, NFAR12008998-RA	NFPA34010230-RA, NFPA34010232-RA	KAG2381340.1, KAG2381341.1	NL_CDC_04059	NLovaF9008277-RA	NLova_6009140-RA	NLova_7007880-RA
OG0000227	RecName: Full=Poly(ADP-ribose) glycohydrolase	EFC49747.1, EFC49748.1	KAF0983046.1, KAF0983980.1, KAF0983981.1	mRNA1_NF0119430-p1, mRNA1_NF0119440-p1, mRNA1_NF0119450-p1, mRNA2_NF0119430-p1, mRNA2_NF0119440-p1	NfowleriV212_g877.t1, NfowleriV212_g878.t1	Nfowleri986_g11419.t1, Nfowleri986_g4160.t1, Nfowleri986_g4160.t2, Nfowleri986_g4160.t3, Nfowleri986_g4161.t1	Ty_00509	NFgwada000528-RA, NFgwada000529-RA	NFAR12000529-RA	NFPA34000527-RA, NFPA34000528-RA	KAG2393416.1, KAG2393417.1	NL_CDC_05019	NLovaF9000524-RA	NLova_6000520-RA	NLova_7000496-RA
OG0000228	RecName: Full=NAD-dependent protein deacetylase sirtuin-2; AltName: Full=Regulatory protein SIR2 homolog 2; AltName: Full=SIR2-like protein 2	EFC35837.1, EFC39467.1, EFC39772.1, EFC46279.1	KAF0978389.1	mRNA1_NF0127370-p1	NfowleriV212_g1878.t1	Nfowleri986_g3800.t1	Ty_05570	NFgwada005838-RA	NFAR12004920-RA	NFPA34005728-RA	KAG2379427.1, KAG2383134.1, KAG2383166.1, KAG2386079.1	NL_CDC_05174, NL_CDC_06048, NL_CDC_10444, NL_CDC_10488, NL_CDC_10511	NLovaF9004326-RA, NLovaF9007738-RA	NLova_6003784-RA, NLova_6003810-RA	NLova_7003373-RA, NLova_7003399-RA, NLova_7005789-RA, NLova_7008352-RA
OG0000229	RecName: Full=Transmembrane protein 144 homolog B; AltName: Full=Transmembrane protein 144 homolog 2	EFC36438.1, EFC44068.1	KAF0972001.1, KAF0976511.1	mRNA1_NF0004030-p1, mRNA1_NF0031900-p1, mRNA2_NF0031900-p1	NfowleriV212_g10988.t1, NfowleriV212_g8409.t1	Nfowleri986_g10662.t1, Nfowleri986_g7214.t1	Ty_08745	NFgwada007961-RA, NFgwada008180-RA	NFAR12008204-RA, NFAR12008422-RA	NFPA34008871-RA, NFPA34010941-RA	KAG2378102.1, KAG2378103.1, KAG2383546.1	NL_CDC_00794, NL_CDC_08020	NLovaF9008071-RA, NLovaF9008835-RA	NLova_6008107-RA, NLova_6008721-RA	NLova_7008659-RA
OG0000230	RecName: Full=Superoxide-generating NADPH oxidase heavy chain subunit A; AltName: Full=NADPH oxidase A; AltName: Full=Superoxide-generating NADPH oxidase flavocytochrome A	EFC42014.1, EFC42111.1	KAF0976641.1, KAF0984476.1	mRNA1_NF0005270-p1, mRNA2_NF0131080-p1	NfowleriV212_g12341.t1, NfowleriV212_g12341.t2, NfowleriV212_g12341.t3, NfowleriV212_g5091.t1	Nfowleri986_g11548.t1, Nfowleri986_g11548.t2, Nfowleri986_g11548.t3, Nfowleri986_g4830.t1, Nfowleri986_g4830.t2		NFgwada000071-RA, NFgwada008098-RA	NFAR12000071-RA, NFAR12008335-RA	NFPA34000074-RA, NFPA34008745-RA	KAG2387045.1		NLovaF9000070-RA, NLovaF9007981-RA	NLova_6000071-RA, NLova_6008007-RA	NLova_7000069-RA, NLova_7008398-RA
OG0000231	Predicted protein OS=Naegleria gruberi GN=NAEGRDRAFT_51084 PE=4 SV=1	EFC37248.1, EFC38205.1, EFC39888.1, EFC40153.1, EFC40154.1, EFC40268.1, EFC40338.1, EFC40340.1, EFC41423.1, EFC41433.1, EFC41434.1, EFC41436.1, EFC41477.1	KAF0974659.1	mRNA1_NF0008170-p1, mRNA1_NF0008180-p1, mRNA1_NF0112860-p1	NfowleriV212_g7810.t1	Nfowleri986_g10377.t1, Nfowleri986_g10377.t2				NFPA34010019-RA	KAG2378406.1, KAG2392407.1	NL_CDC_02140, NL_CDC_03483	NLovaF9004944-RA	NLova_6004685-RA	NLova_7003712-RA
OG0000232	RecName: Full=Protein FAM172A; Flags: Precursor	EFC37510.1	KAF0978940.1, KAF0978941.1	mRNA1_NF0008300-p1, mRNA1_NF0008310-p1, mRNA2_NF0008310-p1	NfowleriV212_g6218.t1, NfowleriV212_g6218.t2	Nfowleri986_g10864.t1, Nfowleri986_g10864.t2, Nfowleri986_g10864.t3		NFgwada004222-RA, NFgwada004223-RA	NFAR12003739-RA	NFPA34003480-RA, NFPA34003481-RA	KAG2373338.1, KAG2382451.1, KAG2382452.1	NL_CDC_08161, NL_CDC_10185	NLovaF9000804-RA, NLovaF9002923-RA	NLova_6000811-RA, NLova_6003501-RA, NLova_6003502-RA	NLova_7002214-RA, NLova_7002215-RA
OG0000233	RecName: Full=DnaJ homolog subfamily B member 11; AltName: Full=APOBEC1-binding protein 2; Short=ABBP-2; AltName: Full=DnaJ protein homolog 9; AltName: Full=ER-associated DNAJ; AltName: Full=ER-associated Hsp40 co-chaperone; AltName: Full=Endoplasmic reticulum DNA J domain-containing protein 3; Short=ER-resident protein ERdj3; Short=ERdj3; Short=ERj3p; AltName: Full=HEDJ; AltName: Full=Human DnaJ…		KAF0975201.1, KAF0975606.1	mRNA1_NF0011410-p1, mRNA1_NF0023570-p1, mRNA1_NF0084910-p1, mRNA1_NF0084920-p1	NfowleriV212_g11965.t1, NfowleriV212_g11965.t2, NfowleriV212_g12113.t1, NfowleriV212_g12113.t2	Nfowleri986_g11219.t1	Ty_06747	NFgwada003977-RA, NFgwada005648-RA, NFgwada007409-RA	NFAR12003489-RA, NFAR12004444-RA, NFAR12006734-RA	NFPA34004717-RA, NFPA34007026-RA	KAG2370817.1, KAG2373145.1, KAG2378901.1	NL_CDC_01219, NL_CDC_07487	NLovaF9002023-RA	NLova_6006370-RA	NLova_7007098-RA
OG0000234	RecName: Full=Long chain base biosynthesis protein 2a; Short=AtLCB2a; AltName: Full=Long chain base biosynthesis protein 2; Short=AtLCB2	EFC44293.1, EFC49582.1	KAF0973901.1, KAF0983745.1	mRNA1_NF0016280-p1, mRNA1_NF0088710-p1	NfowleriV212_g10998.t1, NfowleriV212_g6790.t1	Nfowleri986_g3705.t1, Nfowleri986_g8811.t1	Ty_00681, Ty_01007	NFgwada000698-RA, NFgwada001025-RA	NFAR12000695-RA, NFAR12001038-RA	NFPA34000701-RA, NFPA34001387-RA	KAG2374455.1, KAG2393663.1	NL_CDC_04229, NL_CDC_09489	NLovaF9000702-RA, NLovaF9001066-RA	NLova_6000707-RA, NLova_6001063-RA	NLova_7000675-RA, NLova_7001383-RA
OG0000235	Predicted protein OS=Naegleria gruberi GN=NAEGRDRAFT_68659 PE=4 SV=1	EFC35357.1, EFC36674.1, EFC39452.1, EFC43253.1	KAF0980318.1, KAF0980319.1	mRNA1_NF0019630-p1, mRNA2_NF0019630-p1	NfowleriV212_g9437.t1, NfowleriV212_g9438.t1	Nfowleri986_g11120.t1, Nfowleri986_g11120.t2	Ty_02828	NFgwada003123-RA, NFgwada003124-RA	NFAR12002287-RA, NFAR12002288-RA	NFPA34002303-RA, NFPA34002304-RA	KAG2391873.1, KAG2391874.1	NL_CDC_06008	NLovaF9003238-RA, NLovaF9003239-RA	NLova_6002627-RA, NLova_6002628-RA	NLova_7002823-RA, NLova_7002824-RA
OG0000236	Predicted protein OS=Naegleria gruberi GN=NAEGRDRAFT_70000 PE=4 SV=1	EFC44106.1	KAF0972974.1, KAF0973879.1	mRNA1_NF0022500-p1, mRNA1_NF0088900-p1	NfowleriV212_g10002.t1, NfowleriV212_g10002.t2, NfowleriV212_g10002.t3, NfowleriV212_g7776.t2, NfowleriV212_g7776.t3	Nfowleri986_g3725.t2, Nfowleri986_g3725.t3, Nfowleri986_g8469.t1, Nfowleri986_g8469.t2, Nfowleri986_g8469.t3	Ty_00768, Ty_00992	NFgwada000780-RA	NFAR12000774-RA	NFPA34001133-RA	KAG2373382.1, KAG2374429.1	NL_CDC_09473	NLovaF9000779-RA, NLovaF9001050-RA	NLova_6000797-RA, NLova_6001042-RA	NLova_7001363-RA
OG0000237	RecName: Full=Sensor protein FixL	EFC38763.1	KAF0971541.1, KAF0971542.1, KAF0973019.1, KAF0979112.1, KAF0979113.1	mRNA1_NF0023020-p1, mRNA1_NF0093650-p1, mRNA2_NF0023020-p1, mRNA2_NF0093650-p1	NfowleriV212_g5602.t1, NfowleriV212_g8563.t2	Nfowleri986_g3346.t1, Nfowleri986_g3346.t3, Nfowleri986_g3346.t4, Nfowleri986_g8635.t1, Nfowleri986_g8635.t2, Nfowleri986_g8635.t3	Ty_00794, Ty_03490	NFgwada004324-RA	NFAR12003845-RA	NFPA34003588-RA	KAG2382638.1	NL_CDC_10013	NLovaF9003045-RA	NLova_6003621-RA	NLova_7002337-RA
OG0000238	RecName: Full=Zinc transporter ZIP1; AltName: Full=Solute carrier family 39 member 1; AltName: Full=Zrt- and Irt-like protein 1; Short=ZIP-1	EFC39041.1, EFC41313.1, EFC44460.1	KAF0982866.1, KAF0982867.1	mRNA1_NF0024930-p1, mRNA1_NF0024940-p1, mRNA1_NF0024950-p1	NfowleriV212_g1263.t1, NfowleriV212_g1263.t2, NfowleriV212_g1263.t3	Nfowleri986_g2554.t1, Nfowleri986_g2554.t2, Nfowleri986_g2554.t3	Ty_01515, Ty_01516		NFAR12001893-RA		KAG2374879.1, KAG2378742.1, KAG2378743.1, KAG2382427.1	NL_CDC_01339, NL_CDC_02690	NLovaF9007536-RA	NLova_6001583-RA, NLova_6006861-RA	NLova_7002012-RA, NLova_7006895-RA
OG0000239	Uncharacterized protein OS=Naegleria gruberi GN=NAEGRDRAFT_79132 PE=4 SV=1	EFC37785.1, EFC46550.1	KAF0972799.1, KAF0977895.1	mRNA1_NF0026060-p1, mRNA1_NF0039140-p1	NfowleriV212_g2037.t1, NfowleriV212_g7479.t1, NfowleriV212_g7479.t2	Nfowleri986_g1339.t1, Nfowleri986_g3039.t1	Ty_04669, Ty_05975	NFgwada004941-RA, NFgwada009275-RA	NFAR12005571-RA, NFAR12006398-RA	NFPA34005307-RA, NFPA34006147-RA	KAG2385600.1, KAG2388666.1	NL_CDC_02491, NL_CDC_02983	NLovaF9005645-RA, NLovaF9006036-RA	NLova_6005171-RA, NLova_6005785-RA	NLova_7005224-RA
OG0000240	Predicted protein OS=Naegleria gruberi GN=NAEGRDRAFT_71128 PE=4 SV=1	EFC38805.1, EFC41032.1, EFC41537.1	KAF0972862.1, KAF0972863.1, KAF0979503.1, KAF0979504.1	mRNA1_NF0026720-p1, mRNA1_NF0026730-p1	NfowleriV212_g2929.t1, NfowleriV212_g2930.t1	Nfowleri986_g2008.t1, Nfowleri986_g2009.t1	Ty_04613, Ty_04614	NFgwada004895-RA	NFAR12006352-RA	NFPA34006083-RA, NFPA34006084-RA	KAG2383443.1, KAG2385672.1	NL_CDC_00727, NL_CDC_02432	NLovaF9005992-RA, NLovaF9008894-RA	NLova_6005746-RA, NLova_6008799-RA	NLova_7006036-RA
OG0000241	Predicted protein OS=Naegleria gruberi GN=NAEGRDRAFT_65508 PE=4 SV=1	EFC46619.1, EFC49676.1	KAF0976592.1, KAF0976593.1	mRNA4_NF0032670-p1, mRNA5_NF0032670-p1, mRNA6_NF0032670-p1, mRNA7_NF0032670-p1	NfowleriV212_g2795.t1, NfowleriV212_g2796.t1, NfowleriV212_g2796.t2, NfowleriV212_g2796.t3	Nfowleri986_g6960.t1, Nfowleri986_g6961.t1		NFgwada008128-RA	NFAR12008369-RA	NFPA34008792-RA, NFPA34008793-RA	KAG2378020.1, KAG2378021.1	NL_CDC_10679	NLovaF9008017-RA, NLovaF9008019-RA	NLova_6005836-RA, NLova_6008048-RA, NLova_6008050-RA	NLova_7008432-RA, NLova_7008434-RA
OG0000242	RecName: Full=Serine carboxypeptidase-like; Flags: Precursor	EFC36675.1	KAF0977290.1, KAF0982362.1	mRNA1_NF0035530-p1, mRNA1_NF0047050-p1	NfowleriV212_g1418.t1, NfowleriV212_g1418.t2, NfowleriV212_g2090.t1	Nfowleri986_g4333.t3, Nfowleri986_g6373.t1, Nfowleri986_g6373.t2, Nfowleri986_g6373.t3	Ty_02013	NFgwada001694-RA, NFgwada006108-RA	NFAR12001723-RA, NFAR12005657-RA	NFPA34001729-RA, NFPA34006696-RA	KAG2387445.1, KAG2394152.1	NL_CDC_04693, NL_CDC_07906	NLovaF9001406-RA, NLovaF9007761-RA	NLova_6002047-RA, NLova_6005969-RA	NLova_7001021-RA
OG0000243	Uncharacterized protein OS=Calothrix sp. NIES-2098 GN=NIES2098_14070 PE=4 SV=1	EFC43999.1, EFC44093.1	KAF0980945.1, KAF0980946.1	mRNA1_NF0038400-p1, mRNA1_NF0038410-p1, mRNA2_NF0038400-p1, mRNA3_NF0038400-p1	NfowleriV212_g212.t1, NfowleriV212_g213.t1, NfowleriV212_g213.t2	Nfowleri986_g1056.t1, Nfowleri986_g1056.t2, Nfowleri986_g1056.t3, Nfowleri986_g1056.t4	Ty_03716, Ty_03717	NFgwada002570-RA, NFgwada002571-RA	NFAR12002948-RA	NFPA34002958-RA, NFPA34002959-RA	KAG2392957.1, KAG2392958.1	NL_CDC_06299	NLovaF9003818-RA	NLova_6004135-RA	NLova_7004490-RA
OG0000244	RecName: Full=Glucosidase 2 subunit beta; AltName: Full=80K-H protein; AltName: Full=Glucosidase II subunit beta; AltName: Full=Protein kinase C substrate 60.1 kDa protein heavy chain; Short=PKCSH; Flags: Precursor	EFC40500.1, EFC40501.1	KAF0977903.1, KAF0977904.1	mRNA1_NF0039220-p1, mRNA1_NF0039230-p1, mRNA1_NF0039240-p1, mRNA2_NF0039230-p1	NfowleriV212_g2029.t1, NfowleriV212_g2029.t2, NfowleriV212_g2029.t3, NfowleriV212_g2029.t4, NfowleriV212_g2029.t5	Nfowleri986_g3032.t1, Nfowleri986_g3032.t2, Nfowleri986_g3032.t3, Nfowleri986_g3032.t4	Ty_05980			NFPA34005314-RA, NFPA34005315-RA	KAG2388657.1, KAG2388658.1	NL_CDC_02975	NLovaF9005648-RA, NLovaF9005649-RA	NLova_6005174-RA	NLova_7005227-RA, NLova_7005228-RA
OG0000245	RecName: Full=Uncharacterized ABC transporter permease MJ1507	EFC47113.1, EFC50030.1	KAF0976852.1, KAF0976853.1	mRNA1_NF0042200-p1, mRNA1_NF0042210-p1, mRNA1_NF0042220-p1, mRNA2_NF0042200-p1	NfowleriV212_g9016.t1, NfowleriV212_g9016.t2, NfowleriV212_g9017.t1	Nfowleri986_g8342.t1, Nfowleri986_g8342.t2, Nfowleri986_g8342.t3, Nfowleri986_g8343.t1	Ty_06879	NFgwada006642-RA	NFAR12007312-RA	NFPA34008256-RA, NFPA34008257-RA	KAG2388390.1, KAG2388391.1	NL_CDC_05623, NL_CDC_05624	NLovaF9006993-RA, NLovaF9006994-RA	NLova_6007220-RA, NLova_6007221-RA
OG0000246	RecName: Full=Threonine--tRNA ligase, cytoplasmic; AltName: Full=Threonyl-tRNA synthetase; Short=ThrRS	EFC40098.1, EFC40723.1, EFC44456.1	KAF0981139.1, KAF0981384.1, KAF0981534.1	mRNA1_NF0046050-p1, mRNA1_NF0065580-p1	NfowleriV212_g3497.t1, NfowleriV212_g4888.t1	Nfowleri986_g1791.t1, Nfowleri986_g8418.t1	Ty_03867, Ty_07931	NFgwada003328-RA	NFAR12003112-RA	NFPA34003127-RA, NFPA34009370-RA	KAG2378888.1, KAG2382239.1, KAG2387806.1	NL_CDC_01754, NL_CDC_02833, NL_CDC_09236	NLovaF9007410-RA	NLova_6002232-RA, NLova_6006734-RA	NLova_7002448-RA
OG0000247	RecName: Full=GTP-binding nuclear protein Ran; AltName: Full=GTPase Ran; AltName: Full=Ras-related nuclear protein	EFC46494.1, EFC49804.1	KAF0973433.1, KAF0977291.1	mRNA1_NF0047040-p1, mRNA1_NF0055680-p1	NfowleriV212_g2089.t1, NfowleriV212_g3608.t1	Nfowleri986_g4332.t1, Nfowleri986_g4332.t2, Nfowleri986_g8724.t1	Ty_06314, Ty_09186	NFgwada006107-RA, NFgwada009158-RA	NFAR12005656-RA, NFAR12009406-RA	NFPA34006695-RA, NFPA34010759-RA	KAG2379113.1, KAG2387446.1	NL_CDC_07064, NL_CDC_07907	NLovaF9007760-RA	NLova_6005968-RA, NLova_6009365-RA	NLova_7006485-RA, NLova_7009272-RA
OG0000248	RecName: Full=Laminin-like protein epi-1; Flags: Precursor	EFC44310.1	KAF0981668.1, KAF0981669.1	mRNA1_NF0052990-p1, mRNA1_NF0053000-p1, mRNA2_NF0052990-p1	NfowleriV212_g4845.t1, NfowleriV212_g4846.t1, NfowleriV212_g4846.t2, NfowleriV212_g4846.t3	Nfowleri986_g176.t1, Nfowleri986_g177.t1, Nfowleri986_g177.t2, Nfowleri986_g177.t3	Ty_03959	NFgwada003424-RA, NFgwada003425-RA	NFAR12003204-RA, NFAR12003205-RA	NFPA34003224-RA, NFPA34003225-RA	KAG2387660.1, KAG2387661.1	NL_CDC_01864	NLovaF9002356-RA, NLovaF9002357-RA	NLova_6002332-RA	NLova_7002539-RA
OG0000249	RecName: Full=Histone H2B	EFC37214.1, EFC44952.1	KAF0973415.1, KAF0983620.1	mRNA1_NF0055480-p1, mRNA1_NF0082520-p1	NfowleriV212_g3624.t1, NfowleriV212_g9473.t1, NfowleriV212_g9473.t2	Nfowleri986_g7914.t1, Nfowleri986_g8710.t1	Ty_01406, Ty_09201	NFgwada001419-RA, NFgwada009169-RA	NFAR12001439-RA, NFAR12009417-RA	NFPA34001112-RA, NFPA34010776-RA	KAG2370765.1, KAG2379130.1	NL_CDC_07053	NLovaF9001797-RA, NLovaF9009452-RA	NLova_6001453-RA, NLova_6009375-RA	NLova_7001717-RA, NLova_7009282-RA
OG0000250	Predicted protein OS=Naegleria gruberi GN=NAEGRDRAFT_67966 PE=4 SV=1	EFC43959.1	KAF0973423.1, KAF0974853.1	mRNA1_NF0055540-p1	NfowleriV212_g12222.t1, NfowleriV212_g3617.t1	Nfowleri986_g11237.t1, Nfowleri986_g8717.t1	Ty_07660, Ty_09194	NFgwada007683-RA	NFAR12007022-RA	NFPA34009830-RA, NFPA34010769-RA	KAG2378202.1, KAG2379123.1, KAG2379124.1, KAG2392428.1	NL_CDC_02125, NL_CDC_07058	NLovaF9004958-RA, NLovaF9009448-RA	NLova_6004699-RA, NLova_6007791-RA, NLova_6009371-RA	NLova_7003725-RA, NLova_7008775-RA, NLova_7009278-RA
OG0000251	RecName: Full=Cathepsin Z; Flags: Precursor	EFC36392.1, EFC45195.1, EFC49183.1, EFC49287.1	KAF0972217.1, KAF0972240.1, KAF0972524.1, KAF0978024.1	mRNA1_NF0056630-p1	NfowleriV212_g4932.t1, NfowleriV212_g5245.t1	Nfowleri986_g10047.t1, Nfowleri986_g10047.t2, Nfowleri986_g1932.t1, Nfowleri986_g1932.t2	Ty_06276	NFgwada006531-RA	NFAR12006273-RA, NFAR12006308-RA	NFPA34005639-RA, NFPA34005713-RA	KAG2388951.1, KAG2389023.1		NLovaF9005406-RA, NLovaF9005461-RA	NLova_6005465-RA	NLova_7004989-RA, NLova_7005043-RA
OG0000252	Uncharacterized protein OS=Naegleria gruberi GN=NAEGRDRAFT_63218 PE=4 SV=1	EFC40302.1, EFC48710.1	KAF0972175.1, KAF0972262.1, KAF0978045.1, KAF0980050.1	mRNA1_NF0056790-p1, mRNA1_NF0107920-p1, mRNA2_NF0056790-p1, mRNA2_NF0107920-p1, mRNA3_NF0056790-p1, mRNA3_NF0107920-p1	NfowleriV212_g4949.t1, NfowleriV212_g8508.t1	Nfowleri986_g10032.t1, Nfowleri986_g4728.t1, Nfowleri986_g4728.t2	Ty_04858, Ty_06248	NFgwada005132-RA	NFAR12004682-RA	NFPA34004254-RA, NFPA34005655-RA	KAG2389002.1	NL_CDC_09789	NLovaF9005421-RA	NLova_6005438-RA	NLova_7005004-RA
OG0000253	RecName: Full=Dynamin-1-like protein	EFC48946.1, EFC50380.1	KAF0975896.1, KAF0984640.1	mRNA1_NF0059580-p1, mRNA1_NF0101080-p1, mRNA2_NF0101080-p1, mRNA4_NF0059580-p1	NfowleriV212_g10038.t1, NfowleriV212_g10038.t2, NfowleriV212_g503.t1, NfowleriV212_g503.t2	Nfowleri986_g3986.t1, Nfowleri986_g5208.t1	Ty_00191, Ty_05256	NFgwada000190-RA, NFgwada004788-RA	NFAR12000190-RA, NFAR12006042-RA	NFPA34000189-RA, NFPA34003848-RA	KAG2386544.1, KAG2389269.1	NL_CDC_03390	NLovaF9004666-RA	NLova_6004392-RA	NLova_7004722-RA
OG0000254	RecName: Full=Tubulin polyglutamylase ttll6; AltName: Full=Tubulin tyrosine ligase-like family member 6	EFC41095.1, EFC41096.1	KAF0977400.1, KAF0977401.1	mRNA1_NF0061990-p1, mRNA1_NF0062000-p1	NfowleriV212_g8762.t1, NfowleriV212_g8762.t2, NfowleriV212_g8762.t3	Nfowleri986_g10175.t1, Nfowleri986_g10175.t2, Nfowleri986_g10175.t3	Ty_07167	NFgwada007605-RA, NFgwada007606-RA	NFAR12007623-RA, NFAR12007624-RA	NFPA34007456-RA, NFPA34007457-RA	KAG2386138.1, KAG2386139.1, KAG2386140.1	NL_CDC_03872	NLovaF9006627-RA, NLovaF9006628-RA	NLova_6008366-RA, NLova_6008367-RA	NLova_7006409-RA
OG0000255	RecName: Full=Eugenol synthase 1	EFC40816.1, EFC42618.1, EFC42620.1, EFC42704.1, EFC45143.1, EFC45170.1, EFC49758.1	KAF0981118.1	mRNA1_NF0065790-p1, mRNA1_NF0065800-p1	NfowleriV212_g4908.t1	Nfowleri986_g1809.t1		NFgwada007115-RA	NFAR12006884-RA	NFPA34009390-RA	KAG2374176.1, KAG2374567.1, KAG2379548.1	NL_CDC_00342, NL_CDC_05274, NL_CDC_10725	NLovaF9002515-RA, NLovaF9007550-RA, NLovaF9007658-RA	NLova_6002790-RA, NLova_6007350-RA, NLova_6007475-RA	NLova_7008185-RA
OG0000256	Predicted protein OS=Naegleria gruberi GN=NAEGRDRAFT_59680 PE=4 SV=1	EFC37800.1, EFC37857.1, EFC41762.1	KAF0976394.1, KAF0976395.1	mRNA1_NF0065890-p1, mRNA1_NF0065900-p1, mRNA1_NF0124930-p1	NfowleriV212_g11121.t1, NfowleriV212_g11121.t2, NfowleriV212_g11121.t3, NfowleriV212_g11121.t4	Nfowleri986_g7876.t1, Nfowleri986_g7876.t2, Nfowleri986_g7876.t3	Ty_08454	NFgwada008263-RA, NFgwada008264-RA	NFAR12008498-RA, NFAR12008499-RA	NFPA34008975-RA		NL_CDC_11213	NLovaF9008150-RA, NLovaF9008151-RA	NLova_6008185-RA, NLova_6008186-RA	NLova_7008561-RA, NLova_7008562-RA
OG0000257	RecName: Full=Ras-related protein Rab-5A	EFC47333.1	KAF0976002.1, KAF0976003.1, KAF0976458.1, KAF0976459.1	mRNA1_NF0066560-p1, mRNA1_NF0066570-p1	NfowleriV212_g11699.t1, NfowleriV212_g11700.t1, NfowleriV212_g11700.t2	Nfowleri986_g10937.t1, Nfowleri986_g10937.t2, Nfowleri986_g10937.t3, Nfowleri986_g10938.t1, Nfowleri986_g10938.t2, Nfowleri986_g10938.t3	Ty_08409	NFgwada008211-RA	NFAR12008454-RA	NFPA34008916-RA, NFPA34008917-RA	KAG2378150.1, KAG2378151.1	NL_CDC_07980	NLovaF9008102-RA, NLovaF9008105-RA	NLova_6008145-RA	NLova_7008521-RA
OG0000258	RecName: Full=Cilia- and flagella-associated protein 157; AltName: Full=Flagellar-associated protein 77	EFC36854.1	KAF0976004.1, KAF0976005.1, KAF0976460.1, KAF0976461.1	mRNA1_NF0066580-p1, mRNA1_NF0066590-p1, mRNA1_NF0066600-p1	NfowleriV212_g11701.t1, NfowleriV212_g11702.t1	Nfowleri986_g10936.t1, Nfowleri986_g10936.t2, Nfowleri986_g10936.t3, Nfowleri986_g10936.t4	Ty_08408	NFgwada008210-RA	NFAR12008453-RA	NFPA34008914-RA, NFPA34008915-RA	KAG2378148.1, KAG2378149.1	NL_CDC_07981, NL_CDC_07982	NLovaF9008103-RA, NLovaF9008104-RA	NLova_6008144-RA	NLova_7008522-RA, NLova_7008523-RA
OG0000259	RecName: Full=Phospholipase A-2-activating protein; Short=PLA2P; Short=PLAP	EFC42794.1, EFC42811.1	KAF0972677.1, KAF0972678.1	mRNA1_NF0077650-p1, mRNA1_NF0077660-p1, mRNA1_NF0077670-p1	NfowleriV212_g4737.t1	Nfowleri986_g4643.t1, Nfowleri986_g4643.t2, Nfowleri986_g4643.t3, Nfowleri986_g4643.t4	Ty_04760	NFgwada005032-RA, NFgwada005033-RA	NFAR12006464-RA, NFAR12006465-RA	NFPA34006258-RA	KAG2385481.1, KAG2385482.1	NL_CDC_02589, NL_CDC_02590	NLovaF9006114-RA, NLovaF9006116-RA	NLova_6005862-RA, NLova_6005864-RA	NLova_7006149-RA, NLova_7006151-RA
OG0000260	Predicted protein OS=Naegleria gruberi GN=NAEGRDRAFT_67021 PE=4 SV=1	EFC44950.1	KAF0974953.1, KAF0983187.1	mRNA1_NF0083780-p1, mRNA1_NF0115110-p1	NfowleriV212_g11507.t1, NfowleriV212_g4060.t1, NfowleriV212_g4060.t2	Nfowleri986_g10685.t1, Nfowleri986_g3466.t1	Ty_01754, Ty_04580	NFgwada002077-RA, NFgwada005832-RA	NFAR12002111-RA, NFAR12004654-RA	NFPA34002126-RA, NFPA34007208-RA	KAG2388925.1, KAG2392496.1	NL_CDC_03185, NL_CDC_08306	NLovaF9002173-RA, NLovaF9005236-RA	NLova_6001795-RA, NLova_6006634-RA	NLova_7002022-RA, NLova_7005538-RA
OG0000261	RecName: Full=Histone H4	EFC38679.1, EFC39466.1, EFC47049.1	KAF0979090.1, KAF0984757.1	mRNA1_NF0092840-p1, mRNA1_NF0093420-p1	NfowleriV212_g2591.t1, NfowleriV212_g5578.t1	Nfowleri986_g8655.t1, Nfowleri986_g9473.t1	Ty_03101, Ty_03475	NFgwada002802-RA, NFgwada004312-RA	NFAR12002589-RA, NFAR12003827-RA	NFPA34002602-RA, NFPA34003569-RA	KAG2382614.1, KAG2383167.1	NL_CDC_09994	NLovaF9003030-RA, NLovaF9004325-RA	NLova_6003604-RA, NLova_6003783-RA	NLova_7002322-RA, NLova_7003372-RA
OG0000262	RecName: Full=Fatty acyl-CoA reductase 1	EFC50776.1	KAF0981241.1, KAF0981244.1	mRNA1_NF0098820-p1, mRNA1_NF0098850-p1	NfowleriV212_g12170.t1, NfowleriV212_g12170.t2, NfowleriV212_g12173.t1	Nfowleri986_g11424.t1, Nfowleri986_g11502.t1, Nfowleri986_g11505.t1, Nfowleri986_g11505.t2	Ty_07855, Ty_07857	NFgwada007018-RA, NFgwada007021-RA	NFAR12006787-RA, NFAR12006790-RA	NFPA34009268-RA, NFPA34009271-RA		NL_CDC_02920, NL_CDC_02923	NLovaF9007339-RA, NLovaF9007342-RA	NLova_6006659-RA, NLova_6006662-RA	NLova_7006702-RA, NLova_7006705-RA
OG0000263	RecName: Full=Kinesin-like protein KIN-4C; AltName: Full=AtKINESIN-4C	EFC48321.1, EFC48322.1	KAF0971975.1, KAF0971976.1	mRNA1_NF0099770-p1, mRNA1_NF0099780-p1	NfowleriV212_g3763.t1, NfowleriV212_g3763.t2, NfowleriV212_g3764.t1, NfowleriV212_g3764.t2	Nfowleri986_g7341.t1, Nfowleri986_g7342.t1	Ty_08727	NFgwada007946-RA	NFAR12008189-RA	NFPA34010915-RA, NFPA34010916-RA	KAG2383580.1, KAG2383581.1, KAG2383582.1, KAG2383583.1	NL_CDC_00814	NLovaF9008818-RA, NLovaF9008819-RA	NLova_6008699-RA, NLova_6008700-RA	NLova_7008643-RA, NLova_7008644-RA
OG0000264	Predicted protein OS=Naegleria gruberi GN=NAEGRDRAFT_75632 PE=4 SV=1	EFC36669.1	KAF0975078.1, KAF0975079.1	mRNA1_NF0106160-p1, mRNA1_NF0106170-p1	NfowleriV212_g5732.t1, NfowleriV212_g5733.t1	Nfowleri986_g11403.t1, Nfowleri986_g11403.t2, Nfowleri986_g11403.t3, Nfowleri986_g11403.t4, Nfowleri986_g11403.t5, Nfowleri986_g662.t1, Nfowleri986_g662.t2, Nfowleri986_g662.t3	Ty_04484	NFgwada005738-RA, NFgwada005739-RA	NFAR12004560-RA	NFPA34007113-RA	KAG2392626.1, KAG2392627.1	NL_CDC_04953, NL_CDC_04954	NLovaF9005146-RA, NLovaF9005147-RA	NLova_6006548-RA	NLova_7005447-RA
OG0000265	Viral A-type inclusion repeat protein OS=Naegleria gruberi GN=NAEGRDRAFT_82156 PE=4 SV=1	EFC36652.1, EFC36670.1	KAF0984825.1, KAF0984826.1	mRNA1_NF0107560-p1, mRNA1_NF0107580-p1, mRNA1_NF0107590-p1, mRNA1_NF0127510-p1	NfowleriV212_g10810.t1, NfowleriV212_g10810.t2, NfowleriV212_g10810.t3, NfowleriV212_g10811.t1, NfowleriV212_g10811.t2, NfowleriV212_g10811.t3	Nfowleri986_g6915.t1, Nfowleri986_g6915.t2, Nfowleri986_g6915.t3, Nfowleri986_g6915.t4	Ty_03145	NFgwada002847-RA	NFAR12002635-RA	NFPA34002650-RA	KAG2383088.1, KAG2383090.1	NL_CDC_08943	NLovaF9004381-RA	NLova_6003841-RA	NLova_7003430-RA
OG0000266	Predicted protein OS=Naegleria gruberi GN=NAEGRDRAFT_71951 PE=4 SV=1	EFC40198.1, EFC40746.1, EFC46561.1	KAF0974650.1, KAF0974651.1	mRNA1_NF0112940-p1, mRNA1_NF0112950-p1, mRNA2_NF0112950-p1	NfowleriV212_g7818.t1, NfowleriV212_g7819.t1, NfowleriV212_g7819.t2	Nfowleri986_g10384.t1, Nfowleri986_g10384.t2, Nfowleri986_g10384.t3	Ty_07805	NFgwada007829-RA		NFPA34010027-RA, NFPA34010028-RA	KAG2372878.1, KAG2372879.1, KAG2373439.1, KAG2373440.1	NL_CDC_03475	NLovaF9009261-RA	NLova_6007941-RA, NLova_6007943-RA	NLova_7008910-RA, NLova_7008912-RA
OG0000267	Uncharacterized protein OS=Naegleria gruberi GN=NAEGRDRAFT_57298 PE=4 SV=1	EFC47458.1, EFC47459.1	KAF0973683.1, KAF0973684.1	mRNA1_NF0116040-p1, mRNA1_NF0116050-p1	NfowleriV212_g10057.t1, NfowleriV212_g10058.t1, NfowleriV212_g10058.t2, NfowleriV212_g10058.t3	Nfowleri986_g6860.t1, Nfowleri986_g6860.t2, Nfowleri986_g6861.t1	Ty_00860	NFgwada000870-RA, NFgwada000871-RA	NFAR12000872-RA, NFAR12000873-RA	NFPA34001224-RA, NFPA34001225-RA	KAG2378523.1, KAG2378524.1	NL_CDC_06604	NLovaF9000902-RA	NLova_6000891-RA, NLova_6000892-RA	NLova_7001216-RA, NLova_7001217-RA
OG0000268	Predicted protein OS=Naegleria gruberi GN=NAEGRDRAFT_64840 PE=4 SV=1	EFC47398.1	KAF0973619.1, KAF0975868.1	mRNA1_NF0002210-p1, mRNA1_NF0104330-p1, mRNA2_NF0002210-p1, mRNA3_NF0002210-p1	NfowleriV212_g3824.t1, NfowleriV212_g531.t1, NfowleriV212_g531.t2	Nfowleri986_g5236.t1, Nfowleri986_g5236.t2, Nfowleri986_g717.t1	Ty_09052	NFgwada004764-RA, NFgwada009023-RA	NFAR12006019-RA, NFAR12009271-RA	NFPA34003819-RA, NFPA34010578-RA	KAG2374622.1, KAG2386572.1	NL_CDC_03364, NL_CDC_09533	NLovaF9004644-RA	NLova_6004369-RA	NLova_7004698-RA
OG0000269	Predicted protein OS=Naegleria gruberi GN=NAEGRDRAFT_75471 PE=4 SV=1		KAF0978611.1	mRNA1_NF0006730-p1				NFgwada002212-RA	NFAR12004236-RA	NFPA34004919-RA	KAG2373370.1, KAG2374226.1, KAG2374971.1, KAG2377504.1, KAG2378842.1, KAG2379267.1, KAG2383223.1, KAG2383494.1, KAG2383641.1, KAG2385710.1, KAG2388886.1, KAG2389454.1, KAG2389499.1, KAG2393549.1	NL_CDC_02485, NL_CDC_03458, NL_CDC_04337, NL_CDC_06951, NL_CDC_08390, NL_CDC_10333, NL_CDC_10801, NL_CDC_10905
OG0000270	RecName: Full=Tenascin-X; Short=TN-X; AltName: Full=Hexabrachion-like protein; Flags: Precursor	EFC35267.1, EFC43502.1	KAF0978757.1	mRNA1_NF0010290-p1, mRNA1_NF0127740-p1, mRNA1_NF0127750-p1, mRNA2_NF0010290-p1	NfowleriV212_g12072.t1, NfowleriV212_g7284.t1	Nfowleri986_g10933.t1, Nfowleri986_g11384.t1, Nfowleri986_g11384.t2, Nfowleri986_g3608.t1	Ty_03246, Ty_03248	NFgwada004086-RA	NFAR12003597-RA	NFPA34003340-RA	KAG2377500.1	NL_CDC_10255	NLovaF9002774-RA, NLovaF9002775-RA	NLova_6003359-RA, NLova_6003360-RA	NLova_7002074-RA, NLova_7002075-RA, NLova_7002076-RA
OG0000271	Predicted protein OS=Naegleria gruberi GN=NAEGRDRAFT_68859 PE=4 SV=1	EFC43114.1	KAF0975428.1, KAF0979821.1	mRNA1_NF0013980-p1, mRNA1_NF0014770-p1	NfowleriV212_g61.t1, NfowleriV212_g940.t1	Nfowleri986_g311.t1, Nfowleri986_g8074.t1	Ty_06611	NFgwada005295-RA, NFgwada007277-RA	NFAR12004846-RA, NFAR12006603-RA	NFPA34004477-RA, NFPA34007916-RA	KAG2382023.1, KAG2389535.1, KAG2389561.1	NL_CDC_08454, NL_CDC_08684, NL_CDC_08706	NLovaF9006732-RA	NLova_6004935-RA, NLova_6006245-RA	NLova_7004248-RA, NLova_7006979-RA
OG0000272	RecName: Full=Importin subunit alpha-1; Short=IMPa-1; AltName: Full=Karyopherin subunit alpha-1; Short=KAP-alpha-1		KAF0974406.1, KAF0980264.1	mRNA1_NF0019090-p1	NfowleriV212_g2571.t1, NfowleriV212_g2571.t2, NfowleriV212_g5690.t1	Nfowleri986_g11090.t1, Nfowleri986_g2711.t1	Ty_02861, Ty_08990	NFgwada003167-RA, NFgwada008962-RA	NFAR12002332-RA, NFAR12009208-RA	NFPA34002349-RA, NFPA34007750-RA	KAG2386352.1, KAG2391816.1	NL_CDC_00957, NL_CDC_01029, NL_CDC_03724	NLovaF9003281-RA, NLovaF9003333-RA, NLovaF9006494-RA	NLova_6002666-RA	NLova_7002861-RA, NLova_7002912-RA
OG0000273	Predicted protein OS=Naegleria gruberi GN=NAEGRDRAFT_75911 PE=4 SV=1	EFC36401.1, EFC40261.1, EFC40283.1, EFC43050.1, EFC47534.1	KAF0980378.1, KAF0980379.1	mRNA1_NF0020250-p1	NfowleriV212_g2679.t1, NfowleriV212_g2679.t2	Nfowleri986_g4586.t1, Nfowleri986_g4586.t2	Ty_02778	NFgwada003071-RA, NFgwada003072-RA	NFAR12002237-RA, NFAR12002238-RA	NFPA34002249-RA, NFPA34002250-RA	KAG2391939.1, KAG2391940.1, KAG2393255.1	NL_CDC_05955, NL_CDC_05956	NLovaF9003189-RA	NLova_6002572-RA	NLova_7002772-RA
OG0000274	RecName: Full=Receptor-transporting protein 3; AltName: Full=Transmembrane protein 7	EFC36383.1, EFC38783.1, EFC39903.1, EFC40205.1, EFC41118.1, EFC41144.1, EFC41610.1, EFC42789.1	KAF0971509.1, KAF0974726.1, KAF0974732.1	mRNA1_NF0021220-p1, mRNA1_NF0021270-p1	NfowleriV212_g7862.t1, NfowleriV212_g7869.t1	Nfowleri986_g1731.t1, Nfowleri986_g1737.t1		NFgwada007772-RA	NFAR12007123-RA	NFPA34009949-RA, NFPA34009955-RA	KAG2378330.1, KAG2378342.1	NL_CDC_03536, NL_CDC_03544		NLova_6007890-RA	NLova_7008858-RA
OG0000275	RecName: Full=Probable E3 ubiquitin-protein ligase HERC1; AltName: Full=HECT domain and RCC1-like domain-containing protein 1; AltName: Full=HECT-type E3 ubiquitin transferase HERC1; AltName: Full=p532; AltName: Full=p619		KAF0971483.1, KAF0971598.1, KAF0974155.1, KAF0975608.1, KAF0984899.1	mRNA1_NF0023560-p1, mRNA1_NF0041020-p1, mRNA1_NF0103230-p1, mRNA1_NF0108640-p1, mRNA2_NF0023560-p1, mRNA2_NF0103230-p1	NfowleriV212_g12138.t1, NfowleriV212_g12449.t1, NfowleriV212_g8956.t1	Nfowleri986_g10884.t1, Nfowleri986_g11537.t1	Ty_03194	NFgwada007410-RA	NFAR12006736-RA	NFPA34008079-RA	KAG2370606.1, KAG2385521.1, KAG2385653.1	NL_CDC_10383	NLovaF9007640-RA	NLova_6007444-RA	NLova_7008252-RA
OG0000276	Predicted protein OS=Naegleria gruberi GN=NAEGRDRAFT_66658 PE=4 SV=1	EFC35311.1, EFC35507.1, EFC35537.1, EFC35586.1, EFC35631.1, EFC35914.1, EFC36306.1, EFC36452.1, EFC36780.1, EFC40260.1, EFC44578.1, EFC44579.1, EFC45516.1, EFC48656.1, EFC49858.1, EFC49859.1	KAF0980598.1, KAF0982417.1, KAF0983920.1	mRNA1_NF0025880-p1, mRNA1_NF0035000-p1		Nfowleri986_g1461.t1, Nfowleri986_g6417.t1	Ty_00550, Ty_01974			NFPA34005611-RA	KAG2387388.1
OG0000277	Uncharacterized protein OS=Naegleria gruberi GN=NAEGRDRAFT_58724 PE=4 SV=1	EFC36943.1, EFC39757.1, EFC41850.1	KAF0977474.1, KAF0977475.1, KAF0982599.1	mRNA1_NF0028770-p1, mRNA1_NF0028780-p1, mRNA1_NF0063310-p1, mRNA1_NF0097250-p1	NfowleriV212_g5059.t1, NfowleriV212_g5059.t2, NfowleriV212_g5059.t3, NfowleriV212_g8249.t1, NfowleriV212_g8249.t2	Nfowleri986_g1143.t1, Nfowleri986_g4696.t1, Nfowleri986_g4696.t2, Nfowleri986_g4696.t3	Ty_01837			NFPA34007388-RA	KAG2392740.1, KAG2393900.1	NL_CDC_05761	NLovaF9001232-RA	NLova_6000660-RA	NLova_7000834-RA
OG0000278	Predicted protein OS=Naegleria gruberi GN=NAEGRDRAFT_45284 PE=4 SV=1	EFC35520.1, EFC49447.1, EFC49448.1, EFC50870.1	KAF0973137.1, KAF0974051.1	mRNA1_NF0034250-p1, mRNA1_NF0106870-p1	NfowleriV212_g10657.t1, NfowleriV212_g10657.t2, NfowleriV212_g7575.t1	Nfowleri986_g5396.t1, Nfowleri986_g9591.t1, Nfowleri986_g9591.t2	Ty_07437	NFgwada008631-RA		NFPA34009538-RA, NFPA34010560-RA	KAG2370883.1, KAG2372952.1	NL_CDC_07784, NL_CDC_10706	NLovaF9007567-RA, NLovaF9009102-RA	NLova_6007365-RA, NLova_6009571-RA	NLova_7008175-RA
OG0000279	RecName: Full=Autocrine proliferation repressor protein A; AltName: Full=PhoPQ-activated pathogenicity-related protein; Flags: Precursor	EFC36302.1, EFC37210.1, EFC39634.1, EFC41835.1, EFC45950.1, EFC50586.1	KAF0981905.1	mRNA1_NF0040360-p1, mRNA2_NF0040360-p1	NfowleriV212_g2466.t1, NfowleriV212_g2466.t2, NfowleriV212_g2466.t3	Nfowleri986_g6284.t1	Ty_02149				KAG2374015.1, KAG2387145.1, KAG2387968.1	NL_CDC_00232, NL_CDC_10599	NLovaF9003961-RA, NLovaF9004470-RA, NLovaF9007946-RA	NLova_6003127-RA, NLova_6003936-RA, NLova_6006165-RA	NLova_7003520-RA, NLova_7006682-RA
OG0000280	Predicted protein OS=Naegleria gruberi GN=NAEGRDRAFT_66380 PE=4 SV=1	EFC37098.1, EFC42760.1, EFC45558.1	KAF0974586.1, KAF0976921.1	mRNA1_NF0041490-p1, mRNA1_NF0058110-p1	NfowleriV212_g1616.t1, NfowleriV212_g3032.t1	Nfowleri986_g6139.t1	Ty_06831, Ty_08863	NFgwada006597-RA	NFAR12007269-RA, NFAR12009084-RA	NFPA34007545-RA, NFPA34008188-RA	KAG2373669.1, KAG2388308.1	NL_CDC_04564, NL_CDC_05678	NLovaF9006939-RA, NLovaF9008560-RA	NLova_6007166-RA, NLova_6008424-RA	NLova_7007175-RA, NLova_7007972-RA
OG0000281	RecName: Full=Acid phosphatase type 7; AltName: Full=Purple acid phosphatase long form; Flags: Precursor	EFC43449.1, EFC45631.1	KAF0976862.1, KAF0980589.1	mRNA1_NF0042110-p1, mRNA1_NF0110280-p1, mRNA2_NF0110280-p1, mRNA3_NF0110280-p1	NfowleriV212_g10271.t1	Nfowleri986_g10600.t2, Nfowleri986_g1215.t1, Nfowleri986_g1215.t2	Ty_06871			NFPA34008248-RA	KAG2388377.1, KAG2392460.1, KAG2393231.1	NL_CDC_02106, NL_CDC_05631, NL_CDC_06854	NLovaF9003645-RA, NLovaF9004976-RA, NLovaF9006986-RA	NLova_6003953-RA, NLova_6004718-RA, NLova_6007214-RA	NLova_7004313-RA
OG0000282	Predicted protein OS=Naegleria gruberi GN=NAEGRDRAFT_69722 PE=4 SV=1		KAF0971953.1, KAF0971954.1, KAF0976221.1	mRNA1_NF0050930-p1, mRNA1_NF0050940-p1, mRNA1_NF0096510-p1	NfowleriV212_g12202.t1, NfowleriV212_g3795.t1, NfowleriV212_g3795.t2, NfowleriV212_g3796.t1	Nfowleri986_g7320.t1, Nfowleri986_g7321.t1, Nfowleri986_g7702.t1	Ty_08610, Ty_08711	NFgwada007926-RA	NFAR12008168-RA, NFAR12009021-RA	NFPA34010264-RA, NFPA34010894-RA, NFPA34010895-RA	KAG2383614.1, KAG2383615.1	NL_CDC_00836, NL_CDC_00837		NLova_6008682-RA	NLova_7008626-RA
OG0000283	Uncharacterized protein OS=Prochlorococcus marinus (strain MIT 9211) GN=P9211_15361 PE=4 SV=1	EFC44249.1	KAF0981812.1, KAF0981813.1	mRNA1_NF0055060-p1, mRNA1_NF0055070-p1	NfowleriV212_g11006.t1, NfowleriV212_g11006.t2, NfowleriV212_g11006.t3, NfowleriV212_g11007.t1	Nfowleri986_g10680.t1, Nfowleri986_g10680.t2, Nfowleri986_g10680.t3		NFgwada003529-RA	NFAR12003312-RA	NFPA34003327-RA, NFPA34003329-RA	KAG2372779.1, KAG2387495.1, KAG2394160.1	NL_CDC_01985, NL_CDC_04686	NLovaF9002471-RA, NLovaF9005442-RA	NLova_6002054-RA, NLova_6002440-RA	NLova_7001026-RA, NLova_7002639-RA
OG0000284	RecName: Full=Tenascin-R; Short=TN-R; AltName: Full=Janusin; AltName: Full=Neural recognition molecule J1-160/180; AltName: Full=Restrictin; Flags: Precursor	EFC37114.1, EFC44474.1	KAF0978375.1	mRNA1_NF0066680-p1, mRNA1_NF0114280-p1	NfowleriV212_g1864.t1	Nfowleri986_g3813.t1, Nfowleri986_g7613.t1, Nfowleri986_g7613.t2, Nfowleri986_g7613.t3	Ty_07423	NFgwada005852-RA, NFgwada008447-RA	NFAR12004933-RA, NFAR12008869-RA	NFPA34005740-RA, NFPA34008696-RA	KAG2370919.1, KAG2382999.1, KAG2383051.1	NL_CDC_09372	NLovaF9008497-RA, NLovaF9008532-RA	NLova_6006886-RA, NLova_6008989-RA, NLova_6009028-RA	NLova_7007744-RA
OG0000285	RecName: Full=Mitogen-activated protein kinase spk1; Short=MAP kinase spk1; Short=MAPK	EFC42573.1, EFC42657.1	KAF0982027.1, KAF0982028.1	mRNA1_NF0068680-p1, mRNA1_NF0068690-p1, mRNA2_NF0068680-p1	NfowleriV212_g394.t1, NfowleriV212_g394.t2, NfowleriV212_g394.t3	Nfowleri986_g5575.t1, Nfowleri986_g5575.t2, Nfowleri986_g5575.t3	Ty_02246	NFgwada004482-RA, NFgwada004483-RA	NFAR12004005-RA, NFAR12004006-RA	NFPA34004092-RA, NFPA34004093-RA	KAG2388092.1, KAG2388094.1	NL_CDC_00135, NL_CDC_00136	NLovaF9004046-RA	NLova_6003228-RA	NLova_7003931-RA
OG0000286	Predicted kinase OS=Chryseobacterium carnipullorum GN=SAMN05444360_10982 PE=4 SV=1	EFC43587.1, EFC45805.1	KAF0978715.1, KAF0978716.1	mRNA1_NF0074950-p1, mRNA1_NF0074960-p1, mRNA1_NF0074970-p1, mRNA1_NF0074990-p1	NfowleriV212_g9376.t1, NfowleriV212_g9376.t2, NfowleriV212_g9377.t1	Nfowleri986_g9901.t1, Nfowleri986_g9901.t2, Nfowleri986_g9902.t1	Ty_04098	NFgwada002135-RA	NFAR12004156-RA	NFPA34004845-RA	KAG2392153.1, KAG2392154.1, KAG2392155.1	NL_CDC_02342, NL_CDC_02343	NLovaF9004768-RA	NLova_6004504-RA, NLova_6004505-RA	NLova_7003557-RA
OG0000287	RecName: Full=Mitochondrial pyruvate carrier 1; Short=AtMPC1	EFC45790.1, EFC48076.1	KAF0973863.1, KAF0974960.1	mRNA1_NF0083700-p1	NfowleriV212_g4053.t1, NfowleriV212_g4053.t2, NfowleriV212_g7792.t1	Nfowleri986_g3473.t1, Nfowleri986_g3473.t2, Nfowleri986_g3473.t3, Nfowleri986_g7112.t1, Nfowleri986_g7112.t2	Ty_00982, Ty_04574	NFgwada001000-RA	NFAR12001012-RA	NFPA34001360-RA	KAG2374412.1, KAG2392503.1	NL_CDC_08300, NL_CDC_09459	NLovaF9001036-RA, NLovaF9005231-RA	NLova_6001030-RA, NLova_6006627-RA	NLova_7001355-RA
OG0000288	RecName: Full=Non-structural maintenance of chromosomes element 4 homolog A; Short=Non-SMC element 4 homolog A	EFC47065.1, EFC47066.1, EFC47067.1	KAF0976787.1, KAF0976788.1, KAF0976789.1	mRNA1_NF0086350-p1, mRNA1_NF0086360-p1, mRNA1_NF0086370-p1	NfowleriV212_g2417.t1, NfowleriV212_g2418.t1, NfowleriV212_g2419.t1	Nfowleri986_g2310.t1, Nfowleri986_g2311.t1	Ty_06918	NFgwada006690-RA	NFAR12007357-RA	NFPA34008312-RA, NFPA34008313-RA	KAG2388452.1, KAG2388453.1, KAG2388454.1	NL_CDC_05576, NL_CDC_05577		NLova_6007264-RA, NLova_6007265-RA	NLova_7007271-RA
OG0000289	RecName: Full=Persulfide dioxygenase ETHE1, mitochondrial; AltName: Full=Ethylmalonic encephalopathy protein 1 homolog; AltName: Full=Hepatoma subtracted clone one protein; AltName: Full=Sulfur dioxygenase ETHE1; Flags: Precursor	EFC40121.1, EFC48050.1	KAF0974829.1, KAF0983037.1	mRNA1_NF0086810-p1, mRNA1_NF0089720-p1	NfowleriV212_g6000.t1, NfowleriV212_g6000.t2, NfowleriV212_g8697.t1	Nfowleri986_g1638.t1, Nfowleri986_g1638.t2, Nfowleri986_g4152.t1	Ty_01642	NFgwada001978-RA, NFgwada007701-RA	NFAR12002006-RA, NFAR12007040-RA	NFPA34002020-RA, NFPA34009853-RA	KAG2378227.1, KAG2378818.1	NL_CDC_01283, NL_CDC_03627	NLovaF9009146-RA	NLova_6007812-RA	NLova_7001964-RA, NLova_7008793-RA
OG0000290	RecName: Full=Ubiquitin carboxyl-terminal hydrolase 12; AltName: Full=Deubiquitinating enzyme 12; Short=AtUBP12; AltName: Full=Ubiquitin thioesterase 12; AltName: Full=Ubiquitin-specific-processing protease 12	EFC37969.1, EFC37971.1	KAF0983053.1, KAF0983055.1	mRNA1_NF0086960-p1, mRNA1_NF0086970-p1, mRNA2_NF0086960-p1	NfowleriV212_g3373.t1, NfowleriV212_g3373.t2, NfowleriV212_g3373.t3, NfowleriV212_g3375.t1	Nfowleri986_g9579.t1, Nfowleri986_g9579.t2, Nfowleri986_g9579.t3	Ty_01654	NFgwada001988-RA, NFgwada001990-RA	NFAR12002016-RA	NFPA34002029-RA, NFPA34002031-RA	KAG2378802.1, KAG2378804.1	NL_CDC_01294, NL_CDC_01295		NLova_6001704-RA	NLova_7001973-RA, NLova_7001975-RA
OG0000291	Predicted protein OS=Naegleria gruberi GN=NAEGRDRAFT_46181 PE=4 SV=1	EFC40378.1, EFC48910.1	KAF0984910.1, KAF0984911.1	mRNA1_NF0093030-p1, mRNA1_NF0103110-p1	NfowleriV212_g7230.t1, NfowleriV212_g7230.t2, NfowleriV212_g7230.t3	Nfowleri986_g737.t1, Nfowleri986_g737.t2, Nfowleri986_g737.t3	Ty_03202	NFgwada002909-RA, NFgwada002911-RA	NFAR12002701-RA, NFAR12002702-RA	NFPA34002713-RA, NFPA34002714-RA	KAG2374066.1, KAG2374067.1	NL_CDC_09012	NLovaF9004435-RA, NLovaF9004437-RA	NLova_6003903-RA, NLova_6003905-RA	NLova_7003488-RA
OG0000292	RecName: Full=Tankyrase; Short=dTNKS; AltName: Full=Poly [ADP-ribose] polymerase	EFC38355.1, EFC38379.1, EFC38401.1, EFC38991.1, EFC39622.1, EFC41845.1, EFC46818.1, EFC49403.1	KAF0979099.1	mRNA1_NF0093500-p1, mRNA1_NF0093510-p1, mRNA1_NF0093520-p1	NfowleriV212_g5587.t1, NfowleriV212_g5587.t2, NfowleriV212_g5588.t1	Nfowleri986_g8646.t1, Nfowleri986_g8647.t1	Ty_03481	NFgwada004317-RA	NFAR12003836-RA	NFPA34003578-RA, NFPA34003580-RA	KAG2382622.1	NL_CDC_10001	NLovaF9003037-RA	NLova_6003611-RA	NLova_7002330-RA
OG0000293	Predicted protein OS=Naegleria gruberi GN=NAEGRDRAFT_46617 PE=4 SV=1	EFC38490.1, EFC48378.1, EFC50605.1	KAF0972920.1	mRNA1_NF0095410-p1, mRNA1_NF0095420-p1, mRNA2_NF0095410-p1	NfowleriV212_g5840.t2, NfowleriV212_g5840.t3, NfowleriV212_g5840.t4	Nfowleri986_g3404.t1, Nfowleri986_g3404.t2, Nfowleri986_g3404.t3	Ty_01056	NFgwada001082-RA	NFAR12001094-RA	NFPA34001440-RA	KAG2374679.1, KAG2378656.1	NL_CDC_06424, NL_CDC_10294	NLovaF9000322-RA, NLovaF9001118-RA	NLova_6000317-RA, NLova_6001115-RA	NLova_7000288-RA, NLova_7001429-RA
OG0000294			KAF0971877.1, KAF0982224.1, KAF0982225.1, KAF0982635.1, KAF0982636.1	mRNA1_NF0097060-p1, mRNA1_NF0121810-p1, mRNA2_NF0097060-p1, mRNA3_NF0097060-p1	NfowleriV212_g10711.t1, NfowleriV212_g10711.t2, NfowleriV212_g12416.t1, NfowleriV212_g12417.t1	Nfowleri986_g6571.t2, Nfowleri986_g6571.t3, Nfowleri986_g6572.t1, Nfowleri986_g9923.t1	Ty_08246	NFgwada001490-RA, NFgwada001491-RA	NFAR12001514-RA	NFPA34001513-RA, NFPA34001515-RA, NFPA34009240-RA	KAG2393862.1		NLovaF9001205-RA	NLova_6001842-RA
OG0000295	Predicted protein OS=Naegleria gruberi GN=NAEGRDRAFT_46075 PE=4 SV=1	EFC36284.1, EFC46042.1, EFC48838.1, EFC49640.1	KAF0976954.1, KAF0979758.1	mRNA1_NF0097760-p1, mRNA1_NF0110380-p1, mRNA2_NF0097760-p1, mRNA2_NF0110380-p1, mRNA3_NF0097760-p1, mRNA3_NF0110380-p1, mRNA4_NF0110380-p1	NfowleriV212_g11324.t1, NfowleriV212_g1646.t1	Nfowleri986_g6116.t3, Nfowleri986_g9261.t1	Ty_05067	NFgwada005341-RA	NFAR12004894-RA	NFPA34004533-RA, NFPA34008160-RA	KAG2389619.1	NL_CDC_08754	NLovaF9003613-RA	NLova_6004983-RA	NLova_7004275-RA
OG0000296	Predicted protein OS=Naegleria gruberi GN=NAEGRDRAFT_47019 PE=4 SV=1	EFC37676.1, EFC47542.1, EFC49394.1	KAF0984393.1, KAF0984394.1, KAF0984395.1	mRNA1_NF0099080-p1	NfowleriV212_g7938.t1, NfowleriV212_g7938.t2, NfowleriV212_g7938.t3	Nfowleri986_g11239.t1, Nfowleri986_g6923.t1, Nfowleri986_g6923.t2	Ty_00011	NFgwada000011-RA, NFgwada000012-RA	NFAR12000011-RA, NFAR12000013-RA	NFPA34000011-RA, NFPA34000012-RA, NFPA34000013-RA, NFPA34000015-RA	KAG2387130.1, KAG2387132.1	NL_CDC_05509			NLova_7000012-RA, NLova_7000014-RA
OG0000297	RecName: Full=Ribonuclease 3; AltName: Full=Ribonuclease III; Short=RNase III	EFC48458.1, EFC48459.1, EFC50494.1	KAF0971971.1, KAF0971972.1	mRNA1_NF0099810-p1, mRNA1_NF0099820-p1, mRNA2_NF0099810-p1, mRNA3_NF0099810-p1	NfowleriV212_g3758.t1, NfowleriV212_g3758.t2, NfowleriV212_g3758.t3, NfowleriV212_g3813.t1	Nfowleri986_g7337.t1, Nfowleri986_g7337.t2, Nfowleri986_g7337.t3, Nfowleri986_g7337.t4, Nfowleri986_g7337.t5	Ty_08724	NFgwada007941-RA	NFAR12008186-RA	NFPA34010911-RA	KAG2383590.1, KAG2383591.1	NL_CDC_00818, NL_CDC_00819		NLova_6008695-RA
OG0000298	Cytochrome c oxidase subunit 5B, mitochondrial OS=Fundulus heteroclitus PE=4 SV=1		KAF0971512.1, KAF0971555.1, KAF0974889.1, KAF0974890.1, KAF0975029.1, KAF0975542.1, KAF0979129.1, KAF0981208.1, KAF0983188.1, KAF0984813.1, KAF0984993.1	mRNA1_NF0102060-p1, mRNA1_NF0130720-p1, mRNA1_NF0132200-p1, mRNA2_NF0130720-p1, mRNA2_NF0132200-p1	NfowleriV212_g12513.t1, NfowleriV212_g12513.t2	Nfowleri986_g10490.t1, Nfowleri986_g11474.t1	Ty_01755, Ty_02639, Ty_03496, Ty_06702		NFAR12006813-RA	NFPA34009302-RA					NLova_7003418-RA
OG0000299	Uncharacterized protein OS=Naegleria gruberi GN=NAEGRDRAFT_80106 PE=4 SV=1	EFC40358.1	KAF0980814.1, KAF0984928.1, KAF0984929.1	mRNA1_NF0102910-p1, mRNA1_NF0102920-p1, mRNA1_NF0111930-p1	NfowleriV212_g260.t1, NfowleriV212_g7248.t1, NfowleriV212_g7249.t1	Nfowleri986_g1101.t1, Nfowleri986_g754.t1, Nfowleri986_g755.t1	Ty_03218, Ty_03675	NFgwada002536-RA, NFgwada002927-RA	NFAR12002718-RA, NFAR12002914-RA	NFPA34002731-RA, NFPA34002924-RA	KAG2374029.1, KAG2393005.1	NL_CDC_06343	NLovaF9004461-RA	NLova_6003926-RA	NLova_7003511-RA
OG0000300	Tyrosine kinase OS=Naegleria gruberi GN=NAEGRDRAFT_78266 PE=4 SV=1	EFC46724.1, EFC49026.1	KAF0978437.1	mRNA1_NF0103960-p1, mRNA1_NF0103970-p1, mRNA1_NF0103990-p1	NfowleriV212_g7537.t1, NfowleriV212_g7537.t2, NfowleriV212_g7537.t3	Nfowleri986_g7057.t1, Nfowleri986_g7057.t2, Nfowleri986_g7057.t3	Ty_04299	NFgwada002344-RA	NFAR12004369-RA	NFPA34005056-RA	KAG2385714.1, KAG2392459.1, KAG2393288.1	NL_CDC_02400	NLovaF9000438-RA, NLovaF9004975-RA, NLovaF9005967-RA	NLova_6004717-RA, NLova_6005723-RA	NLova_7000410-RA, NLova_7003744-RA
OG0000301	RecName: Full=Tripartite motif-containing protein 2; AltName: Full=E3 ubiquitin-protein ligase TRIM2; AltName: Full=Neural activity-related RING finger protein; AltName: Full=RING-type E3 ubiquitin transferase TRIM2	EFC36429.1, EFC36728.1, EFC36858.1, EFC38128.1, EFC38824.1, EFC39508.1, EFC39765.1, EFC39768.1, EFC39769.1, EFC40140.1, EFC40233.1, EFC40660.1, EFC41556.1, EFC42360.1, EFC43674.1, EFC44244.1, EFC44669.1, EFC45031.1, EFC45032.1, EFC45235.1, EFC45409.1, EFC46776.1, EFC47476.1, EFC48316.1, EFC48754.1, EFC49631.1		mRNA1_NF0104530-p1
OG0000302	RecName: Full=Probable cysteine desulfurase	EFC36454.1, EFC43549.1, EFC48317.1	KAF0979151.1, KAF0983856.1	mRNA1_NF0108990-p1, mRNA1_NF0126380-p1, mRNA2_NF0108990-p1	NfowleriV212_g11116.t1, NfowleriV212_g11116.t2, NfowleriV212_g7381.t1, NfowleriV212_g7381.t2	Nfowleri986_g1407.t1, Nfowleri986_g1407.t2, Nfowleri986_g1407.t3, Nfowleri986_g8607.t1, Nfowleri986_g8607.t2	Ty_05330	NFgwada000613-RA	NFAR12000614-RA	NFPA34000620-RA, NFPA34006353-RA	KAG2393542.1	NL_CDC_04324	NLovaF9000601-RA	NLova_6000608-RA	NLova_7000585-RA
OG0000303	Predicted protein OS=Naegleria gruberi GN=NAEGRDRAFT_71742 PE=4 SV=1	EFC40468.1	KAF0978340.1	mRNA1_NF0113430-p1	NfowleriV212_g1830.t1	Nfowleri986_g3846.t1, Nfowleri986_g3846.t4		NFgwada005876-RA	NFAR12004956-RA	NFPA34005776-RA	KAG2386017.1, KAG2386018.1, KAG2386019.1, KAG2386020.1, KAG2386021.1	NL_CDC_08921, NL_CDC_10391, NL_CDC_10392, NL_CDC_11098	NLovaF9006240-RA, NLovaF9006241-RA, NLovaF9006242-RA, NLovaF9006243-RA	NLova_6006913-RA, NLova_6006914-RA, NLova_6006915-RA, NLova_6006916-RA	NLova_7005822-RA
OG0000304	RecName: Full=T4 RNA ligase 1; AltName: Full=Gene product 63; Short=gp63; AltName: Full=Rnl1 [Escherichia virus T4]	EFC37058.1, EFC37142.1, EFC46542.1	KAF0978337.1, KAF0978338.1	mRNA1_NF0113450-p1, mRNA1_NF0113460-p1	NfowleriV212_g1827.t1, NfowleriV212_g1828.t1	Nfowleri986_g3847.t1	Ty_05610	NFgwada005878-RA	NFAR12004958-RA	NFPA34005778-RA, NFPA34005779-RA	KAG2386014.1, KAG2386015.1	NL_CDC_08918, NL_CDC_08919, NL_CDC_10389, NL_CDC_11100	NLovaF9006245-RA, NLovaF9006246-RA	NLova_6006918-RA, NLova_6006919-RA	NLova_7005824-RA, NLova_7005825-RA
OG0000305	RecName: Full=Protein kinase byr1; AltName: Full=MAPK kinase; Short=MAPKK	EFC35708.1, EFC43550.1, EFC48149.1, EFC49328.1, EFC50853.1	KAF0976392.1, KAF0976615.1, KAF0976616.1	mRNA1_NF0113580-p1, mRNA1_NF0123200-p1, mRNA1_NF0123210-p1	NfowleriV212_g11459.t1	Nfowleri986_g6269.t1, Nfowleri986_g6269.t2, Nfowleri986_g6269.t3	Ty_08299	NFgwada008114-RA	NFAR12008355-RA	NFPA34008770-RA	KAG2377997.1	NL_CDC_10562, NL_CDC_10696	NLovaF9008001-RA	NLova_6008030-RA, NLova_6008031-RA	NLova_7004803-RA, NLova_7008417-RA
OG0000306	RecName: Full=Ras-like GTP-binding protein RYL1	EFC36835.1, EFC37615.1, EFC38669.1, EFC38993.1, EFC41836.1, EFC42090.1, EFC44260.1, EFC46014.1, EFC47656.1, EFC47972.1	KAF0978362.1	mRNA1_NF0114400-p1	NfowleriV212_g1851.t1	Nfowleri986_g3825.t1	Ty_05590			NFPA34005752-RA	KAG2386055.1, KAG2386056.1, KAG2394189.1, KAG2394190.1	NL_CDC_04664, NL_CDC_10423	NLovaF9001436-RA, NLovaF9006218-RA	NLova_6006895-RA	NLova_7001044-RA, NLova_7005804-RA
OG0000307	RecName: Full=NHL repeat-containing protein 2	EFC41005.1, EFC47406.1, EFC48301.1	KAF0977676.1, KAF0977677.1, KAF0977678.1	mRNA1_NF0119660-p1, mRNA1_NF0119670-p1, mRNA1_NF0119680-p1, mRNA1_NF0119690-p1	NfowleriV212_g9659.t1, NfowleriV212_g9659.t2, NfowleriV212_g9659.t3	Nfowleri986_g7196.t1, Nfowleri986_g7196.t2, Nfowleri986_g7196.t3	Ty_05824	NFgwada009206-RA, NFgwada009207-RA	NFAR12005418-RA	NFPA34005099-RA	KAG2388905.1	NL_CDC_03166	NLovaF9005494-RA	NLova_6005020-RA	NLova_7005074-RA, NLova_7005075-RA
OG0000308	RecName: Full=Protease 2; AltName: Full=Oligopeptidase B; AltName: Full=Protease II	EFC38756.1, EFC45886.1	KAF0972612.1, KAF0979056.1	mRNA1_NF0121140-p1, mRNA1_NF0126900-p1	NfowleriV212_g9802.t1, NfowleriV212_g9892.t1	Nfowleri986_g10920.t2, Nfowleri986_g10920.t3, Nfowleri986_g10920.t4, Nfowleri986_g2366.t1	Ty_03453, Ty_04806	NFgwada004289-RA	NFAR12003805-RA	NFPA34003547-RA, NFPA34006318-RA	KAG2373302.1, KAG2382577.1	NL_CDC_02642, NL_CDC_08065	NLovaF9003009-RA	NLova_6003589-RA, NLova_6005910-RA	NLova_7002307-RA, NLova_7006196-RA
OG0000309	Predicted protein OS=Naegleria gruberi GN=NAEGRDRAFT_64013 PE=4 SV=1	EFC40580.1, EFC47869.1, EFC48048.1		mRNA1_NF0131650-p1, mRNA2_NF0131650-p1	NfowleriV212_g12316.t1, NfowleriV212_g12316.t2, NfowleriV212_g12316.t3, NfowleriV212_g12316.t4	Nfowleri986_g11481.t1, Nfowleri986_g5127.t1, Nfowleri986_g5127.t2	Ty_07272, Ty_07308, Ty_07309	NFgwada008339-RA, NFgwada008340-RA	NFAR12008733-RA, NFAR12008762-RA	NFPA34008538-RA, NFPA34008539-RA	KAG2382894.1, KAG2382895.1	NL_CDC_06957	NLovaF9008421-RA	NLova_6008909-RA	NLova_7007637-RA
OG0000310	RecName: Full=Hybrid signal transduction histidine kinase J		KAF0976681.1, KAF0979575.1, KAF0984159.1	mRNA1_NF0000010-p1, mRNA1_NF0114640-p1, mRNA2_NF0000010-p1, mRNA2_NF0114640-p1	NfowleriV212_g12252.t1, NfowleriV212_g7702.t1, NfowleriV212_g7702.t2	Nfowleri986_g3146.t1, Nfowleri986_g7805.t1, Nfowleri986_g7805.t2, Nfowleri986_g7805.t3	Ty_08252	NFgwada000241-RA, NFgwada008072-RA	NFAR12000239-RA, NFAR12008308-RA	NFPA34000239-RA, NFPA34008703-RA	KAG2377940.1	NL_CDC_10765	NLovaF9007953-RA	NLova_6007979-RA	NLova_7008371-RA
OG0000311	Predicted protein OS=Naegleria gruberi GN=NAEGRDRAFT_80100 PE=4 SV=1		KAF0979567.1, KAF0979568.1, KAF0979569.1, KAF0984165.1, KAF0984166.1, KAF0984167.1	mRNA1_NF0000040-p1, mRNA1_NF0000050-p1	NfowleriV212_g4249.t1, NfowleriV212_g4249.t2, NfowleriV212_g4250.t1, NfowleriV212_g4250.t2	Nfowleri986_g554.t1, Nfowleri986_g554.t2, Nfowleri986_g554.t3	Ty_00243	NFgwada000245-RA, NFgwada000246-RA	NFAR12000243-RA, NFAR12000244-RA	NFPA34000242-RA	KAG2386785.1	NL_CDC_09744	NLovaF9000242-RA	NLova_6000243-RA	NLova_7000222-RA
OG0000312	Uncharacterized protein OS=Naegleria gruberi GN=NAEGRDRAFT_77834 PE=4 SV=1	EFC38268.1, EFC40077.1, EFC50553.1	KAF0984235.1, KAF0984236.1, KAF0984237.1	mRNA1_NF0000760-p1, mRNA1_NF0000770-p1, mRNA1_NF0000780-p1	NfowleriV212_g4181.t1, NfowleriV212_g4182.t1, NfowleriV212_g4182.t2	Nfowleri986_g617.t1, Nfowleri986_g617.t2, Nfowleri986_g617.t3	Ty_00295	NFgwada000299-RA, NFgwada000300-RA	NFAR12000299-RA	NFPA34000298-RA, NFPA34000299-RA	KAG2382679.1, KAG2382681.1	NL_CDC_06405, NL_CDC_06407		NLova_6000300-RA
OG0000313	RecName: Full=Circularly permutated Ras protein 2; Short=DdiCPRas2	EFC37102.1, EFC49223.1	KAF0973604.1, KAF0983867.1	mRNA1_NF0002290-p1, mRNA1_NF0018600-p1	NfowleriV212_g3838.t1, NfowleriV212_g3838.t2, NfowleriV212_g4007.t1, NfowleriV212_g4007.t2	Nfowleri986_g1417.t1, Nfowleri986_g1513.t1	Ty_00586, Ty_09062	NFgwada000603-RA	NFAR12000604-RA	NFPA34000611-RA, NFPA34010591-RA	KAG2374604.1, KAG2374652.1, KAG2393528.1	NL_CDC_04334, NL_CDC_09550	NLovaF9009322-RA	NLova_6009233-RA	NLova_7009144-RA
OG0000314	Predicted protein OS=Naegleria gruberi GN=NAEGRDRAFT_81990 PE=4 SV=1	EFC37234.1	KAF0973451.1, KAF0973452.1	mRNA1_NF0003870-p1, mRNA1_NF0003880-p1	NfowleriV212_g3591.t1, NfowleriV212_g3592.t1	Nfowleri986_g8740.t1, Nfowleri986_g8740.t2, Nfowleri986_g8740.t3	Ty_09170	NFgwada009145-RA, NFgwada009146-RA	NFAR12009393-RA, NFAR12009394-RA	NFPA34010742-RA, NFPA34010743-RA	KAG2379092.1, KAG2379093.1	NL_CDC_07081	NLovaF9009435-RA, NLovaF9009436-RA	NLova_6009346-RA, NLova_6009347-RA	NLova_7009254-RA, NLova_7009255-RA
OG0000315	Predicted protein OS=Naegleria gruberi GN=NAEGRDRAFT_68733 PE=4 SV=1	EFC43299.1, EFC49445.1	KAF0972017.1	mRNA1_NF0004190-p1, mRNA1_NF0004200-p1, mRNA1_NF0012550-p1	NfowleriV212_g6865.t1, NfowleriV212_g6865.t2	Nfowleri986_g5924.t1, Nfowleri986_g5924.t2, Nfowleri986_g5924.t3	Ty_08754	NFgwada005206-RA, NFgwada007971-RA	NFAR12004759-RA, NFAR12008214-RA	NFPA34010957-RA	KAG2383532.1, KAG2389418.1	NL_CDC_00785	NLovaF9003477-RA, NLovaF9008842-RA	NLova_6004860-RA, NLova_6008728-RA	NLova_7004154-RA, NLova_7008663-RA
OG0000316	Predicted protein OS=Naegleria gruberi GN=NAEGRDRAFT_72766 PE=4 SV=1		KAF0973322.1	mRNA1_NF0005380-p1, mRNA1_NF0005390-p1, mRNA1_NF0040230-p1, mRNA1_NF0040240-p1, mRNA1_NF0053470-p1	NfowleriV212_g5077.t1	Nfowleri986_g11267.t1, Nfowleri986_g11267.t2, Nfowleri986_g6273.t1, Nfowleri986_g6273.t2, Nfowleri986_g6273.t3	Ty_00077, Ty_00138, Ty_02160, Ty_09266	NFgwada008500-RA	NFAR12003952-RA	NFPA34004034-RA	KAG2378145.1, KAG2382319.1, KAG2393587.1	NL_CDC_02768, NL_CDC_04291, NL_CDC_07984	NLovaF9000637-RA
OG0000317	RecName: Full=NAD-dependent deacetylase sir2E; AltName: Full=Silent information regulator 2E	EFC48622.1, EFC48623.1	KAF0984492.1, KAF0984493.1	mRNA1_NF0005460-p1, mRNA1_NF0005470-p1, mRNA1_NF0005480-p1	NfowleriV212_g4594.t1, NfowleriV212_g4595.t1	Nfowleri986_g4437.t1, Nfowleri986_g4438.t1	Ty_00082	NFgwada000083-RA, NFgwada000084-RA	NFAR12000083-RA, NFAR12000084-RA	NFPA34000086-RA, NFPA34000087-RA	KAG2386950.1, KAG2386951.1	NL_CDC_05376, NL_CDC_05377	NLovaF9000081-RA	NLova_6000084-RA	NLova_7000080-RA, NLova_7000081-RA
OG0000318	RecName: Full=General transcription factor IIH subunit 3; AltName: Full=TFIIH basal transcription factor complex subunit 3	EFC40214.1, EFC40914.1, EFC43470.1	KAF0978826.1, KAF0978827.1	mRNA1_NF0009480-p1, mRNA1_NF0009490-p1	NfowleriV212_g2237.t1, NfowleriV212_g2237.t2, NfowleriV212_g2237.t3	Nfowleri986_g1300.t1, Nfowleri986_g1300.t2, Nfowleri986_g1300.t3	Ty_03294	NFgwada004142-RA	NFAR12003656-RA	NFPA34003395-RA	KAG2377426.1, KAG2377427.1, KAG2393216.1	NL_CDC_06842, NL_CDC_10639	NLovaF9002830-RA, NLovaF9003655-RA	NLova_6003414-RA	NLova_7004322-RA
OG0000319	RecName: Full=Spermidine synthase; Short=SPDSY; AltName: Full=Putrescine aminopropyltransferase	EFC50237.1, EFC50783.1	KAF0982760.1, KAF0985104.1	mRNA1_NF0011500-p1, mRNA1_NF0106290-p1	NfowleriV212_g10103.t1, NfowleriV212_g699.t1	Nfowleri986_g10770.t1, Nfowleri986_g955.t1	Ty_01437, Ty_02546	NFgwada001788-RA, NFgwada003970-RA	NFAR12001815-RA, NFAR12003482-RA	NFPA34001825-RA, NFPA34004710-RA	KAG2374996.1, KAG2381712.1	NL_CDC_00491, NL_CDC_01060	NLovaF9001877-RA, NLovaF9002654-RA	NLova_6001491-RA	NLova_7001769-RA
OG0000320	RecName: Full=Pyruvate, phosphate dikinase; AltName: Full=Pyruvate, orthophosphate dikinase	EFC39103.1, EFC45580.1	KAF0982752.1, KAF0983703.1	mRNA1_NF0015830-p1, mRNA1_NF0106390-p1, mRNA1_NF0106400-p1	NfowleriV212_g10093.t2, NfowleriV212_g9847.t1	Nfowleri986_g10762.t1, Nfowleri986_g10762.t2, Nfowleri986_g10762.t3, Nfowleri986_g1505.t1	Ty_00713, Ty_01430	NFgwada000726-RA	NFAR12000723-RA	NFPA34000729-RA	KAG2375005.1, KAG2393712.1	NL_CDC_01054, NL_CDC_04189	NLovaF9000772-RA	NLova_6000753-RA, NLova_6001484-RA	NLova_7000710-RA
OG0000321	Uncharacterized protein OS=Naegleria gruberi GN=NAEGRDRAFT_45926 PE=4 SV=1	EFC37085.1, EFC49194.1	KAF0983785.1, KAF0983810.1, KAF0983811.1	mRNA1_NF0016890-p1, mRNA1_NF0016900-p1, mRNA2_NF0016900-p1	NfowleriV212_g11194.t1, NfowleriV212_g5914.t1, NfowleriV212_g5915.t1	Nfowleri986_g1364.t1, Nfowleri986_g1365.t1	Ty_00628	NFgwada000644-RA, NFgwada000645-RA, NFgwada000668-RA	NFAR12000645-RA, NFAR12000646-RA	NFPA34000651-RA	KAG2370854.1, KAG2393595.1	NL_CDC_04287	NLovaF9000643-RA	NLova_6000650-RA	NLova_7000620-RA
OG0000322			KAF0976382.1, KAF0976383.1, KAF0976637.1, KAF0983939.1	mRNA1_NF0017920-p1, mRNA1_NF0128280-p1	NfowleriV212_g11778.t1	Nfowleri986_g10889.t1, Nfowleri986_g10889.t2, Nfowleri986_g10889.t3, Nfowleri986_g11283.t1	Ty_00539, Ty_08284	NFgwada000558-RA, NFgwada006199-RA	NFAR12008336-RA, NFAR12008337-RA, NFAR12008338-RA	NFPA34000560-RA	KAG2382320.1, KAG2382321.1, KAG2388292.1	NL_CDC_00622, NL_CDC_02767, NL_CDC_05691		NLova_6003612-RA
OG0000323	RecName: Full=Cinnamoyl-CoA reductase 1; Short=OsCCR1	EFC42298.1, EFC48070.1, EFC49465.1	KAF0983922.1, KAF0983923.1	mRNA1_NF0018080-p1, mRNA1_NF0018090-p1, mRNA2_NF0018080-p1, mRNA3_NF0018080-p1	NfowleriV212_g10455.t1, NfowleriV212_g10455.t2, NfowleriV212_g10455.t3, NfowleriV212_g10456.t1	Nfowleri986_g1463.t1, Nfowleri986_g1463.t2, Nfowleri986_g1463.t3	Ty_00548	NFgwada000567-RA	NFAR12000568-RA	NFPA34000573-RA	KAG2387799.1, KAG2393476.1	NL_CDC_04971	NLovaF9002264-RA	NLova_6002238-RA	NLova_7002453-RA
OG0000324	RecName: Full=Putative transposase R104			mRNA1_NF0018150-p1	NfowleriV212_g3964.t1						KAG2374051.1, KAG2374505.1, KAG2377423.1, KAG2377505.1, KAG2378061.1, KAG2381996.1, KAG2382032.1, KAG2387385.1, KAG2388168.1, KAG2392026.1, KAG2392751.1, KAG2393168.1, KAG2393243.1	NL_CDC_03804, NL_CDC_05449, NL_CDC_06316, NL_CDC_07339, NL_CDC_08051, NL_CDC_08434, NL_CDC_09025, NL_CDC_10250, NL_CDC_10629, NL_CDC_10642			NLova_7006364-RA
OG0000325	Predicted protein OS=Naegleria gruberi GN=NAEGRDRAFT_50383 PE=4 SV=1	EFC42422.1	KAF0980026.1, KAF0980401.1	mRNA1_NF0020490-p1, mRNA1_NF0108180-p1, mRNA2_NF0020490-p1	NfowleriV212_g5649.t1, NfowleriV212_g8068.t1	Nfowleri986_g11234.t1, Nfowleri986_g8989.t1	Ty_02762, Ty_04880	NFgwada005150-RA	NFAR12004701-RA	NFPA34004277-RA	KAG2389332.1, KAG2391964.1	NL_CDC_05934, NL_CDC_07541	NLovaF9003171-RA, NLovaF9003172-RA, NLovaF9003412-RA	NLova_6002554-RA, NLova_6004795-RA	NLova_7002751-RA, NLova_7004098-RA
OG0000326	Predicted protein OS=Naegleria gruberi GN=NAEGRDRAFT_66038 PE=4 SV=1	EFC39654.1, EFC44895.1	KAF0971862.1, KAF0972999.1, KAF0979976.1	mRNA1_NF0022800-p1, mRNA1_NF0129880-p1	NfowleriV212_g1087.t1, NfowleriV212_g11241.t1, NfowleriV212_g8581.t1	Nfowleri986_g5958.t1, Nfowleri986_g9953.t1	Ty_08232	NFgwada000794-RA, NFgwada005188-RA, NFgwada006977-RA	NFAR12000789-RA, NFAR12008091-RA	NFPA34009221-RA	KAG2373352.1, KAG2373991.1, KAG2385419.1	NL_CDC_08413	NLovaF9007307-RA	NLova_6007748-RA	NLova_7007526-RA
OG0000327	RecName: Full=Probable acetyl-CoA acetyltransferase; AltName: Full=Acetoacetyl-CoA thiolase	EFC47328.1, EFC49952.1	KAF0971486.1, KAF0971602.1, KAF0975604.1, KAF0981182.1	mRNA1_NF0023590-p1, mRNA1_NF0065160-p1	NfowleriV212_g12111.t1, NfowleriV212_g8395.t1	Nfowleri986_g10973.t1, Nfowleri986_g4448.t1	Ty_06745, Ty_07898			NFPA34008077-RA, NFPA34009328-RA	KAG2370813.1, KAG2373210.1, KAG2382196.1	NL_CDC_02866, NL_CDC_07485	NLovaF9006849-RA, NLovaF9007383-RA	NLova_6006367-RA, NLova_6006708-RA	NLova_7006748-RA
OG0000328	RecName: Full=Protein shifted; AltName: Full=WIF-1-like protein; Flags: Precursor		KAF0974903.1, KAF0974904.1, KAF0975597.1, KAF0981460.1	mRNA1_NF0023660-p1, mRNA1_NF0023670-p1, mRNA1_NF0083850-p1, mRNA1_NF0083860-p1	NfowleriV212_g12081.t1, NfowleriV212_g12118.t1, NfowleriV212_g12446.t1, NfowleriV212_g12562.t1	Nfowleri986_g6579.t1, Nfowleri986_g6606.t1	Ty_03820, Ty_06738	NFgwada007400-RA, NFgwada007401-RA	NFAR12003062-RA, NFAR12006726-RA	NFPA34003075-RA, NFPA34008068-RA	KAG2381855.1		NLovaF9006841-RA	NLova_6006359-RA	NLova_7007088-RA
OG0000329	RecName: Full=Multiple C2 and transmembrane domain-containing protein 1	EFC38946.1	KAF0980498.1, KAF0980499.1	mRNA1_NF0044000-p1, mRNA1_NF0044010-p1, mRNA1_NF0044020-p1	NfowleriV212_g8655.t1, NfowleriV212_g8655.t2, NfowleriV212_g8655.t3, NfowleriV212_g8656.t1	Nfowleri986_g9638.t1, Nfowleri986_g9639.t1	Ty_02695	NFgwada002979-RA	NFAR12002145-RA	NFPA34002158-RA, NFPA34002159-RA	KAG2392070.1, KAG2392071.1	NL_CDC_10230, NL_CDC_10231	NLovaF9003098-RA, NLovaF9003099-RA	NLova_6002483-RA, NLova_6002484-RA	NLova_7002679-RA
OG0000330	RecName: Full=E4 SUMO-protein ligase PIAL2; AltName: Full=Protein INHIBITOR OF ACTIVATED STAT-LIKE 2	EFC44366.1, EFC44367.1	KAF0981414.1, KAF0981415.1, KAF0981562.1, KAF0981563.1, KAF0981564.1	mRNA1_NF0045770-p1, mRNA1_NF0045780-p1	NfowleriV212_g3472.t1	Nfowleri986_g8440.t1, Nfowleri986_g8440.t2	Ty_03888	NFgwada003350-RA	NFAR12003132-RA	NFPA34003148-RA	KAG2387772.1, KAG2387773.1, KAG2387774.1	NL_CDC_01773, NL_CDC_01774	NLovaF9002280-RA, NLovaF9002281-RA	NLova_6002257-RA, NLova_6002258-RA	NLova_7002469-RA
OG0000331	Predicted protein OS=Naegleria gruberi GN=NAEGRDRAFT_49208 PE=4 SV=1	EFC44157.1	KAF0981806.1, KAF0981807.1	mRNA1_NF0055130-p1, mRNA1_NF0130910-p1	NfowleriV212_g11015.t1, NfowleriV212_g11015.t2, NfowleriV212_g11015.t3	Nfowleri986_g11556.t1, Nfowleri986_g9228.t1, Nfowleri986_g9228.t2	Ty_04058	NFgwada003526-RA, NFgwada003527-RA	NFAR12003306-RA, NFAR12003308-RA	NFPA34003322-RA, NFPA34003323-RA	KAG2372784.1, KAG2372785.1, KAG2387503.1, KAG2387504.1	NL_CDC_01979	NLovaF9002466-RA	NLova_6002435-RA	NLova_7002634-RA
OG0000332	Predicted protein OS=Naegleria gruberi GN=NAEGRDRAFT_64310 PE=4 SV=1	EFC39087.1, EFC47904.1	KAF0977417.1, KAF0978360.1	mRNA1_NF0062740-p1, mRNA1_NF0126100-p1	NfowleriV212_g1849.t1, NfowleriV212_g1849.t2, NfowleriV212_g8827.t1	Nfowleri986_g10189.t1, Nfowleri986_g10189.t2, Nfowleri986_g3827.t1	Ty_07155	NFgwada005863-RA, NFgwada007594-RA	NFAR12004943-RA, NFAR12007611-RA	NFPA34005754-RA, NFPA34007441-RA	KAG2386049.1, KAG2386052.1	NL_CDC_10416, NL_CDC_10419	NLovaF9006221-RA, NLovaF9006224-RA	NLova_6006898-RA
OG0000333	Predicted protein OS=Naegleria gruberi GN=NAEGRDRAFT_75445 PE=4 SV=1	EFC36104.1, EFC36874.1, EFC36875.1	KAF0976427.1, KAF0976428.1	mRNA1_NF0066240-p1, mRNA1_NF0066250-p1, mRNA1_NF0066260-p1, mRNA1_NF0066270-p1	NfowleriV212_g11282.t1, NfowleriV212_g11283.t1	Nfowleri986_g3908.t1, Nfowleri986_g3909.t1	Ty_08431	NFgwada008234-RA, NFgwada008235-RA	NFAR12008468-RA, NFAR12008469-RA	NFPA34008945-RA	KAG2373005.1, KAG2373006.1	NL_CDC_07952	NLovaF9008127-RA, NLovaF9008128-RA	NLova_6008167-RA	NLova_7008544-RA
OG0000334	Predicted protein OS=Naegleria gruberi GN=NAEGRDRAFT_54087 PE=4 SV=1	EFC36865.1, EFC36902.1	KAF0975999.1, KAF0976000.1, KAF0976001.1, KAF0976456.1, KAF0976457.1	mRNA1_NF0066540-p1, mRNA1_NF0066550-p1	NfowleriV212_g11697.t1, NfowleriV212_g11698.t1, NfowleriV212_g11698.t2	Nfowleri986_g10939.t1, Nfowleri986_g10939.t2, Nfowleri986_g10939.t3	Ty_08410	NFgwada008212-RA	NFAR12008455-RA	NFPA34008918-RA, NFPA34008919-RA	KAG2378152.1, KAG2378153.1		NLovaF9008106-RA, NLovaF9008107-RA	NLova_6008146-RA	NLova_7008524-RA
OG0000335	RecName: Full=ABC transporter G family member 22; AltName: Full=ABC transporter ABCG.22	EFC48305.1	KAF0983360.1, KAF0983503.1, KAF0983616.1	mRNA1_NF0067870-p1, mRNA1_NF0082480-p1, mRNA1_NF0118060-p1, mRNA2_NF0067870-p1, mRNA2_NF0082480-p1, mRNA3_NF0067870-p1	NfowleriV212_g3909.t1, NfowleriV212_g9477.t1, NfowleriV212_g9477.t2, NfowleriV212_g9477.t3	Nfowleri986_g11011.t1, Nfowleri986_g11011.t2, Nfowleri986_g11577.t1, Nfowleri986_g3778.t1	Ty_01208, Ty_01312, Ty_01402		NFAR12001435-RA	NFPA34001109-RA	KAG2377906.1		NLovaF9008883-RA	NLova_6008766-RA
OG0000336	RecName: Full=Internalin-I; Flags: Precursor		KAF0983361.1, KAF0983362.1, KAF0983363.1	mRNA1_NF0067880-p1, mRNA1_NF0067890-p1, mRNA1_NF0067900-p1, mRNA1_NF0067910-p1	NfowleriV212_g3910.t1, NfowleriV212_g3910.t2, NfowleriV212_g3910.t3, NfowleriV212_g3910.t4	Nfowleri986_g3779.t1, Nfowleri986_g3779.t2, Nfowleri986_g3779.t3	Ty_01209			NFPA34000913-RA, NFPA34000914-RA	KAG2377907.1, KAG2377910.1	NL_CDC_01603	NLovaF9001652-RA, NLovaF9001653-RA	NLova_6001264-RA, NLova_6001265-RA	NLova_7001558-RA, NLova_7001559-RA
OG0000337	Predicted protein OS=Naegleria gruberi GN=NAEGRDRAFT_54397 PE=4 SV=1	EFC36371.1	KAF0980145.1, KAF0980146.1	mRNA10_NF0070640-p1, mRNA4_NF0070640-p1, mRNA6_NF0070640-p1, mRNA7_NF0070640-p1, mRNA8_NF0070640-p1, mRNA9_NF0070640-p1	NfowleriV212_g7218.t1, NfowleriV212_g7218.t2	Nfowleri986_g8535.t1, Nfowleri986_g8535.t3		NFgwada003245-RA	NFAR12002423-RA	NFPA34002436-RA	KAG2373067.1, KAG2381406.1	NL_CDC_00920, NL_CDC_04007	NLovaF9003358-RA, NLovaF9008235-RA	NLova_6002751-RA, NLova_6009106-RA	NLova_7002942-RA, NLova_7007833-RA
OG0000338			KAF0973362.1, KAF0973363.1	mRNA1_NF0072880-p1, mRNA1_NF0090310-p1	NfowleriV212_g11091.t1, NfowleriV212_g11091.t2, NfowleriV212_g11091.t3	Nfowleri986_g7997.t1	Ty_09239	NFgwada001929-RA, NFgwada008469-RA, NFgwada008470-RA	NFAR12001955-RA, NFAR12008518-RA, NFAR12008519-RA	NFPA34001972-RA, NFPA34010342-RA, NFPA34010343-RA	KAG2373481.1, KAG2387548.1		NLovaF9000410-RA, NLovaF9008952-RA	NLova_6000408-RA, NLova_6009423-RA	NLova_7000380-RA, NLova_7008958-RA
OG0000339	RecName: Full=Secretory immunoglobulin A-binding protein EsiB; Flags: Precursor	EFC40939.1, EFC44340.1, EFC46547.1	KAF0976353.1, KAF0976354.1, KAF0977030.1, KAF0983225.1	mRNA1_NF0088450-p1, mRNA2_NF0088450-p1	NfowleriV212_g12227.t1, NfowleriV212_g3152.t1	Nfowleri986_g10657.t1, Nfowleri986_g9073.t1	Ty_01104, Ty_06512	NFgwada006290-RA	NFAR12005844-RA	NFPA34006939-RA	KAG2372909.1, KAG2377755.1, KAG2387181.1	NL_CDC_01712, NL_CDC_10877	NLovaF9007928-RA	NLova_6006144-RA	NLova_7006660-RA
OG0000340	RecName: Full=Probable prolyl 4-hydroxylase 3; Short=AtP4H3	EFC35940.1, EFC39010.1, EFC40163.1, EFC43966.1, EFC48284.1	KAF0974822.1, KAF0974823.1	mRNA1_NF0089790-p1, mRNA1_NF0089800-p1, mRNA2_NF0089790-p1	NfowleriV212_g5994.t1	Nfowleri986_g1643.t1, Nfowleri986_g1643.t2	Ty_07681	NFgwada007703-RA	NFAR12007042-RA	NFPA34009859-RA, NFPA34009860-RA	KAG2378233.1, KAG2378234.1, KAG2383466.1	NL_CDC_00745, NL_CDC_03622	NLovaF9009152-RA	NLova_6007817-RA	NLova_7008798-RA
OG0000341	Predicted protein OS=Naegleria gruberi GN=NAEGRDRAFT_62311 PE=4 SV=1	EFC38224.1, EFC49531.1	KAF0983953.1, KAF0984134.1	mRNA1_NF0091680-p1, mRNA1_NF0113820-p1	NfowleriV212_g10821.t1, NfowleriV212_g905.t1	Nfowleri986_g3644.t1, Nfowleri986_g4305.t1	Ty_00395, Ty_00530	NFgwada000408-RA, NFgwada000552-RA	NFAR12000405-RA, NFAR12000552-RA	NFPA34000401-RA, NFPA34000553-RA	KAG2393254.1, KAG2393445.1	NL_CDC_04996, NL_CDC_05152	NLovaF9000414-RA	NLova_6000413-RA	NLova_7000385-RA, NLova_7000518-RA
OG0000342	Predicted protein OS=Naegleria gruberi GN=NAEGRDRAFT_70726 PE=4 SV=1	EFC41293.1	KAF0984402.1, KAF0984403.1	mRNA1_NF0099160-p1, mRNA1_NF0099170-p1	NfowleriV212_g10181.t1, NfowleriV212_g10181.t2, NfowleriV212_g10181.t3	Nfowleri986_g6930.t1, Nfowleri986_g6930.t2, Nfowleri986_g6930.t3	Ty_00016	NFgwada000017-RA, NFgwada000018-RA	NFAR12000016-RA, NFAR12000017-RA	NFPA34000019-RA, NFPA34000020-RA	KAG2387122.1, KAG2387123.1	NL_CDC_05502, NL_CDC_05503	NLovaF9000015-RA, NLovaF9000017-RA	NLova_6000014-RA, NLova_6000016-RA
OG0000343	Predicted protein OS=Naegleria gruberi GN=NAEGRDRAFT_53821 PE=4 SV=1	EFC37247.1	KAF0977671.1, KAF0978400.1	mRNA1_NF0105490-p1	NfowleriV212_g8890.t1, NfowleriV212_g9662.t1, NfowleriV212_g9662.t2, NfowleriV212_g9662.t3	Nfowleri986_g4561.t2, Nfowleri986_g7198.t1, Nfowleri986_g7198.t2	Ty_04330	NFgwada009204-RA	NFAR12005416-RA	NFPA34005094-RA, NFPA34005096-RA	KAG2386502.1, KAG2388907.1, KAG2388908.1, KAG2392860.1	NL_CDC_03167, NL_CDC_03420	NLovaF9004695-RA	NLova_6004419-RA, NLova_6005018-RA	NLova_7004746-RA
OG0000344	RecName: Full=Nuclear cap-binding protein subunit 2; AltName: Full=20 kDa nuclear cap-binding protein; AltName: Full=NCBP 20 kDa subunit; Short=AtCBP20	EFC39869.1, EFC44276.1, EFC44888.1	KAF0971874.1, KAF0971875.1	mRNA1_NF0121790-p1, mRNA1_NF0121800-p1	NfowleriV212_g10713.t1, NfowleriV212_g10713.t2, NfowleriV212_g10713.t3, NfowleriV212_g10713.t4	Nfowleri986_g9925.t1, Nfowleri986_g9925.t2, Nfowleri986_g9925.t3, Nfowleri986_g9925.t4	Ty_08244	NFgwada006988-RA	NFAR12008100-RA	NFPA34009237-RA, NFPA34009238-RA	KAG2374002.1, KAG2374003.1	NL_CDC_08421	NLovaF9007317-RA	NLova_6007762-RA	NLova_7007539-RA
OG0000345	RecName: Full=Probable E3 ubiquitin-protein ligase HERC2; AltName: Full=HECT domain and RCC1-like domain-containing protein 2; AltName: Full=HECT-type E3 ubiquitin transferase HERC2	EFC40218.1, EFC40219.1	KAF0974675.1, KAF0974676.1	mRNA1_NF0122870-p1, mRNA1_NF0122880-p1, mRNA2_NF0122880-p1	NfowleriV212_g10416.t1, NfowleriV212_g10417.t1	Nfowleri986_g9562.t1, Nfowleri986_g9562.t2, Nfowleri986_g9562.t3, Nfowleri986_g9562.t4	Ty_07790	NFgwada007813-RA	NFAR12007166-RA	NFPA34010006-RA	KAG2378390.1, KAG2378392.1, KAG2383058.1, KAG2383059.1	NL_CDC_03493	NLovaF9009246-RA, NLovaF9009247-RA	NLova_6007926-RA	NLova_7008897-RA
OG0000346	RecName: Full=Vesicle-associated membrane protein 714; Short=AtVAMP714	EFC42376.1	KAF0973981.1, KAF0973982.1, KAF0973983.1, KAF0974305.1, KAF0974306.1	mRNA1_NF0124130-p1, mRNA1_NF0124140-p1, mRNA1_NF0124150-p1	NfowleriV212_g9652.t1, NfowleriV212_g9653.t1	Nfowleri986_g3079.t1, Nfowleri986_g3080.t1, Nfowleri986_g3080.t2, Nfowleri986_g3080.t3		NFgwada008808-RA	NFAR12007872-RA	NFPA34009772-RA	KAG2379434.1, KAG2379435.1, KAG2379436.1	NL_CDC_05180, NL_CDC_05183	NLovaF9007730-RA, NLovaF9007736-RA	NLova_6007547-RA
OG0000347	Predicted protein OS=Naegleria gruberi GN=NAEGRDRAFT_63893 PE=4 SV=1		KAF0975325.1, KAF0976034.1	mRNA1_NF0130280-p1	NfowleriV212_g9604.t1	Nfowleri986_g10808.t1	Ty_08472	NFgwada003555-RA	NFAR12008888-RA	NFPA34010093-RA	KAG2372700.1, KAG2375356.1, KAG2381504.1, KAG2387883.1	NL_CDC_00298, NL_CDC_03937, NL_CDC_04388	NLovaF9003896-RA, NLovaF9003898-RA, NLovaF9008180-RA, NLovaF9008710-RA	NLova_6003062-RA, NLova_6008584-RA, NLova_6009068-RA	NLova_7003783-RA, NLova_7007772-RA, NLova_7008124-RA
OG0000348	RecName: Full=50S ribosomal protein L2										KAG2370562.1	NL_CDC_00002, NL_CDC_00007, NL_CDC_00013, NL_CDC_00018, NL_CDC_00300, NL_CDC_11029, NL_CDC_11049, NL_CDC_11181, NL_CDC_11192, NL_CDC_11197, NL_CDC_11206, NL_CDC_11208, NL_CDC_11216, NL_CDC_11225, NL_CDC_11229, NL_CDC_11241, NL_CDC_11253, NL_CDC_11274, NL_CDC_11276, NL_CDC_11286, NL_CDC_11288, NL_CDC_11294, NL_CDC_11298, NL_CDC_11299, NL_CDC_11301
OG0000349	RecName: Full=Synaptotagmin-7; AltName: Full=IPCA-7; AltName: Full=Prostate cancer-associated protein 7; AltName: Full=Synaptotagmin VII; Short=SytVII	EFC36342.1, EFC37625.1, EFC39829.1	KAF0979381.1, KAF0984173.1	mRNA1_NF0000120-p1, mRNA1_NF0035990-p1, mRNA2_NF0000120-p1	NfowleriV212_g4243.t1, NfowleriV212_g6584.t1	Nfowleri986_g559.t1, Nfowleri986_g559.t2, Nfowleri986_g9836.t1, Nfowleri986_g9836.t2	Ty_00248, Ty_05495		NFAR12005342-RA	NFPA34006574-RA	KAG2373891.1, KAG2382749.1	NL_CDC_09591, NL_CDC_10451	NLovaF9005874-RA	NLova_6000252-RA	NLova_7005705-RA
OG0000350	RecName: Full=Epimerase family protein SAS0734<>RecName: Full=Epimerase family protein MW0731	EFC43529.1, EFC43552.1, EFC44017.1, EFC48773.1	KAF0978801.1, KAF0978802.1	mRNA1_NF0009740-p1, mRNA1_NF0009750-p1, mRNA2_NF0009740-p1	NfowleriV212_g7643.t1, NfowleriV212_g7644.t1, NfowleriV212_g7644.t2, NfowleriV212_g7644.t3	Nfowleri986_g10580.t1, Nfowleri986_g10580.t2, Nfowleri986_g10580.t3, Nfowleri986_g10581.t1	Ty_03279				KAG2377457.1, KAG2377458.1		NLovaF9002805-RA, NLovaF9002806-RA, NLovaF9002807-RA, NLovaF9006611-RA		NLova_7002109-RA
OG0000351	RecName: Full=Short-chain dehydrogenase TIC 32, chloroplastic; AltName: Full=Translocon at the inner envelope membrane of chloroplasts 32; Short=AtTIC32	EFC43522.1, EFC48785.1, EFC49413.1	KAF0978768.1, KAF0978769.1	mRNA1_NF0010140-p1, mRNA1_NF0010150-p1	NfowleriV212_g7272.t1, NfowleriV212_g7272.t2, NfowleriV212_g7272.t3	Nfowleri986_g3619.t1, Nfowleri986_g3619.t2, Nfowleri986_g3619.t3, Nfowleri986_g3619.t4	Ty_03256	NFgwada004094-RA	NFAR12003606-RA	NFPA34003349-RA	KAG2377489.1, KAG2377490.1	NL_CDC_10265, NL_CDC_10266	NLovaF9002783-RA	NLova_6003369-RA	NLova_7002085-RA
OG0000352	Predicted protein OS=Naegleria gruberi GN=NAEGRDRAFT_57504 PE=4 SV=1	EFC46784.1	KAF0985054.1	mRNA1_NF0010950-p1	NfowleriV212_g652.t1, NfowleriV212_g652.t2	Nfowleri986_g911.t1	Ty_02589	NFgwada004012-RA	NFAR12003524-RA	NFPA34004751-RA	KAG2378575.1, KAG2381655.1, KAG2381656.1, KAG2381658.1, KAG2381659.1	NL_CDC_00535, NL_CDC_00537, NL_CDC_06651	NLovaF9000864-RA, NLovaF9002691-RA, NLovaF9002693-RA	NLova_6000859-RA, NLova_6002974-RA, NLova_6002976-RA	NLova_7001193-RA
OG0000353	RecName: Full=P17/29C-like protein DDB_G0287399; Flags: Precursor	EFC46277.1	KAF0985071.1, KAF0985072.1	mRNA1_NF0011140-p1, mRNA1_NF0011150-p1	NfowleriV212_g668.t1, NfowleriV212_g668.t2	Nfowleri986_g928.t1, Nfowleri986_g928.t2, Nfowleri986_g929.t1	Ty_02573, Ty_02574	NFgwada003996-RA, NFgwada003997-RA	NFAR12003509-RA	NFPA34004736-RA, NFPA34004737-RA	KAG2381677.1, KAG2381678.1	NL_CDC_00520	NLovaF9002680-RA, NLovaF9002681-RA	NLova_6002961-RA	NLova_7003136-RA, NLova_7003137-RA
OG0000354	RecName: Full=Leucine-rich repeat-containing protein 51	EFC46375.1, EFC47965.1	KAF0985108.1, KAF0985109.1	mRNA1_NF0011540-p1, mRNA1_NF0011560-p1, mRNA2_NF0011540-p1	NfowleriV212_g703.t1, NfowleriV212_g705.t1	Nfowleri986_g959.t1, Nfowleri986_g959.t2, Nfowleri986_g959.t3	Ty_02542	NFgwada003965-RA	NFAR12003477-RA	NFPA34004704-RA, NFPA34004706-RA	KAG2381716.1, KAG2381718.1	NL_CDC_00487	NLovaF9002649-RA, NLovaF9002650-RA	NLova_6002929-RA, NLova_6002931-RA	NLova_7003108-RA
OG0000355	Predicted protein OS=Naegleria gruberi GN=NAEGRDRAFT_51103 PE=4 SV=1		KAF0974930.1, KAF0974932.1, KAF0974942.1, KAF0975347.1, KAF0975355.1, KAF0980134.1	mRNA10_NF0056930-p1, mRNA1_NF0070910-p1, mRNA1_NF0078880-p1, mRNA1_NF0104270-p1, mRNA1_NF0132010-p1, mRNA20_NF0056970-p1, mRNA21_NF0056970-p1, mRNA2_NF0015330-p1, mRNA5_NF0015330-p1	NfowleriV212_g12428.t1, NfowleriV212_g12528.t1, NfowleriV212_g7506.t1					NFPA34007837-RA	KAG2370877.1, KAG2372945.1, KAG2382121.1, KAG2386731.1	NL_CDC_07790, NL_CDC_09982
OG0000356	RecName: Full=RING finger protein B; Short=Protein rngB	EFC38458.1, EFC40642.1, EFC42782.1, EFC47341.1, EFC48463.1, EFC49449.1	KAF0980300.1, KAF0983592.1	mRNA1_NF0019430-p1, mRNA1_NF0082230-p1	NfowleriV212_g12052.t1, NfowleriV212_g5655.t1	Nfowleri986_g2744.t1, Nfowleri986_g8542.t1	Ty_01382	NFgwada003137-RA, NFgwada003548-RA	NFAR12001415-RA, NFAR12002301-RA	NFPA34001089-RA, NFPA34002318-RA		NL_CDC_01413	NLovaF9001811-RA	NLova_6001430-RA	NLova_7001728-RA
OG0000357	Predicted protein OS=Naegleria gruberi GN=NAEGRDRAFT_47483 PE=4 SV=1	EFC36374.1, EFC47018.1	KAF0980369.1, KAF0980370.1	mRNA1_NF0020170-p1, mRNA1_NF0020180-p1	NfowleriV212_g2687.t1, NfowleriV212_g2687.t2, NfowleriV212_g2688.t1	Nfowleri986_g4577.t1, Nfowleri986_g4578.t1	Ty_02785, Ty_02786	NFgwada003080-RA	NFAR12002246-RA	NFPA34002258-RA	KAG2370824.1, KAG2391930.1, KAG2391931.1		NLovaF9003195-RA, NLovaF9003196-RA	NLova_6002578-RA, NLova_6002579-RA	NLova_7002778-RA, NLova_7002779-RA
OG0000358	Uncharacterized protein OS=Deltaproteobacteria bacterium RBG_16_49_23 GN=A2V86_05865 PE=4 SV=1	EFC40686.1	KAF0974464.1, KAF0974465.1	mRNA1_NF0021740-p1, mRNA1_NF0021750-p1, mRNA2_NF0021750-p1, mRNA3_NF0021760-p1, mRNA4_NF0021760-p1	NfowleriV212_g2516.t1, NfowleriV212_g2517.t1	Nfowleri986_g10145.t1	Ty_08950	NFgwada008925-RA	NFAR12009169-RA	NFPA34007660-RA, NFPA34007661-RA	KAG2375265.1, KAG2375266.1	NL_CDC_04465	NLovaF9008654-RA, NLovaF9008655-RA	NLova_6008519-RA, NLova_6008520-RA	NLova_7008063-RA, NLova_7008064-RA
OG0000359	RecName: Full=AAC-rich mRNA clone AAC4 protein	EFC47541.1	KAF0973015.1, KAF0973016.1	mRNA1_NF0022980-p1, mRNA1_NF0023000-p1	NfowleriV212_g8565.t1, NfowleriV212_g8565.t2, NfowleriV212_g8565.t3	Nfowleri986_g3348.t1, Nfowleri986_g3348.t2, Nfowleri986_g3348.t3	Ty_00793	NFgwada000804-RA, NFgwada000806-RA	NFAR12000797-RA, NFAR12000799-RA	NFPA34001156-RA, NFPA34001158-RA	KAG2378628.1, KAG2378629.1	NL_CDC_06697, NL_CDC_11010	NLovaF9000820-RA		NLova_7001151-RA, NLova_7001152-RA
OG0000360	RecName: Full=Uncharacterized protein Rv3254	EFC37385.1, EFC37386.1, EFC40394.1	KAF0971479.1, KAF0971480.1, KAF0971507.1, KAF0975623.1	mRNA1_NF0023490-p1, mRNA1_NF0023500-p1	NfowleriV212_g10433.t1, NfowleriV212_g10433.t2, NfowleriV212_g10433.t3	Nfowleri986_g9044.t1, Nfowleri986_g9044.t2, Nfowleri986_g9044.t3	Ty_06760	NFgwada007421-RA	NFAR12006747-RA	NFPA34008092-RA	KAG2373232.1, KAG2373233.1	NL_CDC_07465	NLovaF9006861-RA	NLova_6006383-RA	NLova_7007107-RA
OG0000361	RecName: Full=Rho GTPase-activating protein gacX; AltName: Full=GTPase activating factor for raC protein X	EFC36533.1, EFC49904.1	KAF0975576.1, KAF0975577.1, KAF0975578.1	mRNA1_NF0023870-p1, mRNA1_NF0023900-p1	NfowleriV212_g9525.t1, NfowleriV212_g9526.t1	Nfowleri986_g3931.t1, Nfowleri986_g3931.t2, Nfowleri986_g3931.t3	Ty_06723	NFgwada007384-RA, NFgwada007385-RA	NFAR12006712-RA, NFAR12006713-RA	NFPA34008049-RA, NFPA34008050-RA	KAG2381881.1, KAG2381882.1	NL_CDC_07439	NLovaF9006826-RA	NLova_6006343-RA	NLova_7007078-RA
OG0000362	RecName: Full=Importin subunit alpha-4; Short=IMPa-4	EFC39789.1, EFC40061.1, EFC41340.1, EFC44443.1, EFC47737.1, EFC47776.1, EFC48264.1, EFC50862.1	KAF0982824.1	mRNA1_NF0024460-p1, mRNA2_NF0024460-p1	NfowleriV212_g1304.t1, NfowleriV212_g1304.t2	Nfowleri986_g6058.t1, Nfowleri986_g6058.t2, Nfowleri986_g6058.t3	Ty_01483	NFgwada001836-RA	NFAR12001862-RA	NFPA34001875-RA	KAG2374925.1	NL_CDC_01116	NLovaF9001928-RA	NLova_6001545-RA	NLova_7001822-RA
OG0000363	Predicted protein OS=Naegleria gruberi GN=NAEGRDRAFT_72508 PE=4 SV=1	EFC43687.1	KAF0982885.1	mRNA1_NF0025200-p1, mRNA1_NF0025210-p1, mRNA2_NF0025200-p1, mRNA8_NF0025170-p1	NfowleriV212_g1244.t1, NfowleriV212_g1244.t2, NfowleriV212_g1245.t1	Nfowleri986_g2537.t1, Nfowleri986_g2537.t2, Nfowleri986_g2537.t3	Ty_01531	NFgwada001878-RA	NFAR12001904-RA, NFAR12001905-RA	NFPA34001920-RA, NFPA34001921-RA	KAG2374857.1, KAG2374858.1, KAG2374859.1	NL_CDC_01164	NLovaF9001974-RA	NLova_6001602-RA	NLova_7001867-RA
OG0000364	RecName: Full=Cytochrome P450 3A24; AltName: Full=CYPIIIA24	EFC48757.1	KAF0972815.1, KAF0972816.1	mRNA1_NF0026210-p1, mRNA1_NF0026220-p1, mRNA1_NF0026230-p1, mRNA1_NF0026240-p1	NfowleriV212_g2975.t1, NfowleriV212_g2975.t2, NfowleriV212_g2975.t3	Nfowleri986_g1967.t1, Nfowleri986_g1967.t2, Nfowleri986_g1967.t3	Ty_04654	NFgwada004929-RA, NFgwada004930-RA	NFAR12006385-RA, NFAR12006386-RA	NFPA34006131-RA, NFPA34006132-RA	KAG2385616.1	NL_CDC_02477	NLovaF9006029-RA	NLova_6005780-RA	NLova_7006066-RA
OG0000365	RecName: Full=Probable E3 ubiquitin-protein ligase ARI1; AltName: Full=ARIADNE-like protein ARI1; AltName: Full=Protein ariadne homolog 1; AltName: Full=RING-type E3 ubiquitin transferase ARI1		KAF0972851.1, KAF0979493.1, KAF0979494.1	mRNA1_NF0026620-p1, mRNA1_NF0026630-p1	NfowleriV212_g2938.t1, NfowleriV212_g2939.t1, NfowleriV212_g2940.t1	Nfowleri986_g2001.t1, Nfowleri986_g2001.t2, Nfowleri986_g2001.t3	Ty_04621	NFgwada004902-RA, NFgwada004903-RA	NFAR12006358-RA, NFAR12006359-RA	NFPA34006092-RA, NFPA34006093-RA, NFPA34006094-RA	KAG2385660.1, KAG2385661.1	NL_CDC_02440	NLovaF9005996-RA, NLovaF9005997-RA		NLova_7006040-RA
OG0000366	RecName: Full=Neutrophil elastase; AltName: Full=Elastase-2; AltName: Full=Leukocyte elastase; Flags: Precursor	EFC48992.1	KAF0982601.1, KAF0982602.1	mRNA1_NF0028720-p1, mRNA1_NF0028740-p1	NfowleriV212_g8247.t1, NfowleriV212_g8247.t2, NfowleriV212_g8247.t3	Nfowleri986_g1145.t1	Ty_01835	NFgwada001520-RA, NFgwada001521-RA	NFAR12001543-RA, NFAR12001544-RA	NFPA34001544-RA, NFPA34001545-RA	KAG2393897.1, KAG2393898.1	NL_CDC_05758	NLovaF9001229-RA, NLovaF9001231-RA	NLova_6001871-RA, NLova_6001872-RA	NLova_7000830-RA, NLova_7000832-RA
OG0000367	RecName: Full=Rho GTPase-activating protein gacJJ; AltName: Full=GTPase activating factor for raC protein JJ	EFC41620.1, EFC41953.1	KAF0982574.1, KAF0982575.1	mRNA1_NF0028980-p1, mRNA1_NF0028990-p1, mRNA1_NF0029000-p1	NfowleriV212_g6174.t1, NfowleriV212_g6175.t1	Nfowleri986_g9294.t1, Nfowleri986_g9294.t2, Nfowleri986_g9294.t3	Ty_01855	NFgwada001537-RA	NFAR12001560-RA	NFPA34001561-RA	KAG2393922.1, KAG2393923.1, KAG2393924.1	NL_CDC_05778	NLovaF9001248-RA, NLovaF9001253-RA	NLova_6001888-RA, NLova_6001891-RA	NLova_7000857-RA
OG0000368	RecName: Full=Calmodulin; Short=CaM	EFC40818.1, EFC41595.1	KAF0982531.1, KAF0982628.1	mRNA1_NF0029470-p1, mRNA1_NF0096970-p1, mRNA1_NF0096980-p1, mRNA1_NF0096990-p1	NfowleriV212_g4375.t1, NfowleriV212_g8798.t1	Nfowleri986_g6518.t1, Nfowleri986_g6565.t2	Ty_01888	NFgwada001571-RA	NFAR12001596-RA	NFPA34001596-RA	KAG2370734.1, KAG2393869.1, KAG2393970.1	NL_CDC_05814	NLovaF9001212-RA	NLova_6001849-RA, NLova_6001850-RA, NLova_6001924-RA	NLova_7000893-RA
OG0000369	RecName: Full=Superoxide dismutase [Cu-Zn]	EFC43928.1, EFC43930.1	KAF0977843.1, KAF0977844.1	mRNA1_NF0030360-p1, mRNA1_NF0030370-p1, mRNA2_NF0030370-p1	NfowleriV212_g1200.t1, NfowleriV212_g1200.t2, NfowleriV212_g1201.t1	Nfowleri986_g10950.t1, Nfowleri986_g10951.t1	Ty_05937	NFgwada003687-RA	NFAR12005533-RA	NFPA34005258-RA, NFPA34005259-RA	KAG2388721.1, KAG2388722.1	NL_CDC_03023	NLovaF9005610-RA	NLova_6005131-RA, NLova_6005132-RA	NLova_7005186-RA, NLova_7005187-RA
OG0000370	RecName: Full=Serine/threonine-protein phosphatase 4 catalytic subunit; Short=PP4C; Short=Pp4; AltName: Full=Protein phosphatase X; Short=PP-X<>RecName: Full=Serine/threonine-protein phosphatase 4 catalytic subunit; Short=PP4C; Short=Pp4; AltName: Full=Protein phosphatase X; Short=PP-X<>RecName: Full=Serine/threonine-protein phosphatase 4 catalytic subunit; Short=PP4C; Short=Pp4<>RecName: Full=Se…	EFC40699.1, EFC47119.1	KAF0973267.1, KAF0976880.1	mRNA1_NF0032890-p1, mRNA1_NF0041940-p1, mRNA2_NF0032890-p1	NfowleriV212_g1576.t1, NfowleriV212_g8375.t1, NfowleriV212_g8375.t2	Nfowleri986_g6176.t1, Nfowleri986_g9940.t1	Ty_06860, Ty_09306	NFgwada008539-RA	NFAR12008588-RA	NFPA34008231-RA, NFPA34010434-RA	KAG2374357.1, KAG2388356.1	NL_CDC_05645, NL_CDC_07662	NLovaF9009010-RA	NLova_6007202-RA	NLova_7009023-RA
OG0000371	Predicted protein OS=Naegleria gruberi GN=NAEGRDRAFT_50117 PE=4 SV=1	EFC42998.1, EFC50077.1	KAF0982468.1, KAF0982469.1	mRNA1_NF0034450-p1, mRNA1_NF0034460-p1	NfowleriV212_g4437.t1, NfowleriV212_g4438.t1, NfowleriV212_g4438.t2	Nfowleri986_g6463.t1, Nfowleri986_g6463.t2, Nfowleri986_g6463.t3, Nfowleri986_g6464.t1	Ty_01935				KAG2394038.1, KAG2394039.1, KAG2394126.1	NL_CDC_04715, NL_CDC_05869, NL_CDC_10956, NL_CDC_11160, NL_CDC_11161		NLova_6001970-RA	NLova_7000943-RA, NLova_7001003-RA
OG0000372	RecName: Full=Ras-related protein Rab-4	EFC36857.1, EFC40006.1, EFC40075.1, EFC40800.1, EFC44747.1, EFC47673.1	KAF0980912.1	mRNA1_NF0038750-p1	NfowleriV212_g181.t1	Nfowleri986_g1039.t1		NFgwada002589-RA, NFgwada002599-RA	NFAR12002965-RA	NFPA34002977-RA, NFPA34002988-RA	KAG2392854.1, KAG2392858.1, KAG2392927.1	NL_CDC_06223, NL_CDC_06226, NL_CDC_06274	NLovaF9003841-RA, NLovaF9003879-RA, NLovaF9003884-RA	NLova_6004195-RA
OG0000373	Predicted protein OS=Naegleria gruberi GN=NAEGRDRAFT_63020 PE=4 SV=1	EFC43755.1, EFC48908.1	KAF0976950.1, KAF0976951.1	mRNA1_NF0041210-p1, mRNA1_NF0041220-p1	NfowleriV212_g1643.t1, NfowleriV212_g1644.t1	Nfowleri986_g6117.t1, Nfowleri986_g6118.t1	Ty_06813	NFgwada006580-RA, NFgwada006581-RA	NFAR12007251-RA, NFAR12007252-RA	NFPA34008162-RA, NFPA34008163-RA	KAG2388277.1, KAG2388278.1, KAG2388279.1	NL_CDC_00635, NL_CDC_00636	NLovaF9006923-RA	NLova_6007147-RA, NLova_6007148-RA
OG0000374	RecName: Full=Dynein intermediate chain 3, ciliary	EFC47121.1, EFC47122.1	KAF0976904.1, KAF0976905.1	mRNA1_NF0041670-p1, mRNA1_NF0041680-p1, mRNA1_NF0041690-p1, mRNA2_NF0041670-p1	NfowleriV212_g1599.t1, NfowleriV212_g1599.t2	Nfowleri986_g6155.t1, Nfowleri986_g6155.t2, Nfowleri986_g6155.t3	Ty_06842	NFgwada006612-RA	NFAR12007283-RA	NFPA34008207-RA, NFPA34008208-RA	KAG2388328.1, KAG2388329.1	NL_CDC_05665	NLovaF9006955-RA	NLova_6007179-RA, NLova_6007181-RA	NLova_7007190-RA
OG0000375	RecName: Full=Syntaxin-61; Short=AtSYP61; AltName: Full=Osmotic stress-sensitive mutant 1	EFC38594.1	KAF0976884.1, KAF0977259.1	mRNA1_NF0041900-p1, mRNA1_NF0047370-p1	NfowleriV212_g1580.t1, NfowleriV212_g1580.t2, NfowleriV212_g2121.t1, NfowleriV212_g2121.t2	Nfowleri986_g4362.t1, Nfowleri986_g4362.t2, Nfowleri986_g6172.t1, Nfowleri986_g6172.t2	Ty_06342, Ty_06856	NFgwada006133-RA	NFAR12005683-RA	NFPA34006727-RA, NFPA34008227-RA	KAG2387412.1, KAG2388352.1	NL_CDC_07877	NLovaF9007784-RA	NLova_6005992-RA	NLova_7006508-RA
OG0000376	Predicted protein OS=Naegleria gruberi GN=NAEGRDRAFT_48577 PE=4 SV=1	EFC42695.1, EFC45118.1	KAF0971726.1, KAF0982087.1	mRNA1_NF0042580-p1, mRNA1_NF0068080-p1	NfowleriV212_g11785.t1, NfowleriV212_g450.t1, NfowleriV212_g450.t3	Nfowleri986_g2777.t1, Nfowleri986_g7134.t1, Nfowleri986_g7134.t3	Ty_08136	NFgwada006871-RA	NFAR12007983-RA	NFPA34009093-RA	KAG2370642.1, KAG2375153.1, KAG2388156.1	NL_CDC_00078, NL_CDC_08652	NLovaF9007209-RA, NLovaF9007210-RA	NLova_6003259-RA, NLova_6007651-RA
OG0000377	Predicted protein OS=Naegleria gruberi GN=NAEGRDRAFT_76516 PE=4 SV=1	EFC35826.1, EFC42394.1, EFC42450.1	KAF0971736.1, KAF0975918.1	mRNA1_NF0042690-p1, mRNA1_NF0101300-p1, mRNA2_NF0042690-p1, mRNA3_NF0042690-p1	NfowleriV212_g3698.t1, NfowleriV212_g481.t1, NfowleriV212_g481.t2	Nfowleri986_g2786.t1, Nfowleri986_g5187.t1	Ty_08142	NFgwada006877-RA	NFAR12007990-RA	NFPA34009101-RA	KAG2375162.1, KAG2386520.1	NL_CDC_08658	NLovaF9004681-RA	NLova_6004406-RA, NLova_6007658-RA	NLova_7004734-RA
OG0000378	RecName: Full=Procollagen-lysine,2-oxoglutarate 5-dioxygenase; AltName: Full=Lethal protein 268; AltName: Full=Lysyl hydroxylase; Short=LH; Flags: Precursor	EFC41155.1	KAF0980509.1, KAF0980510.1	mRNA1_NF0044110-p1, mRNA1_NF0044120-p1	NfowleriV212_g10475.t1, NfowleriV212_g10477.t1, NfowleriV212_g10477.t2	Nfowleri986_g11275.t1, Nfowleri986_g11275.t2	Ty_02689	NFgwada002973-RA, NFgwada002975-RA	NFAR12002140-RA	NFPA34002152-RA	KAG2392080.1, KAG2392081.1	NL_CDC_10221, NL_CDC_10222	NLovaF9003091-RA, NLovaF9003092-RA	NLova_6002475-RA, NLova_6002476-RA	NLova_7002671-RA, NLova_7002672-RA
OG0000379	RecName: Full=Type I iodothyronine deiodinase; AltName: Full=5DI; AltName: Full=DIOI; AltName: Full=Type 1 DI; AltName: Full=Type-I 5'-deiodinase	EFC37333.1	KAF0973428.1, KAF0973429.1	mRNA1_NF0055630-p1, mRNA1_NF0055640-p1	NfowleriV212_g3612.t1, NfowleriV212_g3613.t1	Nfowleri986_g8720.t1	Ty_09190			NFPA34010763-RA, NFPA34010764-RA	KAG2374440.1, KAG2374441.1, KAG2379116.1, KAG2379117.1	NL_CDC_07061	NLovaF9001056-RA, NLovaF9001057-RA	NLova_6001053-RA, NLova_6001054-RA, NLova_6009368-RA, NLova_6009369-RA	NLova_7001371-RA, NLova_7001372-RA, NLova_7009275-RA
OG0000380	RecName: Full=Regulator of G-protein signaling 13; Short=RGS13	EFC35188.1	KAF0971880.1, KAF0975753.1	mRNA1_NF0058690-p1, mRNA1_NF0121840-p1	NfowleriV212_g10708.t1, NfowleriV212_g10708.t2, NfowleriV212_g9266.t1, NfowleriV212_g9266.t2	Nfowleri986_g6552.t1, Nfowleri986_g6552.t2, Nfowleri986_g9921.t1	Ty_08248	NFgwada006991-RA		NFPA34003706-RA, NFPA34009243-RA	KAG2374008.1, KAG2386690.1	NL_CDC_03273, NL_CDC_08426	NLovaF9004553-RA	NLova_6004275-RA, NLova_6007767-RA	NLova_7004609-RA, NLova_7007542-RA
OG0000381	Predicted protein OS=Naegleria gruberi GN=NAEGRDRAFT_72182 PE=4 SV=1	EFC40089.1, EFC40090.1	KAF0981183.1, KAF0981184.1	mRNA1_NF0065140-p1, mRNA1_NF0065150-p1	NfowleriV212_g8396.t1, NfowleriV212_g8396.t2, NfowleriV212_g8397.t1, NfowleriV212_g8397.t2	Nfowleri986_g4447.t1, Nfowleri986_g4447.t2, Nfowleri986_g4447.t3	Ty_07897	NFgwada007066-RA	NFAR12006833-RA	NFPA34009326-RA, NFPA34009327-RA	KAG2382194.1, KAG2382195.1	NL_CDC_02867, NL_CDC_02868	NLovaF9007380-RA	NLova_6006705-RA	NLova_7006745-RA
OG0000382	RecName: Full=Syntaxin-1A; AltName: Full=Neuron-specific antigen HPC-1	EFC42773.1, EFC50389.1	KAF0972645.1, KAF0972646.1	mRNA1_NF0070260-p1, mRNA1_NF0070270-p1	NfowleriV212_g4707.t1, NfowleriV212_g4707.t2, NfowleriV212_g4707.t3	Nfowleri986_g4614.t1, Nfowleri986_g4614.t2	Ty_04784	NFgwada005055-RA, NFgwada005056-RA	NFAR12006487-RA, NFAR12006488-RA	NFPA34006287-RA, NFPA34006288-RA	KAG2385447.1, KAG2385448.1	NL_CDC_02616, NL_CDC_02617	NLovaF9006141-RA	NLova_6005885-RA	NLova_7006174-RA
OG0000383	Predicted protein OS=Naegleria gruberi GN=NAEGRDRAFT_47219 PE=4 SV=1	EFC47325.1	KAF0978693.1, KAF0978694.1	mRNA1_NF0074720-p1, mRNA1_NF0074730-p1	NfowleriV212_g8188.t1, NfowleriV212_g8189.t1, NfowleriV212_g8189.t2	Nfowleri986_g7190.t1, Nfowleri986_g7191.t1, Nfowleri986_g7191.t2, Nfowleri986_g7191.t3	Ty_04111, Ty_04112	NFgwada002151-RA	NFAR12004174-RA	NFPA34004860-RA	KAG2392186.1, KAG2392188.1	NL_CDC_02322	NLovaF9004793-RA, NLovaF9004795-RA	NLova_6004514-RA, NLova_6004515-RA	NLova_7003566-RA
OG0000384	RecName: Full=3-hydroxybutyryl-CoA dehydratase-like protein, mitochondrial; Flags: Precursor	EFC39505.1, EFC45262.1	KAF0973758.1, KAF0981358.1	mRNA1_NF0075820-p1, mRNA1_NF0131470-p1	NfowleriV212_g12378.t1, NfowleriV212_g3308.t1	Nfowleri986_g11489.t1, Nfowleri986_g6790.t1		NFgwada000921-RA, NFgwada003871-RA	NFAR12000928-RA, NFAR12003378-RA	NFPA34001281-RA, NFPA34004608-RA	KAG2374222.1, KAG2378438.1	NL_CDC_00380, NL_CDC_06538	NLovaF9000960-RA, NLovaF9002550-RA	NLova_6000955-RA	NLova_7001276-RA, NLova_7003011-RA
OG0000385	RecName: Full=WD repeat-containing protein 53	EFC39296.1, EFC47565.1	KAF0973708.1, KAF0973709.1	mRNA1_NF0076370-p1, mRNA1_NF0076380-p1	NfowleriV212_g3356.t1, NfowleriV212_g3356.t2, NfowleriV212_g3356.t3, NfowleriV212_g3356.t4	Nfowleri986_g6835.t1, Nfowleri986_g6835.t2, Nfowleri986_g6835.t3	Ty_00876	NFgwada000885-RA	NFAR12000889-RA	NFPA34001242-RA	KAG2378492.1, KAG2378493.1	NL_CDC_06581, NL_CDC_06582	NLovaF9000925-RA	NLova_6000919-RA	NLova_7001238-RA, NLova_7001239-RA
OG0000386	Predicted protein OS=Naegleria gruberi GN=NAEGRDRAFT_71740 PE=4 SV=1	EFC36331.1, EFC37436.1, EFC40540.1	KAF0971812.1	mRNA1_NF0076620-p1	NfowleriV212_g4075.t1, NfowleriV212_g4075.t2	Nfowleri986_g2598.t1, Nfowleri986_g2598.t2, Nfowleri986_g2598.t3	Ty_08199	NFgwada006938-RA	NFAR12008051-RA	NFPA34009174-RA	KAG2373940.1, KAG2388055.1, KAG2388056.1	NL_CDC_00165, NL_CDC_08371	NLovaF9004017-RA, NLovaF9007275-RA	NLova_6003192-RA, NLova_6007713-RA	NLova_7003900-RA, NLova_7007496-RA
OG0000387	RecName: Full=MPN domain-containing protein	EFC43283.1, EFC46231.1	KAF0980218.1	mRNA1_NF0079670-p1, mRNA1_NF0079680-p1	NfowleriV212_g11405.t1, NfowleriV212_g11406.t1	Nfowleri986_g4743.t1, Nfowleri986_g4743.t2, Nfowleri986_g4743.t3, Nfowleri986_g4743.t4, Nfowleri986_g4743.t5	Ty_02897	NFgwada003186-RA, NFgwada003187-RA	NFAR12002361-RA, NFAR12002362-RA	NFPA34002379-RA, NFPA34002380-RA	KAG2391772.1, KAG2391773.1	NL_CDC_00991	NLovaF9003309-RA	NLova_6002698-RA	NLova_7002888-RA
OG0000388	Predicted protein OS=Naegleria gruberi GN=NAEGRDRAFT_69460 PE=4 SV=1	EFC42674.1, EFC42723.1	KAF0982174.1	mRNA1_NF0080200-p1, mRNA1_NF0080210-p1, mRNA2_NF0080210-p1	NfowleriV212_g4263.t1, NfowleriV212_g4263.t2	Nfowleri986_g8336.t1, Nfowleri986_g8336.t2, Nfowleri986_g8336.t3	Ty_02349	NFgwada004586-RA	NFAR12004108-RA	NFPA34004197-RA	KAG2373568.1, KAG2373569.1	NL_CDC_02030, NL_CDC_02031	NLovaF9004147-RA, NLovaF9004148-RA	NLova_6003324-RA, NLova_6003325-RA	NLova_7004022-RA, NLova_7004023-RA
OG0000389	RecName: Full=Ubiquitin-like modifier-activating enzyme 1; AltName: Full=Ubiquitin-activating enzyme E1	EFC43131.1, EFC48865.1	KAF0975150.1, KAF0978382.1	mRNA1_NF0084340-p1, mRNA1_NF0114210-p1, mRNA2_NF0084340-p1	NfowleriV212_g1871.t1, NfowleriV212_g1931.t1	Nfowleri986_g2424.t1, Nfowleri986_g3806.t1	Ty_04427, Ty_05576	NFgwada005686-RA, NFgwada005847-RA	NFAR12004482-RA, NFAR12004927-RA	NFPA34005734-RA, NFPA34007064-RA	KAG2386072.1, KAG2392698.1	NL_CDC_04902, NL_CDC_10437			NLova_7005402-RA, NLova_7005794-RA
OG0000390	RecName: Full=Metabotropic glutamate receptor-like protein Q	EFC35452.1, EFC36588.1, EFC36725.1, EFC37179.1, EFC39097.1, EFC42325.1, EFC43316.1, EFC46676.1, EFC47641.1, EFC50824.1	KAF0983035.1	mRNA1_NF0086770-p1, mRNA1_NF0086780-p1, mRNA1_NF0086790-p1, mRNA2_NF0086790-p1	NfowleriV212_g8694.t1, NfowleriV212_g8694.t2	Nfowleri986_g4150.t1	Ty_01640	NFgwada001976-RA	NFAR12002003-RA	NFPA34002017-RA	KAG2378821.1	NL_CDC_01280			NLova_7001961-RA
OG0000391	RecName: Full=Tenascin-X; Short=TN-X; AltName: Full=Hexabrachion-like protein; Flags: Precursor	EFC37054.1, EFC37892.1, EFC38054.1, EFC38115.1, EFC39850.1, EFC42331.1, EFC46548.1, EFC47279.1, EFC49285.1	KAF0984789.1	mRNA2_NF0094010-p1	NfowleriV212_g6961.t1, NfowleriV212_g6961.t3, NfowleriV212_g6961.t4	Nfowleri986_g6027.t1, Nfowleri986_g6027.t2, Nfowleri986_g6027.t3		NFgwada002831-RA	NFAR12002618-RA	NFPA34002632-RA	KAG2383127.1, KAG2383128.1	NL_CDC_10516	NLovaF9004351-RA		NLova_7003401-RA
OG0000392	Predicted protein OS=Naegleria gruberi GN=NAEGRDRAFT_70448 PE=4 SV=1		KAF0982336.1, KAF0982337.1	mRNA1_NF0094900-p1, mRNA1_NF0094910-p1	NfowleriV212_g1395.t1, NfowleriV212_g1396.t1, NfowleriV212_g1396.t2	Nfowleri986_g6194.t1, Nfowleri986_g6194.t2	Ty_02029	NFgwada001709-RA, NFgwada001710-RA	NFAR12001738-RA, NFAR12001739-RA	NFPA34001748-RA	KAG2394188.1, KAG2394191.1	NL_CDC_04663, NL_CDC_04665	NLovaF9001435-RA, NLovaF9001438-RA, NLovaF9008937-RA	NLova_6002067-RA, NLova_6009408-RA	NLova_7001045-RA
OG0000393	RecName: Full=Serine/threonine-protein kinase srb10; AltName: Full=Cyclin-dependent kinase 8; AltName: Full=Suppressor of RNA polymerase B srb10	EFC46353.1, EFC48722.1	KAF0984423.1, KAF0984424.1	mRNA1_NF0099390-p1, mRNA1_NF0099400-p1	NfowleriV212_g10613.t1, NfowleriV212_g10613.t3	Nfowleri986_g7881.t2, Nfowleri986_g7881.t3, Nfowleri986_g7881.t4	Ty_00032, Ty_00033	NFgwada000032-RA	NFAR12000031-RA	NFPA34000035-RA	KAG2387098.1, KAG2387099.1	NL_CDC_05484	NLovaF9000030-RA, NLovaF9000031-RA	NLova_6000031-RA, NLova_6000032-RA	NLova_7000033-RA, NLova_7000034-RA
OG0000394	Predicted protein OS=Naegleria gruberi GN=NAEGRDRAFT_49327 PE=4 SV=1	EFC44048.1	KAF0984969.1, KAF0984970.1	mRNA1_NF0105020-p1, mRNA1_NF0105030-p1, mRNA1_NF0105040-p1	NfowleriV212_g8978.t1, NfowleriV212_g8978.t2, NfowleriV212_g8978.t3	Nfowleri986_g7369.t1	Ty_02658	NFgwada004075-RA	NFAR12003586-RA	NFPA34004814-RA, NFPA34004815-RA	KAG2381561.1, KAG2381562.1	NL_CDC_00615	NLovaF9002761-RA, NLovaF9002762-RA	NLova_6003054-RA, NLova_6003055-RA, NLova_6007769-RA	NLova_7003221-RA, NLova_7003222-RA
OG0000395	Predicted protein OS=Naegleria gruberi GN=NAEGRDRAFT_65844 PE=4 SV=1	EFC46422.1	KAF0979168.1, KAF0979169.1	mRNA1_NF0108790-p1	NfowleriV212_g7362.t1, NfowleriV212_g7362.t2, NfowleriV212_g7362.t3, NfowleriV212_g7363.t1, NfowleriV212_g7363.t2, NfowleriV212_g7363.t3	Nfowleri986_g8758.t1, Nfowleri986_g8759.t1, Nfowleri986_g8759.t2		NFgwada005372-RA	NFAR12005184-RA, NFAR12005185-RA	NFPA34006370-RA, NFPA34006371-RA	KAG2374275.1, KAG2392940.1	NL_CDC_06285, NL_CDC_07731		NLova_6009533-RA	NLova_7004502-RA, NLova_7009075-RA
OG0000396	RecName: Full=NLR family CARD domain-containing protein 3; AltName: Full=CARD15-like protein; AltName: Full=Caterpiller protein 16.2; Short=CLR16.2; AltName: Full=NACHT, LRR and CARD domains-containing protein 3; AltName: Full=Nucleotide-binding oligomerization domain protein 3		KAF0979157.1	mRNA1_NF0108930-p1	NfowleriV212_g7374.t1, NfowleriV212_g7374.t2	Nfowleri986_g8612.t1		NFgwada005361-RA	NFAR12005173-RA		KAG2372734.1, KAG2372735.1, KAG2372740.1, KAG2372757.1, KAG2372771.1, KAG2374493.1, KAG2385650.1, KAG2388236.1, KAG2388262.1	NL_CDC_00647, NL_CDC_00669, NL_CDC_00673, NL_CDC_02448	NLovaF9001093-RA	NLova_6001095-RA, NLova_6005756-RA, NLova_6006851-RA, NLova_6007134-RA
OG0000397	RecName: Full=ATP-dependent RNA helicase DEAH11, chloroplastic; Flags: Precursor	EFC43245.1	KAF0978304.1, KAF0978305.1	mRNA1_NF0116930-p1, mRNA1_NF0126500-p1, mRNA1_NF0126510-p1	NfowleriV212_g12188.t1, NfowleriV212_g6305.t1	Nfowleri986_g10095.t1, Nfowleri986_g10095.t2, Nfowleri986_g10095.t3, Nfowleri986_g10297.t1	Ty_05632	NFgwada005901-RA	NFAR12004983-RA, NFAR12004984-RA	NFPA34005812-RA, NFPA34005813-RA	KAG2385979.1, KAG2385980.1	NL_CDC_08893	NLovaF9006270-RA, NLovaF9006271-RA	NLova_6006942-RA	NLova_7005852-RA
OG0000398	Predicted protein OS=Naegleria gruberi GN=NAEGRDRAFT_61162 PE=4 SV=1	EFC48053.1, EFC50652.1	KAF0975269.1, KAF0975270.1	mRNA1_NF0120800-p1, mRNA1_NF0120810-p1, mRNA2_NF0120810-p1	NfowleriV212_g12002.t1, NfowleriV212_g12002.t2, NfowleriV212_g12003.t1	Nfowleri986_g9917.t1, Nfowleri986_g9917.t2, Nfowleri986_g9918.t1	Ty_04332, Ty_04333	NFgwada005599-RA	NFAR12004396-RA	NFPA34006976-RA	KAG2392836.1, KAG2392837.1	NL_CDC_04782, NL_CDC_04783	NLovaF9005005-RA	NLova_6006409-RA	NLova_7005306-RA
OG0000399	Predicted protein OS=Naegleria gruberi GN=NAEGRDRAFT_52865 PE=4 SV=1	EFC38662.1, EFC39104.1, EFC41037.1	KAF0979066.1, KAF0979067.1	mRNA1_NF0121240-p1, mRNA1_NF0121250-p1	NfowleriV212_g9880.t1, NfowleriV212_g9880.t2, NfowleriV212_g9880.t3	Nfowleri986_g10928.t1, Nfowleri986_g10928.t2, Nfowleri986_g10928.t3	Ty_03459	NFgwada004297-RA, NFgwada004298-RA	NFAR12003813-RA	NFPA34003555-RA	KAG2382591.1, KAG2382592.1	NL_CDC_09976, NL_CDC_09977	NLovaF9003015-RA	NLova_6003594-RA	NLova_7002311-RA
OG0000400	Predicted protein OS=Naegleria gruberi GN=NAEGRDRAFT_57972 PE=4 SV=1	EFC44885.1	KAF0971867.1, KAF0971868.1	mRNA1_NF0121720-p1, mRNA1_NF0121730-p1, mRNA1_NF0121740-p1, mRNA1_NF0129920-p1, mRNA2_NF0121740-p1	NfowleriV212_g12191.t1, NfowleriV212_g12192.t1	Nfowleri986_g11357.t1, Nfowleri986_g11358.t1	Ty_08240	NFgwada006984-RA	NFAR12008097-RA	NFPA34009231-RA, NFPA34009232-RA	KAG2373995.1, KAG2373996.1	NL_CDC_08417	NLovaF9007313-RA	NLova_6007755-RA, NLova_6007756-RA	NLova_7007534-RA, NLova_7007535-RA
OG0000401	RecName: Full=Rho-related protein racB; Flags: Precursor	EFC35580.1, EFC37603.1, EFC39866.1, EFC46988.1, EFC49114.1	KAF0984149.1, KAF0984706.1	mRNA1_NF0122660-p1	NfowleriV212_g11947.t1	Nfowleri986_g3141.t1, Nfowleri986_g3141.t2	Ty_00235	NFgwada000237-RA	NFAR12000235-RA	NFPA34000234-RA	KAG2377447.1, KAG2386792.1	NL_CDC_09737, NL_CDC_11081	NLovaF9000238-RA, NLovaF9002814-RA	NLova_6000239-RA, NLova_6003403-RA	NLova_7000217-RA, NLova_7002117-RA
OG0000402	Predicted protein OS=Naegleria gruberi GN=NAEGRDRAFT_53730 PE=4 SV=1	EFC37431.1	KAF0983372.1	mRNA1_NF0131250-p1	NfowleriV212_g3211.t1, NfowleriV212_g3211.t2, NfowleriV212_g3211.t3	Nfowleri986_g3787.t1, Nfowleri986_g3787.t2, Nfowleri986_g3787.t3	Ty_01216	NFgwada001238-RA, NFgwada001239-RA, NFgwada003223-RA	NFAR12001251-RA, NFAR12001252-RA	NFPA34000920-RA, NFPA34000921-RA	KAG2373267.1, KAG2382443.1, KAG2386345.1	NL_CDC_02676	NLovaF9006496-RA	NLova_6006169-RA, NLova_6006870-RA	NLova_7001568-RA
OG0000403	RecName: Full=Adhesion G-protein coupled receptor G5; AltName: Full=G-protein coupled receptor 114; AltName: Full=G-protein coupled receptor PGR27; Flags: Precursor	EFC35540.1, EFC35905.1, EFC36066.1, EFC36621.1, EFC37791.1, EFC38228.1, EFC38696.1, EFC39532.1, EFC39539.1, EFC39929.1, EFC39930.1, EFC40060.1, EFC40255.1, EFC42088.1, EFC42550.1, EFC45083.1, EFC45304.1, EFC45308.1, EFC47419.1, EFC47512.1, EFC47550.1, EFC47942.1, EFC48428.1									KAG2373697.1, KAG2378947.1
OG0000404	RecName: Full=Protein SUPPRESSOR OF QUENCHING 1, chloroplastic; Flags: Precursor	EFC35195.1, EFC35233.1, EFC35268.1, EFC35386.1, EFC35872.1, EFC35906.1, EFC36048.1, EFC36192.1, EFC36517.1, EFC36971.1, EFC37621.1, EFC37783.1, EFC37866.1, EFC37867.1, EFC37932.1, EFC38413.1, EFC39297.1, EFC41936.1, EFC42642.1, EFC43339.1, EFC44461.1, EFC46974.1, EFC47427.1, EFC47557.1, EFC47568.1
OG0000405	Predicted protein OS=Naegleria gruberi GN=NAEGRDRAFT_81824 PE=4 SV=1		KAF0984354.1, KAF0984846.1	mRNA1_NF0001870-p1, mRNA1_NF0001880-p1, mRNA1_NF0059270-p1, mRNA1_NF0107800-p1, mRNA2_NF0001870-p1	NfowleriV212_g1670.t1, NfowleriV212_g591.t1, NfowleriV212_g8293.t1	Nfowleri986_g10482.t1, Nfowleri986_g10482.t2, Nfowleri986_g2057.t1	Ty_03159	NFgwada002865-RA	NFAR12002654-RA	NFPA34002668-RA	KAG2373513.1, KAG2374784.1, KAG2381525.1		NLovaF9000390-RA, NLovaF9008164-RA		NLova_7000357-RA, NLova_7007752-RA
OG0000406	RecName: Full=F-box/WD repeat-containing protein 7; AltName: Full=Archipelago homolog; Short=hAgo; AltName: Full=F-box and WD-40 domain-containing protein 7; AltName: Full=F-box protein FBX30; AltName: Full=SEL-10; AltName: Full=hCdc4	EFC47255.1	KAF0973529.1, KAF0973530.1, KAF0973531.1	mRNA1_NF0003020-p1, mRNA1_NF0003030-p1, mRNA1_NF0003040-p1, mRNA2_NF0003020-p1	NfowleriV212_g3124.t1, NfowleriV212_g3124.t2	Nfowleri986_g4762.t1, Nfowleri986_g4762.t2, Nfowleri986_g4762.t3	Ty_09118	NFgwada009087-RA	NFAR12009334-RA	NFPA34010664-RA, NFPA34010665-RA	KAG2379007.1, KAG2379008.1	NL_CDC_07147, NL_CDC_07148		NLova_6009291-RA	NLova_7009206-RA
OG0000407	RecName: Full=NAD-dependent protein deacylase; AltName: Full=Regulatory protein SIR2 homolog	EFC42131.1, EFC47256.1	KAF0973526.1, KAF0973527.1	mRNA1_NF0003060-p1, mRNA1_NF0003070-p1	NfowleriV212_g3121.t1, NfowleriV212_g3122.t1	Nfowleri986_g4764.t1, Nfowleri986_g4765.t1	Ty_09120, Ty_09121	NFgwada009089-RA	NFAR12009336-RA	NFPA34010667-RA, NFPA34010668-RA	KAG2379010.1, KAG2379012.1	NL_CDC_07144, NL_CDC_07145	NLovaF9009385-RA, NLovaF9009388-RA	NLova_6009294-RA	NLova_7009209-RA
OG0000408	Uncharacterized protein OS=Naegleria gruberi GN=NAEGRDRAFT_56981 PE=4 SV=1	EFC35362.1, EFC41603.1, EFC48723.1, EFC48724.1	KAF0984444.1, KAF0984445.1	mRNA10_NF0004850-p1, mRNA11_NF0004850-p1	NfowleriV212_g5119.t1, NfowleriV212_g5120.t1, NfowleriV212_g5120.t2	Nfowleri986_g4859.t1, Nfowleri986_g4860.t1, Nfowleri986_g4860.t2	Ty_00049	NFgwada000046-RA	NFAR12000046-RA	NFPA34000049-RA	KAG2387079.1, KAG2387080.1	NL_CDC_05471	NLovaF9000046-RA	NLova_6000045-RA	NLova_7000045-RA
OG0000409	RecName: Full=Probable Xaa-Pro aminopeptidase P; Short=AMPP; Short=Aminopeptidase P; AltName: Full=Aminoacylproline aminopeptidase; AltName: Full=Prolidase	EFC45546.1, EFC45609.1	KAF0972063.1, KAF0982449.1	mRNA1_NF0004670-p1, mRNA1_NF0034660-p1	NfowleriV212_g4455.t1, NfowleriV212_g6821.t1	Nfowleri986_g3285.t1, Nfowleri986_g6446.t1, Nfowleri986_g6446.t2, Nfowleri986_g6446.t3	Ty_01950, Ty_08788	NFgwada001632-RA	NFAR12001659-RA	NFPA34001661-RA, NFPA34007689-RA	KAG2383482.1, KAG2394060.1	NL_CDC_00755	NLovaF9008875-RA	NLova_6008756-RA	NLova_7000956-RA
OG0000410	Uncharacterized protein OS=Naegleria gruberi GN=NAEGRDRAFT_58251 PE=4 SV=1	EFC43719.1, EFC43720.1	KAF0978604.1, KAF0978605.1	mRNA1_NF0006790-p1, mRNA1_NF0006800-p1	NfowleriV212_g2207.t1, NfowleriV212_g2208.t1	Nfowleri986_g3215.t1, Nfowleri986_g3216.t1	Ty_04176	NFgwada002218-RA	NFAR12004242-RA	NFPA34004925-RA, NFPA34004926-RA	KAG2392269.1, KAG2392270.1	NL_CDC_02257	NLovaF9004849-RA, NLovaF9004850-RA	NLova_6004575-RA, NLova_6004576-RA	NLova_7003623-RA, NLova_7003624-RA
OG0000411	RecName: Full=Eukaryotic initiation factor 4A; Short=eIF-4A; AltName: Full=ATP-dependent RNA helicase eIF4A; AltName: Full=Initiation factor 1	EFC43668.1, EFC50221.1	KAF0973887.1, KAF0978571.1	mRNA1_NF0007150-p1, mRNA1_NF0088840-p1	NfowleriV212_g3748.t1, NfowleriV212_g7771.t1	Nfowleri986_g3719.t1, Nfowleri986_g6633.t1	Ty_00996, Ty_04202	NFgwada002242-RA	NFAR12004265-RA	NFPA34004951-RA	KAG2374437.1, KAG2392303.1	NL_CDC_02229, NL_CDC_09477	NLovaF9004870-RA, NLovaF9006612-RA	NLova_6001050-RA, NLova_6004602-RA	NLova_7001369-RA
OG0000412	RecName: Full=Meiotic recombination protein DMC1 homolog	EFC50704.1	KAF0976529.1, KAF0978504.1	mRNA1_NF0007900-p1, mRNA1_NF0032090-p1	NfowleriV212_g5345.t1, NfowleriV212_g8428.t1	Nfowleri986_g7095.t1, Nfowleri986_g7232.t1	Ty_08365	NFgwada002294-RA, NFgwada008168-RA	NFAR12004321-RA	NFPA34005005-RA, NFPA34008853-RA	KAG2378084.1, KAG2381652.1	NL_CDC_00540, NL_CDC_11267	NLovaF9008060-RA	NLova_6002981-RA, NLova_6008096-RA	NLova_7003153-RA, NLova_7008481-RA
OG0000413	Uncharacterized protein OS=Naegleria gruberi GN=NAEGRDRAFT_58957 PE=4 SV=1	EFC39566.1	KAF0978825.1	mRNA1_NF0009500-p1				NFgwada005566-RA			KAG2373369.1, KAG2374225.1, KAG2374969.1, KAG2374970.1, KAG2379266.1, KAG2383224.1, KAG2383495.1, KAG2385711.1, KAG2389455.1, KAG2389500.1, KAG2393550.1	NL_CDC_02403, NL_CDC_02680, NL_CDC_03459, NL_CDC_04336, NL_CDC_06666, NL_CDC_06952, NL_CDC_10800, NL_CDC_10906		NLova_6006388-RA
OG0000414	Basal body protein OS=Naegleria gruberi GN=NAEGRDRAFT_79272 PE=4 SV=1	EFC40748.1, EFC42378.1, EFC42379.1, EFC49393.1	KAF0974307.1	mRNA1_NF0009900-p1, mRNA1_NF0124070-p1, mRNA1_NF0124080-p1, mRNA1_NF0124100-p1, mRNA1_NF0124110-p1, mRNA1_NF0124120-p1	NfowleriV212_g9651.t1, NfowleriV212_g9651.t2	Nfowleri986_g3081.t1, Nfowleri986_g3081.t2	Ty_07621	NFgwada008809-RA	NFAR12007873-RA	NFPA34009773-RA	KAG2379439.1	NL_CDC_05186	NLovaF9007732-RA	NLova_6007542-RA	NLova_7008350-RA
OG0000415	RecName: Full=Transcription activator of gluconeogenesis ERT1-2	EFC39951.1, EFC46827.1	KAF0979928.1, KAF0979929.1	mRNA1_NF0012790-p1, mRNA2_NF0012790-p1	NfowleriV212_g1040.t1, NfowleriV212_g1041.t1	Nfowleri986_g2122.t1, Nfowleri986_g2123.t1	Ty_04953	NFgwada005221-RA, NFgwada005222-RA	NFAR12004773-RA, NFAR12004774-RA	NFPA34004374-RA, NFPA34004375-RA	KAG2389443.1, KAG2389444.1	NL_CDC_07622, NL_CDC_07623	NLovaF9003501-RA	NLova_6004875-RA	NLova_7004174-RA
OG0000416	Predicted protein OS=Naegleria gruberi GN=NAEGRDRAFT_63475 PE=4 SV=1	EFC48406.1	KAF0979873.1, KAF0979874.1	mRNA1_NF0013400-p1, mRNA1_NF0013410-p1, mRNA1_NF0013420-p1	NfowleriV212_g989.t1, NfowleriV212_g990.t1	Nfowleri986_g2168.t1, Nfowleri986_g2169.t1	Ty_04987	NFgwada005254-RA	NFAR12004807-RA	NFPA34004425-RA, NFPA34004426-RA	KAG2389497.1, KAG2389498.1	NL_CDC_10595, NL_CDC_10943, NL_CDC_10989, NL_CDC_11066	NLovaF9003531-RA	NLova_6004909-RA	NLova_7004206-RA
OG0000417	RecName: Full=Potential E3 ubiquitin-protein ligase ariadne-1; AltName: Full=Protein ariadne-1; Short=Ari-1; AltName: Full=RING-type E3 ubiquitin transferase ariadne-1	EFC50112.1	KAF0975426.1, KAF0975427.1	mRNA1_NF0014780-p1	NfowleriV212_g59.t1, NfowleriV212_g60.t1, NfowleriV212_g60.t2	Nfowleri986_g309.t1, Nfowleri986_g310.t1	Ty_06609, Ty_06610	NFgwada007275-RA, NFgwada007276-RA	NFAR12006601-RA, NFAR12006602-RA	NFPA34007914-RA, NFPA34007915-RA	KAG2382024.1, KAG2382025.1	NL_CDC_08455	NLovaF9006731-RA	NLova_6006243-RA, NLova_6006244-RA	NLova_7006978-RA
OG0000418	RecName: Full=1-acyl-sn-glycerol-3-phosphate acyltransferase 1, chloroplastic; AltName: Full=Lysophosphatidyl acyltransferase 1; AltName: Full=Protein EMBRYO DEFECTIVE 1995; Flags: Precursor	EFC43104.1, EFC43105.1	KAF0975486.1, KAF0975487.1	mRNA5_NF0014160-p1, mRNA6_NF0014160-p1, mRNA8_NF0014160-p1, mRNA9_NF0014160-p1	NfowleriV212_g119.t1, NfowleriV212_g120.t1	Nfowleri986_g366.t1, Nfowleri986_g367.t1, Nfowleri986_g367.t2	Ty_06658	NFgwada007319-RA	NFAR12006644-RA	NFPA34007975-RA, NFPA34007976-RA	KAG2381960.1, KAG2381961.1	NL_CDC_07371	NLovaF9006774-RA	NLova_6006290-RA	NLova_7007023-RA
OG0000419	Predicted protein OS=Naegleria gruberi GN=NAEGRDRAFT_68928 PE=4 SV=1	EFC43226.1	KAF0975386.1, KAF0983201.1	mRNA1_NF0088180-p1, mRNA5_NF0015180-p1	NfowleriV212_g10120.t1, NfowleriV212_g18.t1	Nfowleri986_g269.t1	Ty_01085	NFgwada001110-RA, NFgwada007250-RA	NFAR12001123-RA, NFAR12006575-RA	NFPA34000785-RA, NFPA34007874-RA	KAG2377718.1, KAG2382076.1	NL_CDC_08495	NLovaF9001522-RA, NLovaF9006701-RA	NLova_6001147-RA, NLova_6006210-RA	NLova_7001455-RA, NLova_7006944-RA
OG0000420	RecName: Full=Myeloid leukemia factor; AltName: Full=Myelodysplasia-myeloid leukemia factor; Short=dMLF	EFC35596.1, EFC40947.1	KAF0974527.1, KAF0974528.1	mRNA1_NF0022440-p1, mRNA1_NF0022450-p1	NfowleriV212_g9739.t1, NfowleriV212_g9740.t1	Nfowleri986_g7463.t1, Nfowleri986_g7464.t1	Ty_08901	NFgwada008881-RA, NFgwada008882-RA	NFAR12009121-RA, NFAR12009122-RA	NFPA34007597-RA, NFPA34007598-RA	KAG2373618.1, KAG2373619.1	NL_CDC_04526	NLovaF9008599-RA	NLova_6008462-RA	NLova_7008008-RA, NLova_7008009-RA
OG0000421	Predicted protein OS=Naegleria gruberi GN=NAEGRDRAFT_78356 PE=4 SV=1	EFC48544.1	KAF0982847.1, KAF0982848.1, KAF0982849.1	mRNA1_NF0024720-p1, mRNA1_NF0024730-p1	NfowleriV212_g1280.t1, NfowleriV212_g1280.t2, NfowleriV212_g1281.t1, NfowleriV212_g1282.t1	Nfowleri986_g2571.t1, Nfowleri986_g6037.t1, Nfowleri986_g6037.t2, Nfowleri986_g6037.t3	Ty_01501	NFgwada001854-RA	NFAR12001881-RA	NFPA34001894-RA, NFPA34001895-RA	KAG2374898.1	NL_CDC_01134	NLovaF9001945-RA	NLova_6001568-RA	NLova_7001840-RA
OG0000422	RecName: Full=RCC1 and BTB domain-containing protein 2; AltName: Full=Chromosome condensation 1-like; AltName: Full=Regulator of chromosome condensation and BTB domain-containing protein 2	EFC41638.1	KAF0982593.1, KAF0982594.1	mRNA1_NF0028840-p1, mRNA1_NF0028850-p1	NfowleriV212_g8255.t1, NfowleriV212_g8255.t2	Nfowleri986_g1139.t2, Nfowleri986_g1139.t3, Nfowleri986_g1139.t4	Ty_01841	NFgwada001526-RA	NFAR12001549-RA	NFPA34001550-RA	KAG2385797.1, KAG2393906.1	NL_CDC_05764, NL_CDC_09296	NLovaF9001237-RA, NLovaF9006394-RA	NLova_6001875-RA, NLova_6007068-RA	NLova_7000845-RA, NLova_7005973-RA
OG0000423	Predicted protein OS=Naegleria gruberi GN=NAEGRDRAFT_51549 PE=4 SV=1		KAF0977866.1, KAF0977867.1	mRNA1_NF0030110-p1, mRNA1_NF0030120-p1, mRNA1_NF0030130-p1, mRNA1_NF0030140-p1	NfowleriV212_g2065.t1, NfowleriV212_g2066.t1, NfowleriV212_g2066.t2	Nfowleri986_g3065.t1, Nfowleri986_g3066.t1	Ty_05954	NFgwada009254-RA	NFAR12005551-RA	NFPA34005281-RA	KAG2388699.1, KAG2388700.1	NL_CDC_03004	NLovaF9005631-RA, NLovaF9005632-RA	NLova_6005152-RA	NLova_7005206-RA, NLova_7005207-RA, NLova_7005208-RA
OG0000424	RecName: Full=BTB/POZ domain-containing adapter for CUL3-mediated RhoA degradation protein 3; Short=mBACURD3; AltName: Full=BTB/POZ domain-containing protein KCTD10	EFC36937.1, EFC36938.1, EFC37965.1, EFC47878.1	KAF0973189.1, KAF0973190.1	mRNA1_NF0033620-p1, mRNA2_NF0033620-p1	NfowleriV212_g8463.t1, NfowleriV212_g8463.t2, NfowleriV212_g9314.t1, NfowleriV212_g9314.t2, NfowleriV212_g9314.t3	Nfowleri986_g5346.t1	Ty_09360	NFgwada008588-RA	NFAR12008638-RA	NFPA34010508-RA	KAG2374276.1	NL_CDC_07730	NLovaF9009062-RA	NLova_6009532-RA	NLova_7009072-RA, NLova_7009074-RA
OG0000425	RecName: Full=ABC transporter F family member 1; Short=ABC transporter ABCF.1; Short=AtABCF1; AltName: Full=GCN20-type ATP-binding cassette protein GCN1	EFC38056.1, EFC50784.1	KAF0982423.1, KAF0982424.1	mRNA1_NF0034940-p1, mRNA1_NF0034950-p1	NfowleriV212_g4482.t1, NfowleriV212_g4482.t2	Nfowleri986_g6423.t1, Nfowleri986_g6423.t2, Nfowleri986_g6423.t3	Ty_01969	NFgwada001650-RA	NFAR12001680-RA	NFPA34001682-RA	KAG2394089.1, KAG2394090.1, KAG2394091.1	NL_CDC_04736, NL_CDC_04737	NLovaF9001368-RA	NLova_6002005-RA	NLova_7000977-RA, NLova_7000978-RA
OG0000426	Predicted protein OS=Naegleria gruberi GN=NAEGRDRAFT_64041 PE=4 SV=1	EFC48059.1	KAF0982398.1, KAF0982399.1, KAF0983915.1	mRNA1_NF0035210-p1, mRNA1_NF0132130-p1, mRNA2_NF0132130-p1	NfowleriV212_g1451.t1, NfowleriV212_g1452.t1	Nfowleri986_g6399.t1, Nfowleri986_g6399.t2, Nfowleri986_g6399.t3	Ty_00555, Ty_01990	NFgwada000571-RA, NFgwada001669-RA	NFAR12001698-RA	NFPA34001702-RA	KAG2394115.1, KAG2394116.1	NL_CDC_04721		NLova_6002021-RA, NLova_6002022-RA	NLova_7000995-RA
OG0000427	RecName: Full=Heat shock 70 kDa protein cognate 2; AltName: Full=Heat shock 70 kDa protein 87D	EFC44869.1, EFC44870.1	KAF0982376.1, KAF0982377.1	mRNA1_NF0035340-p1, mRNA5_NF0035340-p1	NfowleriV212_g1432.t1, NfowleriV212_g1432.t2, NfowleriV212_g1432.t3	Nfowleri986_g6383.t1, Nfowleri986_g6384.t1	Ty_02002	NFgwada001683-RA	NFAR12001712-RA	NFPA34001717-RA	KAG2394140.1, KAG2394141.1	NL_CDC_04704, NL_CDC_04705	NLovaF9001393-RA, NLovaF9001394-RA	NLova_6002034-RA	NLova_7001009-RA, NLova_7001010-RA
OG0000428	Predicted protein OS=Naegleria gruberi GN=NAEGRDRAFT_79642 PE=4 SV=1	EFC44778.1, EFC44779.1	KAF0982356.1, KAF0982357.1	mRNA1_NF0035600-p1, mRNA1_NF0035610-p1	NfowleriV212_g1413.t1	Nfowleri986_g6368.t1		NFgwada001698-RA, NFgwada001699-RA	NFAR12001727-RA, NFAR12001728-RA	NFPA34001733-RA, NFPA34001734-RA	KAG2394159.1, KAG2394161.1	NL_CDC_04685, NL_CDC_04687	NLovaF9001411-RA, NLovaF9001412-RA	NLova_6002053-RA, NLova_6002055-RA	NLova_7001025-RA, NLova_7001027-RA
OG0000429	Predicted protein OS=Naegleria gruberi GN=NAEGRDRAFT_72236 PE=4 SV=1	EFC39827.1	KAF0979359.1, KAF0979360.1	mRNA1_NF0036210-p1, mRNA1_NF0036220-p1, mRNA2_NF0036210-p1	NfowleriV212_g5319.t1, NfowleriV212_g5319.t2, NfowleriV212_g5319.t3	Nfowleri986_g5029.t1, Nfowleri986_g5029.t2, Nfowleri986_g5029.t3	Ty_05477, Ty_05478	NFgwada005514-RA	NFAR12005329-RA	NFPA34006555-RA, NFPA34006556-RA	KAG2379193.1, KAG2379195.1	NL_CDC_10365, NL_CDC_10367	NLovaF9005857-RA		NLova_7005702-RA
OG0000430	RecName: Full=cGMP-gated cation channel alpha-1; AltName: Full=Cyclic nucleotide-gated cation channel 1; AltName: Full=Cyclic nucleotide-gated channel alpha-1; Short=CNG channel alpha-1; Short=CNG-1; Short=CNG1; AltName: Full=Cyclic nucleotide-gated channel, photoreceptor; AltName: Full=Rod photoreceptor cGMP-gated channel subunit alpha	EFC42915.1, EFC42916.1	KAF0979328.1, KAF0979329.1	mRNA1_NF0036520-p1, mRNA1_NF0036550-p1	NfowleriV212_g5285.t1, NfowleriV212_g5285.t2, NfowleriV212_g5286.t1	Nfowleri986_g5059.t1, Nfowleri986_g5060.t1	Ty_05453	NFgwada005489-RA, NFgwada005490-RA	NFAR12005305-RA, NFAR12005306-RA	NFPA34006526-RA	KAG2379224.1, KAG2379225.1	NL_CDC_10340		NLova_6005602-RA, NLova_6005603-RA	NLova_7005670-RA, NLova_7005671-RA
OG0000431	Predicted protein OS=Naegleria gruberi GN=NAEGRDRAFT_52198 PE=4 SV=1	EFC39710.1	KAF0984062.1, KAF0984063.1	mRNA1_NF0037150-p1	NfowleriV212_g797.t1, NfowleriV212_g797.t2	Nfowleri986_g4235.t1, Nfowleri986_g4235.t2	Ty_00446	NFgwada000464-RA, NFgwada000465-RA	NFAR12000463-RA, NFAR12000464-RA	NFPA34000462-RA, NFPA34000463-RA	KAG2393333.1, KAG2393334.1	NL_CDC_05086, NL_CDC_05087	NLovaF9000470-RA, NLovaF9000471-RA	NLova_6000464-RA, NLova_6000465-RA	NLova_7000444-RA
OG0000432			KAF0981837.1, KAF0981838.1, KAF0981840.1	mRNA1_NF0041050-p1, mRNA1_NF0041070-p1	NfowleriV212_g11570.t1, NfowleriV212_g12243.t1, NfowleriV212_g12432.t1	Nfowleri986_g9402.t1, Nfowleri986_g9403.t1, Nfowleri986_g9403.t2, Nfowleri986_g9405.t1	Ty_02097, Ty_02098, Ty_02100	NFgwada004352-RA, NFgwada004353-RA, NFgwada004356-RA	NFAR12003871-RA, NFAR12003872-RA, NFAR12003875-RA	NFPA34003951-RA, NFPA34003952-RA, NFPA34003955-RA
OG0000433	RecName: Full=Uncharacterized protein L509	EFC49303.1, EFC50073.1	KAF0974213.1, KAF0983399.1	mRNA1_NF0044970-p1, mRNA1_NF0081440-p1, mRNA2_NF0044970-p1	NfowleriV212_g3234.t1, NfowleriV212_g6699.t1, NfowleriV212_g6699.t2, NfowleriV212_g6699.t3	Nfowleri986_g5895.t1, Nfowleri986_g806.t1	Ty_01233, Ty_07553		NFAR12007803-RA	NFPA34009691-RA	KAG2379531.1	NL_CDC_01579, NL_CDC_05260	NLovaF9001677-RA	NLova_6001287-RA	NLova_7001582-RA, NLova_7008291-RA
OG0000434	Predicted protein OS=Naegleria gruberi GN=NAEGRDRAFT_69734 PE=4 SV=1	EFC42286.1, EFC42366.1	KAF0974159.1, KAF0974160.1	mRNA1_NF0045540-p1, mRNA1_NF0045550-p1, mRNA1_NF0045560-p1, mRNA2_NF0045560-p1	NfowleriV212_g11178.t1, NfowleriV212_g11178.t2, NfowleriV212_g11178.t3	Nfowleri986_g9959.t1, Nfowleri986_g9959.t2, Nfowleri986_g9959.t3, Nfowleri986_g9959.t4	Ty_07514	NFgwada008700-RA	NFAR12007764-RA	NFPA34009640-RA, NFPA34009641-RA	KAG2379590.1, KAG2379591.1		NLovaF9007629-RA	NLova_6007438-RA
OG0000435	RecName: Full=Cochlin; AltName: Full=COCH-5B2; Flags: Precursor	EFC39496.1, EFC39503.1, EFC44248.1, EFC46599.1	KAF0977272.1	mRNA1_NF0047240-p1	NfowleriV212_g2109.t1, NfowleriV212_g2109.t2, NfowleriV212_g2109.t3	Nfowleri986_g4349.t1, Nfowleri986_g4349.t2, Nfowleri986_g4349.t3	Ty_06331	NFgwada006123-RA	NFAR12005673-RA	NFPA34006714-RA	KAG2370564.1, KAG2379173.1, KAG2387427.1	NL_CDC_07022, NL_CDC_07889	NLovaF9007772-RA	NLova_6005981-RA	NLova_7006497-RA
OG0000436	Uncharacterized protein OS=Naegleria gruberi GN=NAEGRDRAFT_59810 PE=4 SV=1	EFC38341.1	KAF0980996.1, KAF0980997.1, KAF0981020.1	mRNA1_NF0051300-p1, mRNA1_NF0051310-p1, mRNA1_NF0051540-p1	NfowleriV212_g1689.t1, NfowleriV212_g1689.t2, NfowleriV212_g8589.t1, NfowleriV212_g8589.t2	Nfowleri986_g1900.t1, Nfowleri986_g5492.t1, Nfowleri986_g5492.t2, Nfowleri986_g5492.t3	Ty_08024			NFPA34009485-RA, NFPA34009507-RA	KAG2377726.1, KAG2382382.1	NL_CDC_02720	NLovaF9001528-RA, NLovaF9004511-RA		NLova_7003745-RA
OG0000437	RecName: Full=Putative sodium/calcium exchanger 7; AltName: Full=Na(+)/Ca(2+)-exchange protein 7; Flags: Precursor	EFC40332.1	KAF0981004.1, KAF0984844.1	mRNA1_NF0051380-p1, mRNA1_NF0107780-p1, mRNA2_NF0051380-p1, mRNA2_NF0107780-p1, mRNA3_NF0051380-p1, mRNA3_NF0107780-p1, mRNA4_NF0051380-p1, mRNA4_NF0107780-p1, mRNA5_NF0051380-p1, mRNA5_NF0107780-p1	NfowleriV212_g1673.t1	Nfowleri986_g11542.t1	Ty_03158		NFAR12006970-RA		KAG2374128.1, KAG2383066.1, KAG2383068.1	NL_CDC_08960	NLovaF9004394-RA	NLova_6003854-RA	NLova_7003443-RA
OG0000438	Uncharacterized protein OS=Naegleria gruberi GN=NAEGRDRAFT_63529 PE=4 SV=1	EFC37099.1, EFC45837.1, EFC48280.1	KAF0980872.1, KAF0983165.1	mRNA1_NF0054970-p1, mRNA1_NF0114910-p1	NfowleriV212_g11278.t1, NfowleriV212_g11875.t1	Nfowleri986_g10871.t1, Nfowleri986_g7385.t1	Ty_01735, Ty_03773	NFgwada002063-RA, NFgwada002627-RA	NFAR12002095-RA, NFAR12003003-RA	NFPA34002110-RA, NFPA34003016-RA	KAG2378729.1	NL_CDC_01352	NLovaF9002119-RA	NLova_6001747-RA	NLova_7002018-RA
OG0000439	Predicted protein OS=Naegleria gruberi GN=NAEGRDRAFT_66144 PE=4 SV=1	EFC45182.1	KAF0985192.1, KAF0985193.1, KAF0985194.1	mRNA1_NF0060610-p1, mRNA1_NF0060620-p1, mRNA1_NF0060630-p1	NfowleriV212_g7100.t1, NfowleriV212_g7101.t1	Nfowleri986_g6891.t1, Nfowleri986_g6892.t1, Nfowleri986_g6892.t2, Nfowleri986_g6892.t3	Ty_02475	NFgwada003904-RA	NFAR12003412-RA	NFPA34004641-RA	KAG2381815.1, KAG2381816.1	NL_CDC_00423	NLovaF9002592-RA	NLova_6002865-RA, NLova_6002866-RA	NLova_7003050-RA
OG0000440	RecName: Full=Alpha-xylosidase XylQ	EFC39982.1	KAF0974041.1, KAF0977340.1, KAF0977341.1, KAF0977342.1	mRNA1_NF0062590-p1, mRNA1_NF0062600-p1	NfowleriV212_g6548.t1, NfowleriV212_g6548.t2	Nfowleri986_g11538.t1, Nfowleri986_g11538.t2, Nfowleri986_g8363.t1, Nfowleri986_g8363.t2, Nfowleri986_g8363.t3	Ty_07212, Ty_07429	NFgwada007646-RA	NFAR12007666-RA	NFPA34007513-RA	KAG2386085.1	NL_CDC_10851	NLovaF9006663-RA	NLova_6007347-RA	NLova_7006448-RA
OG0000441	Predicted protein OS=Naegleria gruberi GN=NAEGRDRAFT_65529 PE=4 SV=1	EFC36618.1, EFC40321.1, EFC46512.1	KAF0983340.1, KAF0983341.1, KAF0983342.1	mRNA1_NF0067680-p1, mRNA1_NF0067700-p1	NfowleriV212_g3891.t1, NfowleriV212_g3892.t1	Nfowleri986_g3760.t1, Nfowleri986_g3761.t1, Nfowleri986_g3761.t2, Nfowleri986_g3761.t3	Ty_01192	NFgwada001217-RA	NFAR12001229-RA	NFPA34000893-RA, NFPA34000894-RA	KAG2377889.1	NL_CDC_01617	NLovaF9001639-RA	NLova_6001251-RA	NLova_7001549-RA
OG0000442	Predicted protein OS=Naegleria gruberi GN=NAEGRDRAFT_52685 PE=4 SV=1	EFC38921.1	KAF0982151.1, KAF0982152.1	mRNA1_NF0069840-p1, mRNA1_NF0069850-p1	NfowleriV212_g6592.t1, NfowleriV212_g6593.t1	Nfowleri986_g7417.t1, Nfowleri986_g7418.t1	Ty_02335	NFgwada004574-RA, NFgwada004575-RA	NFAR12004094-RA, NFAR12004095-RA	NFPA34004181-RA, NFPA34004182-RA	KAG2388225.1, KAG2388226.1	NL_CDC_02050, NL_CDC_02051	NLovaF9004131-RA	NLova_6003306-RA, NLova_6003308-RA	NLova_7004827-RA
OG0000443	Uncharacterized protein (Fragment) OS=Naegleria gruberi GN=NAEGRDRAFT_78618 PE=4 SV=1	EFC44246.1, EFC48198.1, EFC49607.1	KAF0972631.1, KAF0972632.1	mRNA1_NF0070580-p1, mRNA1_NF0070590-p1	NfowleriV212_g9820.t1, NfowleriV212_g9820.t2, NfowleriV212_g9820.t3	Nfowleri986_g2350.t1, Nfowleri986_g2350.t2, Nfowleri986_g2350.t3, Nfowleri986_g2350.t4	Ty_04793	NFgwada005070-RA	NFAR12006501-RA	NFPA34006300-RA	KAG2370780.1, KAG2370781.1, KAG2385433.1, KAG2385434.1	NL_CDC_02625, NL_CDC_02626
OG0000444	RecName: Full=Glucose-6-phosphate isomerase; Short=GPI; AltName: Full=Phosphoglucose isomerase; Short=PGI; AltName: Full=Phosphohexose isomerase; Short=PHI	EFC43295.1, EFC47320.1	KAF0980162.1, KAF0980163.1	mRNA1_NF0070770-p1, mRNA1_NF0070780-p1, mRNA1_NF0070790-p1	NfowleriV212_g7203.t1, NfowleriV212_g7203.t2	Nfowleri986_g8522.t1, Nfowleri986_g8523.t1, Nfowleri986_g8523.t2, Nfowleri986_g8523.t3	Ty_02939	NFgwada003236-RA	NFAR12002413-RA	NFPA34002427-RA	KAG2373047.1, KAG2373048.1	NL_CDC_00934	NLovaF9003350-RA	NLova_6002737-RA, NLova_6002738-RA	NLova_7002924-RA
OG0000445	Predicted protein OS=Naegleria gruberi GN=NAEGRDRAFT_53652 PE=4 SV=1	EFC37551.1	KAF0981765.1, KAF0981766.1	mRNA1_NF0071330-p1, mRNA1_NF0071340-p1, mRNA2_NF0071330-p1, mRNA3_NF0071330-p1	NfowleriV212_g11953.t1, NfowleriV212_g11953.t2, NfowleriV212_g11954.t1	Nfowleri986_g10136.t1, Nfowleri986_g10137.t1, Nfowleri986_g10137.t2, Nfowleri986_g10137.t3	Ty_04028, Ty_04029	NFgwada003494-RA	NFAR12003275-RA	NFPA34003291-RA	KAG2387553.1, KAG2387554.1	NL_CDC_01944	NLovaF9002429-RA		NLova_7002608-RA
OG0000446	RecName: Full=Alkylated DNA repair protein ALKBH8 homolog; AltName: Full=Alpha-ketoglutarate-dependent dioxygenase ALKBH8 homolog; Short=AtALKBH8	EFC35743.1, EFC44172.1, EFC47741.1	KAF0981752.1	mRNA1_NF0071460-p1, mRNA1_NF0129340-p1	NfowleriV212_g10354.t1, NfowleriV212_g4767.t1	Nfowleri986_g11450.t1, Nfowleri986_g11450.t2, Nfowleri986_g97.t1, Nfowleri986_g97.t3	Ty_04023, Ty_07292			NFPA34008515-RA	KAG2382869.1, KAG2387574.1	NL_CDC_01932, NL_CDC_06937	NLovaF9008413-RA	NLova_6002395-RA, NLova_6008895-RA	NLova_7002601-RA, NLova_7007623-RA
OG0000447	RecName: Full=E3 ubiquitin-protein ligase Nedd-4; Short=DNedd4; AltName: Full=HECT-type E3 ubiquitin transferase NEDD4	EFC36457.1, EFC40830.1, EFC41278.1	KAF0973337.1, KAF0973338.1	mRNA1_NF0073150-p1, mRNA1_NF0073160-p1, mRNA2_NF0073150-p1	NfowleriV212_g6997.t1, NfowleriV212_g6998.t1	Nfowleri986_g10634.t1, Nfowleri986_g10635.t1	Ty_09256	NFgwada008488-RA	NFAR12008539-RA	NFPA34010369-RA	KAG2372848.1, KAG2372849.1, KAG2373451.1, KAG2373452.1	NL_CDC_09923, NL_CDC_09924		NLova_6009439-RA	NLova_7008975-RA
OG0000448	RecName: Full=E3 ubiquitin-protein ligase HERC2; AltName: Full=HECT domain and RCC1-like domain-containing protein 2; AltName: Full=HECT-type E3 ubiquitin transferase HERC2	EFC43679.1, EFC46383.1	KAF0978700.1, KAF0978701.1	mRNA1_NF0074790-p1, mRNA1_NF0074810-p1	NfowleriV212_g11510.t1, NfowleriV212_g11511.t1	Nfowleri986_g10611.t1, Nfowleri986_g10611.t2, Nfowleri986_g10612.t1, Nfowleri986_g10613.t1	Ty_04108	NFgwada002147-RA	NFAR12004168-RA	NFPA34004857-RA	KAG2392180.1, KAG2392181.1	NL_CDC_02327	NLovaF9004786-RA, NLovaF9004787-RA, NLovaF9004789-RA	NLova_6004510-RA	NLova_7003562-RA
OG0000449	Predicted protein OS=Naegleria gruberi GN=NAEGRDRAFT_69076 PE=4 SV=1	EFC42965.1, EFC42966.1	KAF0979217.1, KAF0979218.1	mRNA1_NF0075420-p1, mRNA1_NF0075430-p1	NfowleriV212_g8624.t1, NfowleriV212_g8624.t2	Nfowleri986_g10724.t1, Nfowleri986_g10724.t2, Nfowleri986_g10724.t3	Ty_05376	NFgwada005410-RA	NFAR12005225-RA	NFPA34006420-RA, NFPA34006421-RA	KAG2379341.1, KAG2379342.1	NL_CDC_08551	NLovaF9005765-RA	NLova_6005532-RA, NLova_6005534-RA	NLova_7005596-RA, NLova_7005597-RA
OG0000450	RecName: Full=Transcription factor MYBS2; AltName: Full=Myb-related protein S2; Short=OsMYBS2<>RecName: Full=Transcription factor MYBS2; AltName: Full=Myb-related protein S2; Short=OsMYBS2	EFC38535.1, EFC42033.1, EFC43503.1, EFC44818.1	KAF0977080.1, KAF0977081.1	mRNA1_NF0077920-p1, mRNA1_NF0077930-p1, mRNA2_NF0077930-p1	NfowleriV212_g9101.t1	Nfowleri986_g10532.t1, Nfowleri986_g10533.t1, Nfowleri986_g10533.t2, Nfowleri986_g10533.t3	Ty_06477	NFgwada006259-RA	NFAR12005809-RA	NFPA34006894-RA, NFPA34006895-RA	KAG2387236.1	NL_CDC_09875	NLovaF9007893-RA	NLova_6006107-RA	NLova_7006627-RA
OG0000451	RecName: Full=Iron-sulfur protein NUBPL; AltName: Full=Nucleotide-binding protein-like; Flags: Precursor	EFC37645.1, EFC43311.1, EFC43381.1	KAF0980211.1, KAF0980212.1	mRNA1_NF0079610-p1	NfowleriV212_g12019.t1, NfowleriV212_g12019.t2, NfowleriV212_g12019.t3	Nfowleri986_g4748.t1, Nfowleri986_g4748.t2, Nfowleri986_g4748.t3, Nfowleri986_g4748.t4	Ty_02902	NFgwada003192-RA	NFAR12002367-RA	NFPA34002385-RA	KAG2391762.1, KAG2391763.1	NL_CDC_00983, NL_CDC_00984	NLovaF9003314-RA	NLova_6002705-RA	NLova_7002896-RA
OG0000452	Putative transmembrane protein OS=Dictyostelium lacteum GN=DLAC_07581 PE=4 SV=1	EFC42734.1	KAF0982166.1, KAF0982167.1, KAF0982168.1	mRNA1_NF0080130-p1, mRNA1_NF0080140-p1	NfowleriV212_g4257.t1	Nfowleri986_g8330.t1, Nfowleri986_g8330.t2, Nfowleri986_g8330.t3	Ty_02344	NFgwada004583-RA	NFAR12004103-RA, NFAR12004104-RA	NFPA34004190-RA, NFPA34004191-RA	KAG2373576.1, KAG2373577.1	NL_CDC_02023	NLovaF9004140-RA, NLovaF9004141-RA	NLova_6003316-RA, NLova_6003317-RA	NLova_7004015-RA
OG0000453	RecName: Full=Putative cation exchanger C521.04c	EFC37744.1	KAF0979643.1	mRNA1_NF0082020-p1	NfowleriV212_g3539.t1	Nfowleri986_g6712.t1, Nfowleri986_g6712.t2, Nfowleri986_g6712.t3	Ty_03027	NFgwada002716-RA	NFAR12002500-RA	NFPA34002515-RA	KAG2383281.1	NL_CDC_01407, NL_CDC_01746, NL_CDC_06129, NL_CDC_10946, NL_CDC_10967, NL_CDC_11032, NL_CDC_11093, NL_CDC_11096, NL_CDC_11109	NLovaF9004249-RA	NLova_6003703-RA	NLova_7003300-RA
OG0000454	RecName: Full=Mannan endo-1,6-alpha-mannosidase DCW1; AltName: Full=Defective cell wall 1; AltName: Full=Endo-alpha-1->6-D-mannanase DCW1; Flags: Precursor	EFC43772.1, EFC49021.1	KAF0975147.1, KAF0975148.1, KAF0975996.1	mRNA1_NF0084320-p1, mRNA1_NF0084330-p1	NfowleriV212_g1932.t1, NfowleriV212_g1933.t1	Nfowleri986_g2422.t1, Nfowleri986_g2423.t1	Ty_04428, Ty_04429, Ty_05328	NFgwada005687-RA	NFAR12004483-RA, NFAR12004514-RA	NFPA34007065-RA	KAG2392696.1, KAG2392697.1	NL_CDC_04903	NLovaF9005101-RA	NLova_6006502-RA	NLova_7005404-RA
OG0000455	RecName: Full=Calpain-5; AltName: Full=New calpain 3; Short=nCL-3	EFC47600.1, EFC47601.1	KAF0973664.1, KAF0973665.1	mRNA1_NF0085410-p1, mRNA1_NF0085420-p1, mRNA2_NF0085420-p1	NfowleriV212_g4974.t1	Nfowleri986_g3311.t1, Nfowleri986_g3311.t2, Nfowleri986_g3311.t3, Nfowleri986_g3311.t4	Ty_00844	NFgwada000856-RA	NFAR12000849-RA	NFPA34001207-RA, NFPA34001208-RA	KAG2378542.1, KAG2378543.1	NL_CDC_06622, NL_CDC_06623	NLovaF9000885-RA, NLovaF9000887-RA		NLova_7001209-RA
OG0000456	Uncharacterized protein OS=Naegleria gruberi GN=NAEGRDRAFT_80126 PE=4 SV=1	EFC37394.1, EFC41224.1, EFC43182.1	KAF0973070.1, KAF0976757.1	mRNA1_NF0086050-p1	NfowleriV212_g2387.t1	Nfowleri986_g2340.t1, Nfowleri986_g2340.t2		NFgwada000844-RA, NFgwada006713-RA	NFAR12000837-RA, NFAR12007381-RA	NFPA34001196-RA, NFPA34008343-RA	KAG2378573.1, KAG2388484.1, KAG2388485.1	NL_CDC_05551, NL_CDC_06649	NLovaF9000866-RA	NLova_6000861-RA	NLova_7001195-RA, NLova_7007292-RA
OG0000457	RecName: Full=B9 domain-containing protein 1; AltName: Full=Endothelial precursor cells protein B9	EFC39164.1	KAF0976764.1, KAF0976765.1	mRNA1_NF0086100-p1, mRNA1_NF0086110-p1, mRNA2_NF0086100-p1	NfowleriV212_g2393.t1, NfowleriV212_g2394.t1	Nfowleri986_g2333.t1, Nfowleri986_g2334.t1	Ty_06935	NFgwada006706-RA, NFgwada006707-RA	NFAR12007374-RA, NFAR12007375-RA	NFPA34008335-RA, NFPA34008336-RA	KAG2388476.1, KAG2388477.1		NLovaF9007050-RA, NLovaF9007051-RA	NLova_6007281-RA	NLova_7007287-RA, NLova_7007288-RA
OG0000458	RecName: Full=Anamorsin homolog 1; AltName: Full=Fe-S cluster assembly protein DRE2 homolog 1	EFC46933.1	KAF0976790.1, KAF0976791.1	mRNA1_NF0086380-p1, mRNA1_NF0086390-p1, mRNA2_NF0086390-p1	NfowleriV212_g2420.t1, NfowleriV212_g2421.t1, NfowleriV212_g2421.t2, NfowleriV212_g2421.t3	Nfowleri986_g2309.t1, Nfowleri986_g2309.t2, Nfowleri986_g2309.t3	Ty_06917	NFgwada006688-RA, NFgwada006689-RA	NFAR12007356-RA	NFPA34008311-RA	KAG2388450.1, KAG2388451.1	NL_CDC_05578		NLova_6007262-RA	NLova_7007269-RA, NLova_7007270-RA
OG0000459	Predicted protein OS=Naegleria gruberi GN=NAEGRDRAFT_64917 PE=4 SV=1	EFC47058.1	KAF0976800.1, KAF0976801.1	mRNA1_NF0086480-p1, mRNA1_NF0086490-p1, mRNA1_NF0087610-p1	NfowleriV212_g2431.t1, NfowleriV212_g2431.t2, NfowleriV212_g2431.t3, NfowleriV212_g2432.t1	Nfowleri986_g2298.t1, Nfowleri986_g2299.t1, Nfowleri986_g2299.t2	Ty_06909	NFgwada006681-RA	NFAR12007349-RA	NFPA34008300-RA, NFPA34008301-RA	KAG2388439.1, KAG2388440.1	NL_CDC_05587	NLovaF9007027-RA	NLova_6007256-RA	NLova_7007260-RA
OG0000460	RecName: Full=Uncharacterized protein YpaA	EFC36967.1, EFC43727.1	KAF0974349.1	mRNA2_NF0089570-p1	NfowleriV212_g5384.t1, NfowleriV212_g5384.t2	Nfowleri986_g2832.t1	Ty_09035		NFAR12009247-RA	NFPA34007808-RA	KAG2374729.1, KAG2374730.1, KAG2374731.1, KAG2375383.1, KAG2392986.1	NL_CDC_06325, NL_CDC_06460, NL_CDC_06461	NLovaF9003798-RA	NLova_6000348-RA, NLova_6000349-RA, NLova_6000350-RA, NLova_6004113-RA	NLova_7000323-RA
OG0000461	RecName: Full=Alpha/beta hydrolase domain-containing protein aho-3; AltName: Full=Abnormal hunger orientation protein 3	EFC41827.1, EFC41921.1	KAF0981080.1, KAF0981081.1	mRNA1_NF0098540-p1, mRNA1_NF0098550-p1, mRNA2_NF0098540-p1	NfowleriV212_g1751.t1, NfowleriV212_g1752.t1	Nfowleri986_g1844.t1, Nfowleri986_g1844.t2, Nfowleri986_g1844.t3	Ty_07974	NFgwada007141-RA, NFgwada007143-RA	NFAR12006911-RA	NFPA34009427-RA, NFPA34009428-RA	KAG2382305.1, KAG2382306.1	NL_CDC_02781	NLovaF9007463-RA	NLova_6006780-RA	NLova_7006819-RA
OG0000462	RecName: Full=N-lysine methyltransferase SMYD2-A; AltName: Full=Histone methyltransferase SMYD2-A; AltName: Full=SET and MYND domain-containing protein 2A	EFC43209.1, EFC44254.1	KAF0972955.1, KAF0972956.1, KAF0972957.1	mRNA1_NF0100580-p1, mRNA1_NF0100590-p1, mRNA1_NF0100600-p1	NfowleriV212_g11726.t1, NfowleriV212_g11727.t1, NfowleriV212_g11728.t1, NfowleriV212_g11729.t1	Nfowleri986_g3373.t2, Nfowleri986_g3373.t3, Nfowleri986_g3373.t4	Ty_01034	NFgwada001058-RA	NFAR12001069-RA	NFPA34001416-RA	KAG2374513.1	NL_CDC_10330	NLovaF9001100-RA	NLova_6001105-RA	NLova_7001411-RA
OG0000463	Glycosyl transferase OS=Naegleria gruberi GN=NAEGRDRAFT_78453 PE=4 SV=1	EFC48261.1	KAF0975929.1, KAF0976152.1	mRNA1_NF0101400-p1, mRNA1_NF0101410-p1, mRNA1_NF0125070-p1, mRNA2_NF0125070-p1	NfowleriV212_g470.t1, NfowleriV212_g470.t2, NfowleriV212_g9111.t1	Nfowleri986_g5176.t1, Nfowleri986_g5176.t2, Nfowleri986_g5176.t3, Nfowleri986_g8132.t1				NFPA34003879-RA, NFPA34010198-RA	KAG2381375.1, KAG2386505.1	NL_CDC_04030	NLovaF9004691-RA, NLovaF9008251-RA	NLova_6004416-RA	NLova_7004743-RA, NLova_7007850-RA
OG0000464	RecName: Full=Pre-rRNA-processing protein las1	EFC49343.1, EFC50767.1	KAF0972471.1, KAF0972472.1	mRNA1_NF0102740-p1, mRNA1_NF0102750-p1	NfowleriV212_g7452.t1, NfowleriV212_g7452.t2, NfowleriV212_g7453.t1	Nfowleri986_g7025.t1, Nfowleri986_g7025.t2, Nfowleri986_g7025.t3	Ty_06195			NFPA34005592-RA, NFPA34005593-RA	KAG2389064.1, KAG2389065.1	NL_CDC_10821, NL_CDC_10822	NLovaF9005379-RA, NLovaF9005380-RA	NLova_6005396-RA	NLova_7004955-RA, NLova_7004956-RA
OG0000465	GCN5-related N-acetyltransferase OS=Naegleria gruberi GN=NAEGRDRAFT_68487 PE=4 SV=1	EFC43420.1	KAF0974054.1, KAF0974055.1	mRNA1_NF0106830-p1, mRNA1_NF0106840-p1	NfowleriV212_g10660.t1, NfowleriV212_g10660.t2, NfowleriV212_g10661.t1	Nfowleri986_g9587.t1, Nfowleri986_g9588.t1	Ty_07440, Ty_07441	NFgwada008645-RA	NFAR12007684-RA	NFPA34009541-RA, NFPA34009542-RA		NL_CDC_10702, NL_CDC_10703	NLovaF9007570-RA, NLovaF9007571-RA	NLova_6007368-RA, NLova_6007369-RA	NLova_7008178-RA, NLova_7008179-RA
OG0000466	RecName: Full=Patatin-like protein 2; Short=OsPLP2<>RecName: Full=Patatin-like protein 2	EFC44626.1	KAF0978752.1	mRNA1_NF0112730-p1, mRNA2_NF0112730-p1	NfowleriV212_g9958.t1, NfowleriV212_g9958.t2	Nfowleri986_g11323.t1, Nfowleri986_g11323.t2, Nfowleri986_g8579.t1	Ty_04071, Ty_09226	NFgwada002080-RA, NFgwada009191-RA	NFAR12004133-RA, NFAR12009439-RA	NFPA34004823-RA, NFPA34010808-RA	KAG2370591.1, KAG2392119.1, KAG2392120.1	NL_CDC_02372	NLovaF9004744-RA	NLova_6004473-RA	NLova_7003525-RA
OG0000467	RecName: Full=BEACH domain-containing protein lvsB	EFC36198.1	KAF0979605.1, KAF0979606.1	mRNA1_NF0113150-p1, mRNA1_NF0113160-p1, mRNA1_NF0113190-p1	NfowleriV212_g2658.t1	Nfowleri986_g10360.t1	Ty_03055, Ty_03056	NFgwada002748-RA, NFgwada002749-RA, NFgwada002750-RA	NFAR12002534-RA, NFAR12002535-RA, NFAR12002536-RA	NFPA34002548-RA, NFPA34002549-RA, NFPA34002550-RA	KAG2383240.1	NL_CDC_06096	NLovaF9004277-RA	NLova_6003735-RA	NLova_7003326-RA
OG0000468	Coagulation factor 5/8 type, C-terminal domain-containing protein OS=Naegleria gruberi GN=NAEGRDRAFT_57797 PE=4 SV=1	EFC45420.1, EFC46882.1	KAF0982704.1	mRNA1_NF0113930-p1	NfowleriV212_g12231.t1, NfowleriV212_g12429.t1	Nfowleri986_g11170.t1, Nfowleri986_g11348.t1, Nfowleri986_g11348.t2, Nfowleri986_g11348.t3	Ty_01757	NFgwada001437-RA	NFAR12001456-RA	NFPA34001460-RA	KAG2382440.1, KAG2393787.1	NL_CDC_02679, NL_CDC_10902	NLovaF9001163-RA	NLova_6001808-RA, NLova_6006869-RA, NLova_6008620-RA	NLova_7000772-RA, NLova_7006906-RA
OG0000469	RecName: Full=Actin-3		KAF0978396.1, KAF0980571.1	mRNA1_NF0114650-p1, mRNA1_NF0120560-p1, mRNA1_NF0127290-p1	NfowleriV212_g11182.t1, NfowleriV212_g12296.t1	Nfowleri986_g3795.t1	Ty_03507, Ty_05564	NFgwada002368-RA, NFgwada005835-RA	NFAR12002745-RA, NFAR12004913-RA	NFPA34002757-RA, NFPA34005721-RA	KAG2377941.1, KAG2378340.1	NL_CDC_03538, NL_CDC_09240	NLovaF9006195-RA	NLova_6006873-RA, NLova_6007888-RA	NLova_7006012-RA
OG0000470	Predicted protein OS=Naegleria gruberi GN=NAEGRDRAFT_75977 PE=4 SV=1	EFC35296.1, EFC36349.1, EFC37147.1, EFC40347.1	KAF0973679.1	mRNA1_NF0115990-p1, mRNA2_NF0115990-p1, mRNA3_NF0115990-p1, mRNA4_NF0115990-p1	NfowleriV212_g10052.t1, NfowleriV212_g10052.t2, NfowleriV212_g10052.t3	Nfowleri986_g6865.t1, Nfowleri986_g6865.t2, Nfowleri986_g6865.t3	Ty_00856	NFgwada000867-RA	NFAR12000869-RA	NFPA34001221-RA	KAG2378528.1	NL_CDC_06608	NLovaF9000898-RA	NLova_6000887-RA	NLova_7001213-RA
OG0000471	Predicted protein OS=Naegleria gruberi GN=NAEGRDRAFT_63855 PE=4 SV=1	EFC48136.1, EFC50455.1	KAF0976196.1, KAF0976197.1	mRNA1_NF0118270-p1, mRNA1_NF0118280-p1	NfowleriV212_g12164.t1	Nfowleri986_g7679.t1	Ty_08591	NFgwada003670-RA, NFgwada003672-RA	NFAR12009006-RA, NFAR12009008-RA	NFPA34010239-RA, NFPA34010240-RA	KAG2381330.1, KAG2381331.1	NL_CDC_04066	NLovaF9008286-RA, NLovaF9008288-RA	NLova_6009149-RA, NLova_6009151-RA	NLova_7007887-RA, NLova_7007889-RA
OG0000472	RecName: Full=NACHT, LRR and PYD domains-containing protein 3		KAF0978083.1, KAF0978084.1	mRNA1_NF0119790-p1, mRNA1_NF0119800-p1, mRNA1_NF0119810-p1	NfowleriV212_g7853.t1, NfowleriV212_g7854.t1	Nfowleri986_g2196.t1	Ty_05797	NFgwada006068-RA, NFgwada006069-RA	NFAR12005154-RA, NFAR12005155-RA	NFPA34006021-RA, NFPA34006022-RA	KAG2385753.1, KAG2385754.1, KAG2385759.1	NL_CDC_09261	NLovaF9006423-RA, NLovaF9006424-RA	NLova_6007091-RA	NLova_7005998-RA, NLova_7005999-RA
OG0000473	RecName: Full=EGF domain-specific O-linked N-acetylglucosamine transferase; AltName: Full=Extracellular O-linked N-acetylglucosamine transferase; Flags: Precursor	EFC38583.1	KAF0976158.1, KAF0976159.1	mRNA1_NF0124980-p1, mRNA1_NF0125000-p1, mRNA2_NF0125000-p1	NfowleriV212_g9117.t1, NfowleriV212_g9117.t2	Nfowleri986_g8138.t1, Nfowleri986_g8138.t2, Nfowleri986_g8138.t3	Ty_08563	NFgwada003641-RA	NFAR12008977-RA	NFPA34010204-RA, NFPA34010205-RA	KAG2381366.1	NL_CDC_04036, NL_CDC_04037	NLovaF9008257-RA, NLovaF9008258-RA	NLova_6009123-RA, NLova_6009124-RA	NLova_7007858-RA
OG0000474	Predicted protein OS=Naegleria gruberi GN=NAEGRDRAFT_53514 PE=4 SV=1	EFC37427.1	KAF0979428.1, KAF0979429.1, KAF0979455.1	mRNA1_NF0125700-p1, mRNA1_NF0125710-p1	NfowleriV212_g12000.t1, NfowleriV212_g12000.t2, NfowleriV212_g12478.t1	Nfowleri986_g10115.t1, Nfowleri986_g10115.t2, Nfowleri986_g11578.t1	Ty_05529	NFgwada005559-RA	NFAR12005373-RA, NFAR12005375-RA	NFPA34006620-RA, NFPA34006621-RA	KAG2373845.1	NL_CDC_09625	NLovaF9005915-RA, NLovaF9005941-RA	NLova_6006493-RA	NLova_7005748-RA
OG0000475	Predicted protein OS=Naegleria gruberi GN=NAEGRDRAFT_51805 PE=4 SV=1	EFC38856.1, EFC40345.1, EFC41565.1, EFC49849.1	KAF0978358.1, KAF0978359.1	mRNA1_NF0126080-p1, mRNA1_NF0126090-p1, mRNA2_NF0126090-p1	NfowleriV212_g1847.t1, NfowleriV212_g1848.t1	Nfowleri986_g3828.t1, Nfowleri986_g3828.t2, Nfowleri986_g3828.t3	Ty_05592	NFgwada005864-RA	NFAR12004944-RA	NFPA34005755-RA, NFPA34005756-RA	KAG2386047.1, KAG2386050.1	NL_CDC_10414, NL_CDC_10417	NLovaF9006223-RA
OG0000476	Predicted protein OS=Naegleria gruberi GN=NAEGRDRAFT_61920 PE=4 SV=1	EFC39984.1, EFC50138.1	KAF0975662.1, KAF0981442.1	mRNA1_NF0127840-p1, mRNA1_NF0127850-p1		Nfowleri986_g2202.t1, Nfowleri986_g60.t1, Nfowleri986_g60.t2, Nfowleri986_g60.t3	Ty_03811	NFgwada003270-RA, NFgwada004620-RA	NFAR12003047-RA, NFAR12005877-RA	NFPA34003062-RA, NFPA34003618-RA	KAG2386768.1, KAG2393786.1	NL_CDC_03199, NL_CDC_10901	NLovaF9001164-RA	NLova_6008617-RA	NLova_7000773-RA
OG0000477	RecName: Full=Serine/threonine-protein kinase CTR1; AltName: Full=Protein CONSTITUTIVE TRIPLE RESPONSE1	EFC36471.1, EFC36527.1, EFC39724.1, EFC47646.1	KAF0980791.1, KAF0980792.1	mRNA1_NF0131860-p1, mRNA1_NF0131870-p1	NfowleriV212_g281.t1, NfowleriV212_g281.t2	Nfowleri986_g1118.t1	Ty_03661	NFgwada002523-RA		NFPA34002911-RA	KAG2388890.1, KAG2393027.1	NL_CDC_03153, NL_CDC_06359	NLovaF9003777-RA, NLovaF9005505-RA	NLova_6004085-RA, NLova_6004089-RA	NLova_7004443-RA, NLova_7004453-RA
OG0000478	Predicted protein OS=Naegleria gruberi GN=NAEGRDRAFT_47145 PE=4 SV=1	EFC36073.1, EFC39891.1, EFC40368.1, EFC42722.1, EFC47644.1	KAF0983423.1		NfowleriV212_g3258.t1	Nfowleri986_g827.t1	Ty_01251	NFgwada001274-RA, NFgwada001275-RA	NFAR12001287-RA, NFAR12001288-RA	NFPA34000960-RA, NFPA34000961-RA	KAG2382278.1, KAG2386131.1	NL_CDC_02801, NL_CDC_03880	NLovaF9006619-RA, NLovaF9007442-RA	NLova_6008358-RA	NLova_7006402-RA, NLova_7006799-RA
OG0000479	Predicted protein OS=Naegleria gruberi GN=NAEGRDRAFT_72292 PE=4 SV=1	EFC35338.1, EFC35843.1, EFC36657.1, EFC38362.1, EFC39159.1, EFC39213.1, EFC39931.1, EFC44647.1, EFC46132.1, EFC46975.1	KAF0980932.1		NfowleriV212_g199.t1, NfowleriV212_g199.t2	Nfowleri986_g1045.t1, Nfowleri986_g1045.t2	Ty_03727	NFgwada002581-RA	NFAR12002958-RA	NFPA34002969-RA	KAG2385769.1	NL_CDC_09274	NLovaF9006415-RA	NLova_6007086-RA	NLova_7005992-RA
OG0000480	Predicted protein OS=Naegleria gruberi GN=NAEGRDRAFT_54999 PE=4 SV=1	EFC35280.1, EFC46836.1, EFC49202.1				Nfowleri986_g4494.t1		NFgwada006997-RA		NFPA34008420-RA	KAG2374083.1, KAG2374760.1, KAG2388516.1, KAG2388517.1, KAG2393164.1	NL_CDC_06486, NL_CDC_08998	NLovaF9000371-RA, NLovaF9003694-RA, NLovaF9004426-RA, NLovaF9007076-RA	NLova_6000366-RA, NLova_6003892-RA, NLova_6003995-RA, NLova_6007303-RA	NLova_7000344-RA, NLova_7003477-RA, NLova_7004358-RA
OG0000481	RecName: Full=Methionine aminopeptidase 2B; Short=MAP 2B; Short=MetAP 2B; AltName: Full=Peptidase M	EFC35456.1, EFC38241.1, EFC40175.1, EFC48405.1, EFC48507.1	KAF0974739.1, KAF0984185.1	mRNA1_NF0000250-p1, mRNA1_NF0021160-p1	NfowleriV212_g4232.t1, NfowleriV212_g5515.t1	Nfowleri986_g1725.t1, Nfowleri986_g570.t1	Ty_00258, Ty_07745	NFgwada000259-RA	NFAR12000258-RA	NFPA34000257-RA, NFPA34009942-RA	KAG2378322.1, KAG2382736.1	NL_CDC_03550, NL_CDC_10463
OG0000482	RecName: Full=E3 ubiquitin-protein ligase TRIM71; AltName: Full=Protein lin-41 homolog; AltName: Full=RING-type E3 ubiquitin transferase TRIM71; AltName: Full=Tripartite motif-containing protein 71		KAF0977893.1, KAF0984327.1	mRNA1_NF0001690-p1, mRNA1_NF0115570-p1	NfowleriV212_g2039.t2, NfowleriV212_g2039.t3, NfowleriV212_g8322.t1	Nfowleri986_g3041.t1, Nfowleri986_g3041.t2, Nfowleri986_g4077.t1	Ty_00359, Ty_05973	NFgwada000362-RA, NFgwada009273-RA	NFAR12000358-RA	NFPA34000356-RA, NFPA34005305-RA	KAG2386342.1	NL_CDC_03730, NL_CDC_11016	NLovaF9006499-RA	NLova_6008243-RA	NLova_7006287-RA
OG0000483	RecName: Full=Serine/threonine-protein kinase CTR1; AltName: Full=Protein CONSTITUTIVE TRIPLE RESPONSE1		KAF0973509.1, KAF0973510.1	mRNA1_NF0003220-p1, mRNA1_NF0003230-p1, mRNA1_NF0037200-p1, mRNA2_NF0003220-p1	NfowleriV212_g3104.t1, NfowleriV212_g3105.t1, NfowleriV212_g3105.t2	Nfowleri986_g4780.t1, Nfowleri986_g4780.t2, Nfowleri986_g4780.t3	Ty_09133	NFgwada009105-RA	NFAR12009354-RA, NFAR12009355-RA	NFPA34010685-RA, NFPA34010686-RA	KAG2379028.1	NL_CDC_07132	NLovaF9009401-RA	NLova_6009306-RA	NLova_7009218-RA
OG0000484	ANK domain-containing protein OS=Naegleria gruberi GN=NAEGRDRAFT_79458 PE=4 SV=1	EFC47258.1	KAF0973498.1, KAF0973499.1	mRNA1_NF0003360-p1, mRNA1_NF0003370-p1	NfowleriV212_g3094.t1	Nfowleri986_g4790.t1, Nfowleri986_g4790.t2	Ty_09141	NFgwada009113-RA, NFgwada009114-RA	NFAR12009363-RA, NFAR12009364-RA	NFPA34010695-RA, NFPA34010696-RA	KAG2370660.1, KAG2370661.1, KAG2379039.1, KAG2379040.1, KAG2379041.1	NL_CDC_07123, NL_CDC_07124	NLovaF9009406-RA
OG0000485	Predicted protein OS=Naegleria gruberi GN=NAEGRDRAFT_64049 PE=4 SV=1	EFC48230.1	KAF0984449.1, KAF0984450.1	mRNA1_NF0005010-p1, mRNA1_NF0005020-p1	NfowleriV212_g5114.t1, NfowleriV212_g5115.t1	Nfowleri986_g4855.t1, Nfowleri986_g4855.t2, Nfowleri986_g4855.t3	Ty_00052	NFgwada000050-RA	NFAR12000050-RA	NFPA34000053-RA	KAG2387073.1, KAG2387074.1	NL_CDC_05467	NLovaF9000050-RA, NLovaF9000051-RA	NLova_6000049-RA, NLova_6000050-RA	NLova_7000049-RA, NLova_7000050-RA
OG0000486	Uncharacterized protein OS=Naegleria gruberi GN=NAEGRDRAFT_81187 PE=4 SV=1	EFC39694.1	KAF0972050.1, KAF0982994.1	mRNA1_NF0090630-p1, mRNA2_NF0004540-p1	NfowleriV212_g11429.t1, NfowleriV212_g6833.t1, NfowleriV212_g6833.t2	Nfowleri986_g3273.t1, Nfowleri986_g5752.t1	Ty_01612, Ty_08780	NFgwada001949-RA, NFgwada007998-RA	NFAR12001976-RA, NFAR12008242-RA	NFPA34001989-RA, NFPA34007701-RA	KAG2378869.1	NL_CDC_01245	NLovaF9002039-RA	NLova_6001664-RA	NLova_7001928-RA
OG0000487	Uncharacterized protein OS=Naegleria gruberi GN=NAEGRDRAFT_81101 PE=4 SV=1	EFC38809.1, EFC40234.1, EFC41413.1	KAF0978543.1, KAF0978544.1	mRNA1_NF0007460-p1, mRNA1_NF0007470-p1	NfowleriV212_g3720.t2, NfowleriV212_g3721.t1	Nfowleri986_g6658.t1, Nfowleri986_g6659.t1	Ty_04222, Ty_04223	NFgwada002263-RA	NFAR12004285-RA	NFPA34004971-RA	KAG2392330.1, KAG2392331.1	NL_CDC_02203, NL_CDC_02204		NLova_6004625-RA, NLova_6004627-RA	NLova_7003665-RA
OG0000488	RecName: Full=High mobility group protein B2; AltName: Full=High mobility group protein 2; Short=HMG-2	EFC43479.1, EFC43480.1	KAF0978885.1, KAF0978886.1	mRNA1_NF0008880-p1, mRNA1_NF0008890-p1, mRNA1_NF0132170-p1, mRNA2_NF0008880-p1	NfowleriV212_g2296.t1	Nfowleri986_g1247.t1	Ty_03342	NFgwada004185-RA	NFAR12003701-RA	NFPA34003438-RA	KAG2377368.1, KAG2377369.1	NL_CDC_11148	NLovaF9002876-RA, NLovaF9002877-RA	NLova_6003453-RA, NLova_6003454-RA	NLova_7002168-RA, NLova_7002169-RA
OG0000489	RecName: Full=Teneurin-3; Short=Ten-3; AltName: Full=Protein Odd Oz/ten-m homolog 3; AltName: Full=Tenascin-M3; Short=Ten-m3; AltName: Full=Teneurin transmembrane protein 3		KAF0985080.1, KAF0985081.1	mRNA1_NF0011230-p1, mRNA1_NF0011240-p1, mRNA1_NF0011260-p1	NfowleriV212_g676.t1, NfowleriV212_g676.t2	Nfowleri986_g937.t1	Ty_02565, Ty_02566	NFgwada003988-RA, NFgwada003989-RA	NFAR12003500-RA	NFPA34004728-RA	KAG2381688.1, KAG2381689.1	NL_CDC_00512	NLovaF9002672-RA, NLovaF9002673-RA, NLovaF9002674-RA	NLova_6002951-RA, NLova_6002952-RA	NLova_7003127-RA
OG0000490	RecName: Full=26 kDa periplasmic immunogenic protein; AltName: Full=28 kDa cytosoluble protein; AltName: Full=28 kDa outer membrane protein; AltName: Full=CP28; Flags: Precursor<>RecName: Full=26 kDa periplasmic immunogenic protein; AltName: Full=28 kDa cytosoluble protein; AltName: Full=28 kDa outer membrane protein; AltName: Full=CP28; Flags: Precursor	EFC46703.1	KAF0979069.1, KAF0979907.1	mRNA1_NF0013020-p1, mRNA1_NF0121270-p1	NfowleriV212_g1022.t1, NfowleriV212_g9878.t1	Nfowleri986_g10929.t1, Nfowleri986_g2141.t1	Ty_04965	NFgwada004300-RA, NFgwada005236-RA	NFAR12003815-RA, NFAR12004788-RA	NFPA34003557-RA, NFPA34004394-RA	KAG2382114.1, KAG2382593.1, KAG2389466.1	NL_CDC_09978	NLovaF9003513-RA	NLova_6004890-RA	NLova_7002312-RA
OG0000491	RecName: Full=Ras-like protein; Flags: Precursor	EFC42216.1, EFC42218.1	KAF0983694.1, KAF0983695.1	mRNA1_NF0015740-p1, mRNA1_NF0015750-p1, mRNA2_NF0015750-p1	NfowleriV212_g7946.t1, NfowleriV212_g7947.t1	Nfowleri986_g7910.t1, Nfowleri986_g7910.t2, Nfowleri986_g7910.t3, Nfowleri986_g7910.t4	Ty_00719	NFgwada000732-RA	NFAR12000728-RA	NFPA34000735-RA	KAG2393736.1, KAG2393737.1	NL_CDC_04170	NLovaF9000758-RA	NLova_6000743-RA	NLova_7000718-RA
OG0000492	RecName: Full=Endonuclease V; Short=hEndoV; AltName: Full=Inosine-specific endoribonuclease	EFC42204.1, EFC47141.1	KAF0976957.1, KAF0983706.1	mRNA1_NF0015860-p1, mRNA1_NF0097730-p1	NfowleriV212_g1649.t1, NfowleriV212_g9850.t1	Nfowleri986_g1502.t1, Nfowleri986_g1502.t2, Nfowleri986_g6114.t1	Ty_00712, Ty_06810	NFgwada006577-RA	NFAR12007248-RA	NFPA34008157-RA	KAG2388275.1, KAG2393704.1	NL_CDC_00638, NL_CDC_04194	NLovaF9000724-RA	NLova_6000733-RA	NLova_7000707-RA
OG0000493	RecName: Full=Protein NLRC5; AltName: Full=Caterpiller protein 16.1; Short=CLR16.1; AltName: Full=Nucleotide-binding oligomerization domain protein 27; AltName: Full=Nucleotide-binding oligomerization domain protein 4	EFC46849.1	KAF0980001.1, KAF0980002.1	mRNA1_NF0018930-p1, mRNA1_NF0018940-p1	NfowleriV212_g5625.t1, NfowleriV212_g5625.t2	Nfowleri986_g4110.t1, Nfowleri986_g4111.t1	Ty_04904, Ty_04905	NFgwada005169-RA, NFgwada005170-RA	NFAR12004719-RA, NFAR12004720-RA	NFPA34004303-RA, NFPA34004304-RA	KAG2389368.1, KAG2389369.1	NL_CDC_07571	NLovaF9003445-RA		NLova_7004122-RA, NLova_7004124-RA
OG0000494	RecName: Full=Transmembrane protein 189	EFC43340.1, EFC43341.1	KAF0980330.1, KAF0980331.1	mRNA1_NF0019740-p1, mRNA1_NF0019750-p1	NfowleriV212_g2728.t1, NfowleriV212_g2728.t2, NfowleriV212_g2729.t1	Nfowleri986_g11131.t1, Nfowleri986_g11132.t1	Ty_02819	NFgwada003112-RA	NFAR12002276-RA	NFPA34002291-RA, NFPA34002292-RA	KAG2391885.1, KAG2391886.1	NL_CDC_05999		NLova_6002614-RA, NLova_6002615-RA	NLova_7002811-RA, NLova_7002812-RA
OG0000495	RecName: Full=Extracellular signal-regulated kinase 1; Short=ERK1; AltName: Full=MAP kinase 1	EFC36161.1, EFC36163.1, EFC47771.1	KAF0980358.1	mRNA1_NF0020050-p1, mRNA1_NF0048150-p1, mRNA2_NF0020050-p1	NfowleriV212_g1794.t1, NfowleriV212_g2699.t1	Nfowleri986_g4567.t1, Nfowleri986_g9357.t1	Ty_02796, Ty_07245	NFgwada008285-RA	NFAR12008705-RA	NFPA34008456-RA	KAG2382799.1, KAG2391915.1	NL_CDC_05974, NL_CDC_06880	NLovaF9003202-RA	NLova_6002586-RA	NLova_7002788-RA
OG0000496	Predicted protein OS=Naegleria gruberi GN=NAEGRDRAFT_70555 PE=4 SV=1		KAF0974704.1, KAF0974705.1	mRNA1_NF0021510-p1, mRNA1_NF0021520-p1, mRNA1_NF0021530-p1, mRNA2_NF0021530-p1	NfowleriV212_g7889.t1, NfowleriV212_g7890.t1, NfowleriV212_g7890.t2	Nfowleri986_g1757.t1, Nfowleri986_g1758.t1, Nfowleri986_g1758.t2		NFgwada007791-RA	NFAR12007141-RA	NFPA34009977-RA, NFPA34009978-RA	KAG2378363.1, KAG2378364.1	NL_CDC_03517, NL_CDC_03518	NLovaF9009228-RA		NLova_7008875-RA, NLova_7008876-RA
OG0000497	Predicted protein OS=Naegleria gruberi GN=NAEGRDRAFT_45391 PE=4 SV=1	EFC39687.1, EFC50086.1	KAF0973005.1	mRNA1_NF0022860-p1, mRNA1_NF0022870-p1	NfowleriV212_g8575.t1, NfowleriV212_g8575.t2, NfowleriV212_g8575.t3	Nfowleri986_g3357.t1, Nfowleri986_g3357.t2, Nfowleri986_g3357.t3	Ty_00787	NFgwada000799-RA	NFAR12000792-RA	NFPA34001151-RA	KAG2373332.1, KAG2373333.1	NL_CDC_10189, NL_CDC_10190	NLovaF9000806-RA	NLova_6000816-RA, NLova_6000817-RA	NLova_7001142-RA
OG0000498	Predicted protein OS=Naegleria gruberi GN=NAEGRDRAFT_59977 PE=4 SV=1	EFC36500.1	KAF0975628.1, KAF0975629.1	mRNA1_NF0023460-p1, mRNA1_NF0023470-p1	NfowleriV212_g11906.t1, NfowleriV212_g11908.t1	Nfowleri986_g9048.t1, Nfowleri986_g9048.t2, Nfowleri986_g9049.t1	Ty_06764	NFgwada007424-RA, NFgwada007425-RA	NFAR12006749-RA, NFAR12006750-RA	NFPA34008097-RA, NFPA34008098-RA	KAG2373237.1, KAG2373238.1	NL_CDC_07461	NLovaF9006865-RA	NLova_6006387-RA	NLova_7007110-RA
OG0000499	RecName: Full=GTP-binding protein SAR2	EFC35380.1, EFC44576.1, EFC45421.1	KAF0971666.1, KAF0980677.1	mRNA1_NF0027410-p1, mRNA1_NF0104030-p1	NfowleriV212_g10695.t1, NfowleriV212_g4308.t1, NfowleriV212_g4308.t2	Nfowleri986_g442.t1, Nfowleri986_g442.t2	Ty_03587	NFgwada002442-RA	NFAR12002821-RA, NFAR12007939-RA	NFPA34002832-RA	KAG2375090.1, KAG2393140.1	NL_CDC_06779	NLovaF9007162-RA	NLova_6007606-RA	NLova_7007395-RA
OG0000500	Predicted protein (Fragment) OS=Naegleria gruberi GN=NAEGRDRAFT_77002 PE=4 SV=1		KAF0980761.1	mRNA1_NF0028290-p1, mRNA1_NF0028300-p1, mRNA1_NF0120990-p1	NfowleriV212_g9934.t1, NfowleriV212_g9935.t1	Nfowleri986_g5081.t1, Nfowleri986_g5081.t2, Nfowleri986_g5081.t3		NFgwada002503-RA	NFAR12002882-RA	NFPA34002891-RA	KAG2370816.1, KAG2382390.1, KAG2386433.1, KAG2389198.1	NL_CDC_02375, NL_CDC_05527, NL_CDC_07238, NL_CDC_11282		NLova_6005296-RA, NLova_6006369-RA	NLova_7004433-RA
OG0000501	Predicted protein OS=Naegleria gruberi GN=NAEGRDRAFT_45355 PE=4 SV=1	EFC50059.1, EFC50064.1	KAF0982497.1, KAF0982498.1	mRNA1_NF0029820-p1, mRNA1_NF0029830-p1	NfowleriV212_g4409.t1, NfowleriV212_g4409.t2, NfowleriV212_g4409.t3	Nfowleri986_g6488.t1, Nfowleri986_g6488.t2, Nfowleri986_g6488.t3	Ty_01911	NFgwada001595-RA	NFAR12001621-RA	NFPA34001621-RA	KAG2394007.1, KAG2394008.1	NL_CDC_05843	NLovaF9001305-RA	NLova_6001947-RA, NLova_6001948-RA	NLova_7000921-RA
OG0000502	Predicted protein OS=Naegleria gruberi GN=NAEGRDRAFT_45515 PE=4 SV=1	EFC46603.1, EFC49968.1	KAF0976494.1, KAF0976495.1	mRNA1_NF0031750-p1, mRNA1_NF0031760-p1	NfowleriV212_g7297.t1, NfowleriV212_g7298.t1	Nfowleri986_g7586.t1, Nfowleri986_g7586.t2, Nfowleri986_g7586.t3	Ty_08388	NFgwada008191-RA	NFAR12008433-RA	NFPA34008886-RA, NFPA34008887-RA	KAG2378116.1, KAG2378117.1	NL_CDC_08007	NLovaF9008082-RA	NLova_6008120-RA, NLova_6008121-RA	NLova_7008501-RA
OG0000503	RecName: Full=Regulator of G-protein signaling 20; Short=RGS20; AltName: Full=Gz-selective GTPase-activating protein; Short=G(z)GAP; Short=Gz-GAP	EFC40760.1	KAF0973248.1, KAF0973249.1	mRNA1_NF0033060-p1	NfowleriV212_g6501.t1, NfowleriV212_g6502.t1	Nfowleri986_g9720.t1, Nfowleri986_g9721.t1	Ty_09317	NFgwada008546-RA	NFAR12008597-RA	NFPA34010451-RA, NFPA34010452-RA	KAG2374337.1, KAG2374338.1	NL_CDC_07676, NL_CDC_07677	NLovaF9009021-RA, NLovaF9009022-RA	NLova_6009493-RA, NLova_6009494-RA	NLova_7009034-RA, NLova_7009036-RA
OG0000504	RecName: Full=Methylmalonic aciduria and homocystinuria type C protein homolog; AltName: Full=CblC; AltName: Full=Cyanocobalamin reductase (cyanide-eliminating)	EFC41952.1, EFC46852.1	KAF0973199.1, KAF0973200.1	mRNA1_NF0033520-p1, mRNA1_NF0033530-p1, mRNA1_NF0033540-p1	NfowleriV212_g9305.t1, NfowleriV212_g9305.t2, NfowleriV212_g9305.t3	Nfowleri986_g5338.t2, Nfowleri986_g5338.t3, Nfowleri986_g5338.t5	Ty_09352	NFgwada008581-RA	NFAR12008631-RA	NFPA34010498-RA, NFPA34010499-RA	KAG2374291.1, KAG2383035.1	NL_CDC_07717, NL_CDC_09403			NLova_7009064-RA
OG0000505	RecName: Full=Laminin subunit alpha-2; AltName: Full=Laminin M chain; AltName: Full=Laminin-12 subunit alpha; AltName: Full=Laminin-2 subunit alpha; AltName: Full=Laminin-4 subunit alpha; AltName: Full=Merosin heavy chain; Flags: Precursor		KAF0973184.1, KAF0973185.1	mRNA1_NF0033680-p1, mRNA1_NF0033700-p1, mRNA2_NF0033700-p1	NfowleriV212_g8468.t1, NfowleriV212_g8469.t1	Nfowleri986_g5350.t1, Nfowleri986_g5350.t2, Nfowleri986_g5350.t3, Nfowleri986_g5350.t4, Nfowleri986_g5350.t5	Ty_09364	NFgwada008591-RA	NFAR12008641-RA	NFPA34010512-RA, NFPA34010514-RA	KAG2372937.1, KAG2374268.1	NL_CDC_07736	NLovaF9009065-RA	NLova_6009537-RA	NLova_7009079-RA
OG0000506	RecName: Full=Probable ethanolamine kinase A	EFC37476.1	KAF0973139.1	mRNA1_NF0034220-p1, mRNA1_NF0034230-p1	NfowleriV212_g7577.t1, NfowleriV212_g7578.t1	Nfowleri986_g5393.t1, Nfowleri986_g5394.t1	Ty_09399	NFgwada008629-RA	NFAR12008680-RA	NFPA34010558-RA	KAG2370885.1, KAG2370886.1, KAG2372954.1, KAG2372955.1	NL_CDC_07782	NLovaF9009100-RA, NLovaF9009101-RA	NLova_6009569-RA, NLova_6009570-RA	NLova_7009112-RA, NLova_7009113-RA
OG0000507	RecName: Full=Ras-related protein Rap-1; AltName: Full=Pprap1; Flags: Precursor	EFC50591.1, EFC50878.1	KAF0979170.1, KAF0982388.1	mRNA1_NF0035290-p1, mRNA1_NF0108780-p1	NfowleriV212_g1441.t1	Nfowleri986_g6393.t1, Nfowleri986_g8757.t1	Ty_01994	NFgwada001676-RA	NFAR12001705-RA	NFPA34001710-RA, NFPA34006372-RA	KAG2379401.1, KAG2394129.1	NL_CDC_04714, NL_CDC_09049	NLovaF9001388-RA, NLovaF9005722-RA	NLova_6005489-RA	NLova_7001004-RA, NLova_7005552-RA
OG0000508	RecName: Full=Quinic acid utilization activator	EFC44090.1, EFC44091.1	KAF0980943.1	mRNA1_NF0038430-p1, mRNA1_NF0038440-p1, mRNA2_NF0038440-p1	NfowleriV212_g209.t1, NfowleriV212_g209.t2, NfowleriV212_g210.t1, NfowleriV212_g210.t2	Nfowleri986_g1055.t1, Nfowleri986_g1055.t4, Nfowleri986_g1055.t5	Ty_03718	NFgwada002572-RA	NFAR12002949-RA	NFPA34002960-RA	KAG2392954.1, KAG2392955.1	NL_CDC_06298		NLova_6004136-RA, NLova_6004137-RA	NLova_7004492-RA
OG0000509	Predicted protein OS=Naegleria gruberi GN=NAEGRDRAFT_80745 PE=4 SV=1	EFC41343.1, EFC47698.1	KAF0980477.1, KAF0980478.1	mRNA1_NF0043780-p1, mRNA1_NF0043790-p1	NfowleriV212_g8674.t1, NfowleriV212_g8674.t2, NfowleriV212_g8674.t3	Nfowleri986_g9619.t1, Nfowleri986_g9621.t1	Ty_02708	NFgwada002995-RA	NFAR12002162-RA	NFPA34002173-RA	KAG2392051.1	NL_CDC_10246	NLovaF9003112-RA, NLovaF9003113-RA	NLova_6002498-RA, NLova_6002499-RA	NLova_7002694-RA, NLova_7002695-RA
OG0000510	RecName: Full=Kelch repeat-containing protein 2	EFC35216.1, EFC40728.1, EFC41090.1, EFC42092.1, EFC43664.1, EFC43665.1, EFC45539.1	KAF0980532.1	mRNA1_NF0044330-p1, mRNA2_NF0044330-p1	NfowleriV212_g11495.t1	Nfowleri986_g10519.t1, Nfowleri986_g10519.t2	Ty_02675	NFgwada002960-RA	NFAR12002123-RA	NFPA34002138-RA	KAG2392106.1, KAG2392107.1	NL_CDC_10203	NLovaF9003073-RA	NLova_6002454-RA	NLova_7002650-RA
OG0000511	RecName: Full=Regulation of enolase protein 1	EFC41772.1	KAF0981389.1, KAF0981390.1, KAF0981540.1, KAF0981541.1	mRNA1_NF0045980-p1, mRNA1_NF0045990-p1	NfowleriV212_g3491.t1, NfowleriV212_g3492.t1	Nfowleri986_g8422.t1, Nfowleri986_g8423.t1	Ty_03872	NFgwada003333-RA	NFAR12003117-RA	NFPA34003132-RA	KAG2387800.1, KAG2387801.1	NL_CDC_01758	NLovaF9002262-RA, NLovaF9002263-RA	NLova_6002236-RA, NLova_6002237-RA	NLova_7002451-RA
OG0000512	Uncharacterized protein OS=Naegleria gruberi GN=NAEGRDRAFT_57780 PE=4 SV=1	EFC40055.1, EFC40057.1, EFC45720.1	KAF0981522.1	mRNA1_NF0046180-p1	NfowleriV212_g3511.t1, NfowleriV212_g3511.t2	Nfowleri986_g8407.t2, Nfowleri986_g8407.t4, Nfowleri986_g8407.t5	Ty_03857	NFgwada003318-RA	NFAR12003102-RA	NFPA34003117-RA	KAG2387820.1, KAG2387821.1, KAG2387822.1	NL_CDC_09227, NL_CDC_11259	NLovaF9002250-RA	NLova_6002223-RA, NLova_6002224-RA	NLova_7002440-RA
OG0000513	RecName: Full=Procollagen-lysine,2-oxoglutarate 5-dioxygenase; AltName: Full=Lethal protein 268; AltName: Full=Lysyl hydroxylase; Short=LH; Flags: Precursor		KAF0977320.1, KAF0977321.1	mRNA1_NF0046690-p1, mRNA1_NF0046710-p1, mRNA2_NF0046690-p1, mRNA2_NF0046710-p1	NfowleriV212_g11916.t1, NfowleriV212_g11916.t2, NfowleriV212_g12232.t1	Nfowleri986_g11230.t1, Nfowleri986_g11511.t1	Ty_06293	NFgwada006087-RA, NFgwada006089-RA	NFAR12005636-RA, NFAR12005638-RA	NFPA34006664-RA, NFPA34006665-RA	KAG2387483.1, KAG2387485.1			NLova_6005944-RA	NLova_7006460-RA, NLova_7006461-RA
OG0000514	RecName: Full=Adenylate cyclase 1; AltName: Full=ATP pyrophosphate-lyase 1; AltName: Full=Adenylyl cyclase 1	EFC36716.1, EFC43501.1, EFC45355.1, EFC48568.1	KAF0982002.1, KAF0982003.1	mRNA1_NF0131640-p1, mRNA24_NF0049910-p1, mRNA25_NF0049910-p1	NfowleriV212_g371.t1, NfowleriV212_g372.t1	Nfowleri986_g5484.t1, Nfowleri986_g5555.t1	Ty_02225, Ty_02226	NFgwada004464-RA	NFAR12003987-RA	NFPA34004073-RA	KAG2388066.1, KAG2388067.1	NL_CDC_00158		NLova_6003204-RA	NLova_7003908-RA
OG0000515	RecName: Full=Uncharacterized 17.7 kDa protein in bps2 3'region; AltName: Full=ORF3	EFC42466.1, EFC48435.1	KAF0971939.1, KAF0973864.1	mRNA1_NF0050780-p1, mRNA1_NF0089050-p1	NfowleriV212_g7136.t1, NfowleriV212_g7791.t1, NfowleriV212_g7791.t2	Nfowleri986_g7113.t1, Nfowleri986_g7113.t2, Nfowleri986_g7307.t1		NFgwada001001-RA, NFgwada007911-RA	NFAR12001013-RA, NFAR12008153-RA	NFPA34001361-RA, NFPA34010878-RA	KAG2374414.1, KAG2383636.1	NL_CDC_09461	NLovaF9001038-RA, NLovaF9008789-RA
OG0000516	RecName: Full=Trypsin eta; Flags: Precursor	EFC38276.1, EFC40213.1, EFC45059.1, EFC48667.1	KAF0981037.1, KAF0981038.1	mRNA1_NF0051730-p1, mRNA1_NF0051740-p1, mRNA2_NF0051740-p1	NfowleriV212_g1706.t1, NfowleriV212_g1706.t2	Nfowleri986_g1883.t1, Nfowleri986_g1883.t2, Nfowleri986_g1883.t3	Ty_08007	NFgwada007173-RA	NFAR12006943-RA	NFPA34009468-RA	KAG2382358.1		NLovaF9007501-RA	NLova_6006814-RA, NLova_6006815-RA	NLova_7006850-RA
OG0000517	Predicted protein OS=Naegleria gruberi GN=NAEGRDRAFT_80430 PE=4 SV=1	EFC37653.1, EFC42362.1	KAF0972127.1, KAF0976311.1, KAF0977626.1	mRNA1_NF0054780-p1, mRNA1_NF0124430-p1, mRNA1_NF0124740-p1	NfowleriV212_g10669.t1, NfowleriV212_g4665.t1	Nfowleri986_g10087.t1, Nfowleri986_g9174.t1	Ty_07012	NFgwada008066-RA	NFAR12008303-RA	NFPA34007238-RA, NFPA34011028-RA	KAG2383396.1, KAG2386414.1	NL_CDC_00689, NL_CDC_03682		NLova_6008816-RA	NLova_7008750-RA
OG0000518	Predicted protein OS=Naegleria gruberi GN=NAEGRDRAFT_62647 PE=4 SV=1	EFC49345.1, EFC49346.1	KAF0972514.1, KAF0972515.1	mRNA1_NF0056550-p1, mRNA1_NF0056560-p1	NfowleriV212_g4923.t1, NfowleriV212_g4923.t2, NfowleriV212_g4923.t3	Nfowleri986_g9672.t1, Nfowleri986_g9672.t2	Ty_06225	NFgwada006491-RA	NFAR12006266-RA, NFAR12006267-RA	NFPA34005629-RA	KAG2389030.1, KAG2389031.1	NL_CDC_09811, NL_CDC_09812	NLovaF9005402-RA	NLova_6005421-RA	NLova_7004983-RA
OG0000519	Predicted protein OS=Naegleria gruberi GN=NAEGRDRAFT_73748 PE=4 SV=1	EFC37565.1, EFC38508.1, EFC41744.1	KAF0978959.1, KAF0978960.1	mRNA1_NF0057070-p1, mRNA1_NF0057080-p1	NfowleriV212_g8098.t1, NfowleriV212_g8099.t1	Nfowleri986_g6775.t1, Nfowleri986_g6775.t2, Nfowleri986_g6775.t3	Ty_03386	NFgwada004232-RA	NFAR12003748-RA	NFPA34003490-RA	KAG2382467.1, KAG2382468.1	NL_CDC_08152		NLova_6003510-RA, NLova_6003513-RA	NLova_7002223-RA, NLova_7002226-RA
OG0000520	RecName: Full=Adenylate cyclase; AltName: Full=ATP pyrophosphate-lyase; AltName: Full=Adenylyl cyclase<>RecName: Full=Adenylate cyclase; AltName: Full=ATP pyrophosphate-lyase; AltName: Full=Adenylyl cyclase<>RecName: Full=Adenylate cyclase; AltName: Full=ATP pyrophosphate-lyase; AltName: Full=Adenylyl cyclase	EFC38083.1, EFC38121.1, EFC40192.1, EFC43302.1, EFC49186.1	KAF0978156.1, KAF0979284.1	mRNA1_NF0061360-p1, mRNA1_NF0110000-p1	NfowleriV212_g4509.t1, NfowleriV212_g6329.t1	Nfowleri986_g3526.t1, Nfowleri986_g5529.t1	Ty_05425, Ty_05741	NFgwada005457-RA, NFgwada006011-RA	NFAR12005098-RA, NFAR12005270-RA	NFPA34005955-RA, NFPA34006483-RA	KAG2379273.1	NL_CDC_09089
OG0000521	RecName: Full=Autocrine proliferation repressor protein A; AltName: Full=PhoPQ-activated pathogenicity-related protein; Flags: Precursor	EFC38372.1, EFC43234.1, EFC47564.1, EFC50171.1	KAF0977411.1	mRNA1_NF0062670-p1	NfowleriV212_g8833.t1, NfowleriV212_g8833.t2, NfowleriV212_g8834.t1, NfowleriV212_g8834.t2	Nfowleri986_g10183.t1, Nfowleri986_g10183.t2, Nfowleri986_g10183.t3	Ty_07161			NFPA34007447-RA	KAG2386158.1, KAG2386159.1	NL_CDC_03858	NLovaF9006161-RA	NLova_6005908-RA, NLova_6008380-RA	NLova_7006194-RA, NLova_7006421-RA
OG0000522	RecName: Full=Putative tRNA pseudouridine synthase; AltName: Full=tRNA pseudouridylate synthase; AltName: Full=tRNA-uridine isomerase	EFC35335.1, EFC41020.1, EFC41021.1	KAF0977421.1, KAF0977422.1	mRNA1_NF0062790-p1, mRNA1_NF0062800-p1, mRNA2_NF0062790-p1	NfowleriV212_g8823.t1, NfowleriV212_g8823.t2	Nfowleri986_g10193.t1, Nfowleri986_g10193.t2, Nfowleri986_g10193.t3	Ty_07152	NFgwada007591-RA	NFAR12007608-RA	NFPA34007437-RA	KAG2386170.1, KAG2386171.1	NL_CDC_03850	NLovaF9006643-RA	NLova_6008345-RA	NLova_7006394-RA
OG0000523	Predicted protein OS=Naegleria gruberi GN=NAEGRDRAFT_70788 PE=4 SV=1	EFC35373.1, EFC41324.1	KAF0977533.1, KAF0977534.1	mRNA1_NF0063930-p1, mRNA1_NF0063940-p1, mRNA2_NF0063930-p1	NfowleriV212_g2861.t1, NfowleriV212_g2861.t2, NfowleriV212_g2861.t3	Nfowleri986_g7831.t1, Nfowleri986_g7831.t2	Ty_07077		NFAR12007537-RA	NFPA34007330-RA, NFPA34007331-RA	KAG2386293.1, KAG2386294.1	NL_CDC_03764	NLovaF9006536-RA	NLova_6008276-RA, NLova_6008277-RA	NLova_7006322-RA
OG0000524	Predicted protein OS=Naegleria gruberi GN=NAEGRDRAFT_54185 PE=4 SV=1		KAF0973948.1, KAF0973949.1, KAF0973950.1, KAF0974114.1, KAF0974115.1	mRNA1_NF0064690-p1, mRNA1_NF0064700-p1, mRNA1_NF0064710-p1, mRNA1_NF0064720-p1	NfowleriV212_g12174.t1, NfowleriV212_g12174.t2, NfowleriV212_g12174.t3, NfowleriV212_g12175.t1	Nfowleri986_g11056.t1, Nfowleri986_g11056.t2	Ty_07483	NFgwada008665-RA	NFAR12007729-RA, NFAR12007730-RA	NFPA34009600-RA	KAG2379631.1		NLovaF9007599-RA		NLova_7008218-RA
OG0000525	RecName: Full=Mitochondrial import inner membrane translocase subunit TIM14-1; AltName: Full=Chaperone DnaJ-domain containing protein 1	EFC35519.1, EFC42270.1	KAF0974140.1, KAF0974141.1	mRNA1_NF0064980-p1, mRNA1_NF0064990-p1	NfowleriV212_g9395.t1, NfowleriV212_g9396.t1, NfowleriV212_g9396.t2	Nfowleri986_g8559.t1, Nfowleri986_g8559.t2, Nfowleri986_g8559.t3	Ty_07500	NFgwada008684-RA, NFgwada008685-RA	NFAR12007749-RA, NFAR12007750-RA	NFPA34009624-RA	KAG2379608.1, KAG2379609.1		NLovaF9007615-RA	NLova_6007422-RA, NLova_6007423-RA
OG0000526	Uncharacterized protein OS=Naegleria gruberi GN=NAEGRDRAFT_78740 PE=4 SV=1	EFC36410.1, EFC47767.1	KAF0982083.1	mRNA1_NF0068120-p1	NfowleriV212_g447.t1, NfowleriV212_g447.t2	Nfowleri986_g7131.t1	Ty_02289	NFgwada004522-RA	NFAR12004044-RA	NFPA34004132-RA	KAG2370819.1, KAG2377719.1	NL_CDC_01737, NL_CDC_07489	NLovaF9001523-RA, NLovaF9006852-RA	NLova_6001148-RA, NLova_6005553-RA, NLova_6006373-RA	NLova_7001456-RA, NLova_7005622-RA, NLova_7007101-RA
OG0000527	Predicted protein OS=Naegleria gruberi GN=NAEGRDRAFT_72005 PE=4 SV=1	EFC38464.1, EFC40223.1	KAF0980126.1, KAF0980181.1	mRNA1_NF0070970-p1	NfowleriV212_g11967.t1, NfowleriV212_g9906.t1	Nfowleri986_g10755.t1, Nfowleri986_g8603.t1	Ty_02922	NFgwada003217-RA	NFAR12002394-RA	NFPA34002408-RA, NFPA34006387-RA	KAG2379376.1, KAG2381513.1	NL_CDC_03930, NL_CDC_09067	NLovaF9008175-RA	NLova_6005507-RA, NLova_6009046-RA	NLova_7005572-RA, NLova_7007767-RA
OG0000528	RecName: Full=F-box-like/WD repeat-containing protein TBL1X; AltName: Full=Transducin beta-like protein 1X	EFC44923.1, EFC44970.1	KAF0983563.1, KAF0983564.1	mRNA1_NF0072300-p1, mRNA1_NF0072310-p1	NfowleriV212_g6887.t1, NfowleriV212_g6888.t1	Nfowleri986_g5979.t1, Nfowleri986_g5980.t1	Ty_01360, Ty_01361	NFgwada001383-RA	NFAR12001395-RA	NFPA34001068-RA	KAG2377550.1, KAG2377551.1	NL_CDC_01449, NL_CDC_01450		NLova_6001404-RA, NLova_6001405-RA	NLova_7001692-RA, NLova_7001693-RA
OG0000529	Predicted protein OS=Naegleria gruberi GN=NAEGRDRAFT_75548 PE=4 SV=1	EFC36808.1, EFC49298.1	KAF0973365.1	mRNA1_NF0072850-p1	NfowleriV212_g11088.t1, NfowleriV212_g11088.t2	Nfowleri986_g7995.t1	Ty_09237	NFgwada008466-RA	NFAR12008515-RA	NFPA34010340-RA	KAG2372847.1, KAG2372889.1, KAG2373449.1, KAG2373450.1, KAG2373492.1, KAG2378407.1	NL_CDC_03190, NL_CDC_03482, NL_CDC_09925	NLovaF9008967-RA, NLovaF9009255-RA		NLova_7001356-RA
OG0000530	Predicted protein OS=Naegleria gruberi GN=NAEGRDRAFT_54490 PE=4 SV=1	EFC36234.1, EFC36597.1, EFC45115.1		mRNA1_NF0073960-p1	NfowleriV212_g8283.t1	Nfowleri986_g5010.t1, Nfowleri986_g5010.t2, Nfowleri986_g5010.t3	Ty_07344	NFgwada008375-RA	NFAR12008797-RA, NFAR12008798-RA	NFPA34008586-RA	KAG2382942.1, KAG2386847.1, KAG2386848.1	NL_CDC_06997, NL_CDC_09692	NLovaF9000195-RA, NLovaF9008451-RA	NLova_6008943-RA, NLova_6008944-RA	NLova_7007668-RA
OG0000531	RecName: Full=Probable vacuolar amino acid transporter YPQ2; AltName: Full=PQ-loop repeat-containing protein 2	EFC36635.1		mRNA1_NF0074080-p1, mRNA1_NF0074090-p1	NfowleriV212_g8269.t1, NfowleriV212_g8270.t1	Nfowleri986_g5021.t1, Nfowleri986_g5022.t1	Ty_07354, Ty_07355	NFgwada008383-RA		NFPA34008599-RA, NFPA34008600-RA	KAG2382954.1, KAG2382955.1, KAG2382956.1	NL_CDC_07008		NLova_6008955-RA, NLova_6008956-RA, NLova_6008957-RA, NLova_6008958-RA	NLova_7007678-RA, NLova_7007679-RA, NLova_7007680-RA
OG0000532	RecName: Full=4,5-DOPA dioxygenase extradiol	EFC43496.1, EFC43700.1, EFC45345.1	KAF0978679.1, KAF0978680.1	mRNA1_NF0074580-p1, mRNA1_NF0074590-p1, mRNA2_NF0074590-p1	NfowleriV212_g8199.t1, NfowleriV212_g8199.t2	Nfowleri986_g7179.t1, Nfowleri986_g7179.t2, Nfowleri986_g7179.t3		NFgwada002159-RA	NFAR12004182-RA	NFPA34004868-RA	KAG2392200.1, KAG2393801.1	NL_CDC_02312, NL_CDC_10912	NLovaF9001154-RA	NLova_6001798-RA	NLova_7000764-RA
OG0000533	RecName: Full=Beta-glucosidase 12; Flags: Precursor	EFC43609.1	KAF0978704.1	mRNA1_NF0074840-p1	NfowleriV212_g11514.t1	Nfowleri986_g10616.t1, Nfowleri986_g10616.t2	Ty_04107	NFgwada002145-RA	NFAR12004166-RA	NFPA34004855-RA	KAG2379304.1, KAG2386432.1, KAG2392175.1	NL_CDC_02331, NL_CDC_03670, NL_CDC_09112	NLovaF9004781-RA, NLovaF9005792-RA, NLovaF9006435-RA	NLova_6005555-RA	NLova_7003560-RA, NLova_7005624-RA, NLova_7006225-RA
OG0000534	RecName: Full=Uncharacterized WD repeat-containing protein alr2800	EFC44900.1, EFC44907.1	KAF0971823.1, KAF0971824.1	mRNA1_NF0076760-p1, mRNA1_NF0076770-p1, mRNA2_NF0076770-p1	NfowleriV212_g4086.t1, NfowleriV212_g4087.t1	Nfowleri986_g2608.t1, Nfowleri986_g2608.t2, Nfowleri986_g2609.t1	Ty_08205	NFgwada006947-RA	NFAR12008059-RA	NFPA34009186-RA, NFPA34009187-RA	KAG2373954.1, KAG2373956.1	NL_CDC_08384	NLovaF9007283-RA	NLova_6007727-RA	NLova_7007507-RA
OG0000535	Predicted protein OS=Naegleria gruberi GN=NAEGRDRAFT_59532 PE=4 SV=1	EFC38388.1	KAF0983410.1, KAF0983411.1	mRNA1_NF0081310-p1, mRNA1_NF0081320-p1	NfowleriV212_g3245.t1, NfowleriV212_g3246.t1	Nfowleri986_g815.t1, Nfowleri986_g815.t2, Nfowleri986_g815.t3	Ty_01241, Ty_01242	NFgwada001267-RA	NFAR12001280-RA	NFPA34000952-RA	KAG2372717.1, KAG2372718.1, KAG2377695.1, KAG2377696.1	NL_CDC_01567	NLovaF9001688-RA	NLova_6001297-RA	NLova_7001592-RA
OG0000536	RecName: Full=Laminin subunit alpha-2; AltName: Full=Laminin M chain; AltName: Full=Laminin-12 subunit alpha; AltName: Full=Laminin-2 subunit alpha; AltName: Full=Laminin-4 subunit alpha; AltName: Full=Merosin heavy chain; Flags: Precursor	EFC49040.1	KAF0983635.1, KAF0983636.1	mRNA1_NF0082680-p1, mRNA1_NF0082690-p1, mRNA1_NF0082700-p1	NfowleriV212_g9459.t1, NfowleriV212_g9459.t2, NfowleriV212_g9459.t3, NfowleriV212_g9460.t1, NfowleriV212_g9460.t2	Nfowleri986_g7926.t1, Nfowleri986_g7927.t1, Nfowleri986_g7927.t2	Ty_01414	NFgwada001430-RA	NFAR12001450-RA	NFPA34001123-RA			NLovaF9001785-RA, NLovaF9001786-RA	NLova_6001467-RA, NLova_6001468-RA	NLova_7001750-RA
OG0000537	RecName: Full=SWI/SNF and RSC complexes subunit arp42; AltName: Full=Actin-related protein 42; AltName: Full=Chromatin structure-remodeling complex subunit arp42	EFC40555.1, EFC41516.1, EFC44555.1, EFC44671.1, EFC47423.1, EFC48279.1	KAF0973069.1	mRNA1_NF0085210-p1, mRNA2_NF0085210-p1	NfowleriV212_g4992.t1	Nfowleri986_g3328.t1	Ty_00829				KAG2378574.1, KAG2392053.1	NL_CDC_06650, NL_CDC_10245	NLovaF9000865-RA, NLovaF9001180-RA, NLovaF9003111-RA	NLova_6000860-RA, NLova_6002496-RA	NLova_7001194-RA, NLova_7002692-RA
OG0000538	Uncharacterized protein OS=Naegleria gruberi GN=NAEGRDRAFT_78936 PE=4 SV=1	EFC41713.1, EFC46928.1	KAF0976793.1, KAF0976794.1	mRNA1_NF0086410-p1, mRNA1_NF0086420-p1	NfowleriV212_g2424.t1, NfowleriV212_g2425.t1, NfowleriV212_g2425.t2	Nfowleri986_g2306.t1, Nfowleri986_g2307.t1	Ty_06916	NFgwada006686-RA	NFAR12007354-RA	NFPA34008308-RA, NFPA34008309-RA	KAG2388447.1, KAG2388448.1	NL_CDC_05580	NLovaF9007033-RA, NLovaF9007034-RA	NLova_6007263-RA	NLova_7007267-RA
OG0000539	RecName: Full=Filamentous hemagglutinin	EFC38015.1, EFC42136.1	KAF0983019.1, KAF0983020.1	mRNA1_NF0086580-p1, mRNA1_NF0086590-p1	NfowleriV212_g8679.t1	Nfowleri986_g4134.t1, Nfowleri986_g4135.t1	Ty_01628	NFgwada001963-RA, NFgwada001964-RA	NFAR12001990-RA, NFAR12001991-RA	NFPA34002004-RA, NFPA34002005-RA	KAG2378837.1, KAG2378838.1	NL_CDC_01265, NL_CDC_01266	NLovaF9002061-RA, NLovaF9002063-RA		NLova_7001949-RA
OG0000540	RecName: Full=Metallophosphoesterase domain-containing protein 1	EFC36075.1, EFC39008.1, EFC40635.1	KAF0973376.1, KAF0983211.1	mRNA1_NF0088300-p1	NfowleriV212_g10325.t1, NfowleriV212_g3136.t1	Nfowleri986_g7984.t1, Nfowleri986_g9995.t1	Ty_01093	NFgwada001119-RA	NFAR12001132-RA	NFPA34000794-RA, NFPA34010328-RA	KAG2372928.1, KAG2373494.1, KAG2377736.1	NL_CDC_01724, NL_CDC_03189	NLovaF9001536-RA		NLova_7003753-RA, NLova_7008948-RA
OG0000541	Predicted protein OS=Naegleria gruberi GN=NAEGRDRAFT_70993 PE=4 SV=1	EFC39071.1, EFC41187.1, EFC45259.1	KAF0983004.1, KAF0983005.1	mRNA1_NF0090740-p1, mRNA1_NF0090750-p1	NfowleriV212_g10683.t1, NfowleriV212_g10684.t1	Nfowleri986_g4120.t1, Nfowleri986_g4121.t1		NFgwada001956-RA	NFAR12001983-RA	NFPA34001996-RA	KAG2378855.1, KAG2378856.1	NL_CDC_01255, NL_CDC_01256	NLovaF9002046-RA	NLova_6001669-RA, NLova_6001670-RA	NLova_7001937-RA, NLova_7001938-RA
OG0000542	Predicted protein OS=Naegleria gruberi GN=NAEGRDRAFT_64587 PE=4 SV=1	EFC41697.1, EFC47521.1	KAF0984120.1	mRNA1_NF0091510-p1	NfowleriV212_g8173.t1, NfowleriV212_g8173.t2, NfowleriV212_g8173.t3	Nfowleri986_g4290.t1, Nfowleri986_g4290.t2, Nfowleri986_g4290.t3	Ty_00405	NFgwada000421-RA	NFAR12000418-RA	NFPA34000414-RA	KAG2392925.1, KAG2393269.1	NL_CDC_05140	NLovaF9000423-RA, NLovaF9003843-RA	NLova_6000423-RA, NLova_6004154-RA	NLova_7000396-RA, NLova_7004510-RA
OG0000543	Predicted protein OS=Naegleria gruberi GN=NAEGRDRAFT_58858 PE=4 SV=1		KAF0976202.1, KAF0976203.1, KAF0976241.1	mRNA1_NF0096300-p1, mRNA1_NF0096310-p1, mRNA1_NF0118320-p1	NfowleriV212_g12158.t1, NfowleriV212_g12563.t1	Nfowleri986_g7684.t1, Nfowleri986_g8011.t1	Ty_08624	NFgwada003675-RA, NFgwada003676-RA, NFgwada003787-RA	NFAR12009037-RA	NFPA34010245-RA, NFPA34010281-RA	KAG2381323.1, KAG2381324.1	NL_CDC_04071	NLovaF9008291-RA	NLova_6009154-RA	NLova_7007892-RA
OG0000544	RecName: Full=Cytokinin dehydrogenase 6; AltName: Full=Cytokinin oxidase 6; Short=AtCKX6; Short=AtCKX7; Short=CKO6; Flags: Precursor	EFC47165.1, EFC48526.1	KAF0976989.1	mRNA1_NF0097370-p1, mRNA1_NF0097380-p1	NfowleriV212_g7710.t1, NfowleriV212_g7710.t2, NfowleriV212_g7710.t3	Nfowleri986_g9663.t1, Nfowleri986_g9663.t2	Ty_06789	NFgwada006551-RA	NFAR12007223-RA	NFPA34008126-RA	KAG2372741.1, KAG2372742.1, KAG2372743.1, KAG2388237.1, KAG2388238.1	NL_CDC_00667, NL_CDC_00668	NLovaF9006891-RA	NLova_6007114-RA
OG0000545	Predicted protein OS=Naegleria gruberi GN=NAEGRDRAFT_62426 PE=4 SV=1	EFC39426.1, EFC49794.1	KAF0976984.1, KAF0976985.1	mRNA1_NF0097430-p1, mRNA1_NF0097440-p1	NfowleriV212_g7714.t1, NfowleriV212_g7714.t2	Nfowleri986_g9659.t1, Nfowleri986_g9659.t2	Ty_06793	NFgwada006554-RA	NFAR12007226-RA	NFPA34008130-RA	KAG2372748.1, KAG2372749.1, KAG2388243.1, KAG2388244.1	NL_CDC_00662, NL_CDC_00663	NLovaF9006894-RA	NLova_6007117-RA	NLova_7007133-RA
OG0000546	RecName: Full=Putative RNA-binding protein 15B; AltName: Full=RNA-binding motif protein 15B	EFC36726.1, EFC45933.1	KAF0981258.1, KAF0981259.1	mRNA1_NF0099020-p1, mRNA1_NF0099030-p1, mRNA2_NF0099030-p1, mRNA3_NF0099030-p1	NfowleriV212_g10639.t1, NfowleriV212_g10639.t2, NfowleriV212_g10640.t1	Nfowleri986_g4488.t1, Nfowleri986_g4488.t2, Nfowleri986_g4488.t3	Ty_07842			NFPA34009251-RA, NFPA34009252-RA	KAG2370860.1	NL_CDC_02932	NLovaF9007324-RA	NLova_6006645-RA	NLova_7006690-RA, NLova_7006691-RA
OG0000547	RecName: Full=Protein tilB homolog; AltName: Full=Leucine-rich repeat-containing 6-like protein; AltName: Full=Leucine-rich repeat-containing protein 6; AltName: Full=Seahorse	EFC48009.1	KAF0984416.1, KAF0984417.1, KAF0984418.1	mRNA1_NF0099320-p1, mRNA1_NF0099330-p1, mRNA1_NF0099340-p1	NfowleriV212_g10194.t1, NfowleriV212_g10195.t1, NfowleriV212_g10196.t1	Nfowleri986_g6942.t1, Nfowleri986_g6943.t1	Ty_00027, Ty_00028	NFgwada000027-RA	NFAR12000026-RA	NFPA34000029-RA, NFPA34000030-RA	KAG2387105.1, KAG2387106.1	NL_CDC_05490		NLova_6000024-RA	NLova_7000028-RA
OG0000548	Predicted protein OS=Naegleria gruberi GN=NAEGRDRAFT_72022 PE=4 SV=1	EFC39944.1, EFC40232.1	KAF0979441.1, KAF0979442.1	mRNA1_NF0103240-p1, mRNA1_NF0103250-p1	NfowleriV212_g11651.t1, NfowleriV212_g11651.t2	Nfowleri986_g10505.t1, Nfowleri986_g10505.t2, Nfowleri986_g10505.t3	Ty_05538	NFgwada005568-RA	NFAR12005378-RA	NFPA34006627-RA	KAG2373834.1, KAG2373837.1	NL_CDC_09633, NL_CDC_09634	NLovaF9005922-RA	NLova_6005674-RA, NLova_6005675-RA	NLova_7005755-RA
OG0000549	Predicted protein OS=Naegleria gruberi GN=NAEGRDRAFT_51038 PE=4 SV=1	EFC41532.1	KAF0978449.1, KAF0978450.1	mRNA1_NF0103800-p1, mRNA1_NF0103810-p1	NfowleriV212_g7550.t1, NfowleriV212_g7550.t2	Nfowleri986_g7068.t1, Nfowleri986_g7068.t2	Ty_04290	NFgwada002335-RA, NFgwada002336-RA	NFAR12004360-RA, NFAR12004361-RA	NFPA34005045-RA, NFPA34005046-RA	KAG2392439.1, KAG2392440.1	NL_CDC_02116, NL_CDC_02117	NLovaF9004965-RA	NLova_6004705-RA	NLova_7003732-RA
OG0000550	RecName: Full=Plasma kallikrein; AltName: Full=Fletcher factor; AltName: Full=Kininogenin; AltName: Full=Plasma prekallikrein; Contains: RecName: Full=Plasma kallikrein heavy chain; Contains: RecName: Full=Plasma kallikrein light chain; Flags: Precursor	EFC49431.1, EFC49439.1	KAF0972292.1, KAF0972293.1	mRNA1_NF0105670-p1, mRNA1_NF0105680-p1	NfowleriV212_g8452.t1, NfowleriV212_g8453.t1	Nfowleri986_g9801.t1, Nfowleri986_g9801.t2, Nfowleri986_g9801.t3	Ty_06059	NFgwada006327-RA, NFgwada006328-RA	NFAR12006100-RA, NFAR12006101-RA	NFPA34005420-RA	KAG2389252.1, KAG2389253.1	NL_CDC_07197	NLovaF9005252-RA	NLova_6005250-RA	NLova_7004815-RA
OG0000551	RecName: Full=C6 finger domain transcription factor nosA	EFC38657.1, EFC39109.1, EFC45291.1, EFC47028.1, EFC48701.1	KAF0982716.1, KAF0982742.1	mRNA1_NF0106520-p1	NfowleriV212_g10885.t1, NfowleriV212_g10885.t2, NfowleriV212_g10885.t4	Nfowleri986_g10989.t1, Nfowleri986_g10989.t2, Nfowleri986_g10989.t3	Ty_01422	NFgwada001772-RA	NFAR12001799-RA	NFPA34001809-RA	KAG2375012.1	NL_CDC_01047	NLovaF9001864-RA	NLova_6001478-RA	NLova_7001759-RA
OG0000552	RecName: Full=Tyrosine-protein phosphatase non-receptor type ptp-2; AltName: Full=Protein-tyrosine phosphatase 2	EFC46767.1	KAF0980073.1, KAF0980074.1	mRNA1_NF0107460-p1, mRNA1_NF0107470-p1	NfowleriV212_g9163.t1, NfowleriV212_g9163.t2, NfowleriV212_g9163.t3	Nfowleri986_g8894.t1, Nfowleri986_g8894.t2, Nfowleri986_g8894.t3	Ty_04839	NFgwada005114-RA	NFAR12004663-RA	NFPA34004230-RA, NFPA34004231-RA	KAG2389284.1, KAG2389285.1	NL_CDC_07502	NLovaF9003372-RA	NLova_6004759-RA, NLova_6004760-RA	NLova_7004063-RA
OG0000553	RecName: Full=Guanine exchange factor for Rac 30	EFC42937.1, EFC48278.1	KAF0979270.1, KAF0979271.1	mRNA1_NF0109820-p1, mRNA1_NF0109830-p1, mRNA2_NF0109830-p1	NfowleriV212_g4521.t1, NfowleriV212_g4522.t1	Nfowleri986_g5541.t1, Nfowleri986_g5541.t2, Nfowleri986_g5542.t1	Ty_05415	NFgwada005445-RA	NFAR12005258-RA	NFPA34006470-RA, NFPA34006471-RA	KAG2379288.1, KAG2379289.1	NL_CDC_09099	NLovaF9005801-RA	NLova_6005567-RA	NLova_7005634-RA
OG0000554	RecName: Full=Ankyrin-2; Short=ANK-2; AltName: Full=Ankyrin-B; AltName: Full=Brain ankyrin	EFC35680.1, EFC38052.1, EFC38053.1	KAF0979751.1, KAF0979752.1	mRNA1_NF0110440-p1	NfowleriV212_g11317.t1, NfowleriV212_g11317.t2	Nfowleri986_g9256.t1, Nfowleri986_g9256.t2	Ty_05071	NFgwada005346-RA	NFAR12004899-RA	NFPA34004539-RA	KAG2389627.1, KAG2389628.1	NL_CDC_08760	NLovaF9003618-RA, NLovaF9003619-RA	NLova_6004991-RA, NLova_6004992-RA	NLova_7004282-RA, NLova_7004283-RA
OG0000555	RecName: Full=Cytochrome P450 4c21; AltName: Full=CYPIVC21	EFC39612.1, EFC41653.1, EFC42119.1	KAF0978339.1	mRNA1_NF0113440-p1	NfowleriV212_g1829.t1, NfowleriV212_g1829.t2	Nfowleri986_g3846.t2, Nfowleri986_g3846.t3	Ty_05609	NFgwada005877-RA	NFAR12004957-RA	NFPA34005777-RA	KAG2386016.1, KAG2388940.1	NL_CDC_08920, NL_CDC_10390, NL_CDC_11099	NLovaF9005468-RA, NLovaF9006244-RA	NLova_6006917-RA	NLova_7005047-RA, NLova_7005823-RA
OG0000556	Predicted protein OS=Naegleria gruberi GN=NAEGRDRAFT_75602 PE=4 SV=1	EFC36720.1, EFC39583.1, EFC40834.1	KAF0976677.1, KAF0976678.1	mRNA1_NF0114680-p1, mRNA2_NF0114680-p1, mRNA3_NF0114680-p1	NfowleriV212_g7698.t1, NfowleriV212_g7699.t1	Nfowleri986_g7802.t1		NFgwada008075-RA	NFAR12008311-RA	NFPA34008706-RA, NFPA34008707-RA	KAG2377943.1, KAG2377944.1	NL_CDC_10762, NL_CDC_10763		NLova_6007981-RA, NLova_6007982-RA	NLova_7008373-RA, NLova_7008374-RA
OG0000557	Predicted protein OS=Naegleria gruberi GN=NAEGRDRAFT_45132 PE=4 SV=1	EFC40364.1, EFC50441.1	KAF0984948.1, KAF0984949.1	mRNA1_NF0117510-p1, mRNA1_NF0117520-p1	NfowleriV212_g10317.t1, NfowleriV212_g10318.t1	Nfowleri986_g5734.t1, Nfowleri986_g5735.t1	Ty_03234	NFgwada002944-RA	NFAR12002736-RA	NFPA34002748-RA	KAG2374018.1, KAG2374019.1	NL_CDC_10602, NL_CDC_10603	NLovaF9004467-RA, NLovaF9004468-RA	NLova_6003933-RA, NLova_6003934-RA	NLova_7003518-RA
OG0000558	RecName: Full=ADP-ribosyl-[dinitrogen reductase] glycohydrolase; Short=ADP-ribosylglycohydrolase; AltName: Full=Dinitrogenase reductase-activating glycohydrolase	EFC47515.1	KAF0976204.1, KAF0976205.1	mRNA1_NF0118330-p1, mRNA1_NF0118340-p1	NfowleriV212_g10747.t1, NfowleriV212_g10747.t2, NfowleriV212_g10748.t1	Nfowleri986_g7685.t1, Nfowleri986_g7686.t1	Ty_08596, Ty_08597	NFgwada003763-RA	NFAR12009011-RA	NFPA34010246-RA	KAG2381322.1, KAG2381411.1	NL_CDC_04003	NLovaF9008233-RA, NLovaF9008292-RA	NLova_6009104-RA, NLova_6009155-RA	NLova_7007829-RA
OG0000559	Uncharacterized protein OS=Naegleria gruberi GN=NAEGRDRAFT_80577 PE=4 SV=1		KAF0979771.1, KAF0980622.1	mRNA1_NF0123530-p1	NfowleriV212_g11338.t1, NfowleriV212_g12272.t1, NfowleriV212_g12272.t2	Nfowleri986_g10489.t1, Nfowleri986_g10489.t2, Nfowleri986_g10489.t3, Nfowleri986_g7439.t1	Ty_03545	NFgwada002400-RA	NFAR12002778-RA, NFAR12004886-RA	NFPA34002790-RA, NFPA34004524-RA	KAG2385922.1, KAG2387173.1	NL_CDC_08844	NLovaF9006315-RA, NLovaF9007936-RA		NLova_7005896-RA, NLova_7005899-RA
OG0000560	Predicted protein OS=Naegleria gruberi GN=NAEGRDRAFT_72059 PE=4 SV=1	EFC48522.1	KAF0981198.1, KAF0981199.1	mRNA1_NF0123600-p1, mRNA1_NF0123610-p1	NfowleriV212_g11941.t1, NfowleriV212_g11941.t2, NfowleriV212_g11941.t3	Nfowleri986_g3868.t1, Nfowleri986_g3869.t1	Ty_07886	NFgwada007053-RA, NFgwada007054-RA	NFAR12006820-RA, NFAR12006821-RA	NFPA34009312-RA	KAG2382176.1, KAG2389266.1	NL_CDC_02884, NL_CDC_07185	NLovaF9007374-RA	NLova_6006699-RA	NLova_7006739-RA
OG0000561	RecName: Full=Septum-promoting GTP-binding protein 1; AltName: Full=GTPase spg1; AltName: Full=Sid3 protein	EFC43460.1, EFC49368.1	KAF0972413.1, KAF0972414.1	mRNA1_NF0129660-p1, mRNA1_NF0129670-p1	NfowleriV212_g7389.t1, NfowleriV212_g7389.t2, NfowleriV212_g7389.t3	Nfowleri986_g3548.t1, Nfowleri986_g9303.t1, Nfowleri986_g9303.t2, Nfowleri986_g9303.t3, Nfowleri986_g9304.t1	Ty_06148			NFPA34005534-RA, NFPA34005535-RA	KAG2389123.1, KAG2389124.1	NL_CDC_07301	NLovaF9005343-RA	NLova_6005356-RA	NLova_7004919-RA
OG0000562	RecName: Full=Uncharacterized membrane protein YCR023C	EFC41998.1	KAF0977036.1, KAF0977037.1	mRNA1_NF0130110-p1, mRNA1_NF0130120-p1	NfowleriV212_g11858.t1, NfowleriV212_g11858.t2, NfowleriV212_g11859.t1	Nfowleri986_g5915.t1, Nfowleri986_g5915.t2, Nfowleri986_g5915.t3, Nfowleri986_g5915.t4	Ty_06509	NFgwada006286-RA	NFAR12005839-RA	NFPA34006935-RA	KAG2387192.1, KAG2387193.1	NL_CDC_10865, NL_CDC_10866	NLovaF9007921-RA	NLova_6006138-RA	NLova_7006656-RA
OG0000563	RecName: Full=Hapless 2; AltName: Full=Generative cell specific-1; Flags: Precursor	EFC41606.1	KAF0982544.1, KAF0982545.1	mRNA1_NF0131670-p1, mRNA1_NF0131700-p1	NfowleriV212_g4360.t1, NfowleriV212_g6142.t1	Nfowleri986_g11475.t1, Nfowleri986_g11475.t2, Nfowleri986_g11581.t1, Nfowleri986_g9265.t1	Ty_01877	NFgwada001559-RA	NFAR12001582-RA, NFAR12001584-RA	NFPA34001584-RA	KAG2393955.1	NL_CDC_05804	NLovaF9001271-RA	NLova_6001910-RA, NLova_6001912-RA	NLova_7000880-RA, NLova_7000882-RA
OG0000564	Predicted protein OS=Naegleria gruberi GN=NAEGRDRAFT_53993 PE=4 SV=1	EFC36463.1, EFC37066.1, EFC37921.1, EFC39653.1, EFC45018.1	KAF0971876.1, KAF0982228.1, KAF0982639.1		NfowleriV212_g10712.t1, NfowleriV212_g8806.t1	Nfowleri986_g6574.t1, Nfowleri986_g6574.t2, Nfowleri986_g9924.t1	Ty_01805, Ty_08245	NFgwada006989-RA	NFAR12001510-RA, NFAR12008101-RA	NFPA34009239-RA	KAG2374005.1	NL_CDC_08423		NLova_6007764-RA	NLova_7007540-RA
OG0000565	Predicted protein OS=Naegleria gruberi GN=NAEGRDRAFT_76682 PE=4 SV=1	EFC35659.1, EFC37338.1, EFC37417.1, EFC37973.1, EFC38134.1, EFC38220.1, EFC38423.1, EFC39012.1, EFC39701.1, EFC39981.1, EFC40899.1, EFC42159.1, EFC42629.1, EFC43780.1, EFC44153.1, EFC44218.1, EFC44596.1, EFC44727.1, EFC45550.1, EFC45994.1, EFC46065.1, EFC46077.1, EFC48534.1
OG0000566	RecName: Full=Myosin light chain kinase, smooth muscle; Short=MLCK; Short=smMLCK; AltName: Full=Kinase-related protein; Short=KRP; AltName: Full=Telokin; Contains: RecName: Full=Myosin light chain kinase, smooth muscle, deglutamylated form	EFC41111.1								NFPA34005809-RA	KAG2373770.1, KAG2375342.1, KAG2393721.1	NL_CDC_04182, NL_CDC_04402, NL_CDC_10770	NLovaF9000767-RA, NLovaF9001802-RA, NLovaF9005440-RA, NLovaF9005441-RA, NLovaF9007948-RA, NLovaF9008700-RA	NLova_6000752-RA, NLova_6000760-RA, NLova_6006168-RA, NLova_6008573-RA	NLova_7000727-RA, NLova_7000732-RA, NLova_7003996-RA, NLova_7008111-RA, NLova_7008366-RA
OG0000567	RecName: Full=Serine/threonine-protein kinase DDB_G0283821	EFC35721.1, EFC37945.1									KAG2374085.1, KAG2374728.1, KAG2378497.1, KAG2381459.1, KAG2382724.1, KAG2382743.1	NL_CDC_03965, NL_CDC_06459, NL_CDC_06585, NL_CDC_10457, NL_CDC_10458, NL_CDC_10471	NLovaF9000273-RA, NLovaF9000275-RA	NLova_6000257-RA, NLova_6003891-RA, NLova_6009069-RA	NLova_7000233-RA, NLova_7000242-RA, NLova_7000322-RA, NLova_7003475-RA
OG0000568	RecName: Full=Tiny macrocysts protein B; AltName: Full=Gamete enriched gene 04 protein; AltName: Full=cAMP pathway regulator tmcB	EFC35924.1, EFC38254.1, EFC38255.1, EFC38290.1	KAF0984210.1	mRNA1_NF0000490-p1, mRNA2_NF0000490-p1	NfowleriV212_g4208.t1, NfowleriV212_g4208.t2	Nfowleri986_g593.t1, Nfowleri986_g593.t2	Ty_00275	NFgwada000277-RA	NFAR12000277-RA	NFPA34000276-RA	KAG2382710.1	NL_CDC_06381, NL_CDC_10482, NL_CDC_10924, NL_CDC_10931	NLovaF9000283-RA	NLova_6000277-RA
OG0000569	Predicted protein OS=Naegleria gruberi GN=NAEGRDRAFT_64611 PE=4 SV=1	EFC36088.1, EFC37228.1	KAF0984211.1, KAF0984212.1	mRNA1_NF0000500-p1, mRNA1_NF0000510-p1	NfowleriV212_g4207.t1, NfowleriV212_g4207.t2, NfowleriV212_g4207.t3	Nfowleri986_g594.t1, Nfowleri986_g594.t2	Ty_00276	NFgwada000278-RA	NFAR12000278-RA	NFPA34000277-RA	KAG2373244.1, KAG2381865.1	NL_CDC_07453, NL_CDC_11011	NLovaF9006837-RA	NLova_6006354-RA	NLova_7007122-RA
OG0000570	RecName: Full=60S ribosomal protein L12-1	EFC38489.1, EFC43573.1, EFC49252.1	KAF0978878.1, KAF0984299.1	mRNA1_NF0001400-p1, mRNA1_NF0008960-p1	NfowleriV212_g2290.t1, NfowleriV212_g2290.t2	Nfowleri986_g1253.t1, Nfowleri986_g4053.t1		NFgwada000346-RA, NFgwada004179-RA	NFAR12000342-RA, NFAR12003695-RA	NFPA34000340-RA, NFPA34003432-RA	KAG2374727.1, KAG2377375.1	NL_CDC_11142	NLovaF9000355-RA		NLova_7000321-RA
OG0000571	RecName: Full=Protein lifeguard 1; AltName: Full=Glutamate [NMDA] receptor-associated protein 1; AltName: Full=NMDA receptor glutamate-binding subunit; AltName: Full=Putative MAPK-activating protein PM02; AltName: Full=Transmembrane BAX inhibitor motif-containing protein 3		KAF0984338.1, KAF0984339.1, KAF0984340.1	mRNA1_NF0001790-p1, mRNA1_NF0001800-p1, mRNA2_NF0001790-p1	NfowleriV212_g12523.t1, NfowleriV212_g9966.t1, NfowleriV212_g9967.t1	Nfowleri986_g4087.t1, Nfowleri986_g4088.t1, Nfowleri986_g4088.t2, Nfowleri986_g4089.t1		NFgwada000370-RA, NFgwada000371-RA	NFAR12000367-RA	NFPA34000365-RA	KAG2374768.1	NL_CDC_06493	NLovaF9000378-RA	NLova_6000371-RA	NLova_7000350-RA
OG0000572	Predicted protein OS=Naegleria gruberi GN=NAEGRDRAFT_60031 PE=4 SV=1	EFC36278.1, EFC39432.1, EFC43670.1	KAF0977993.1, KAF0984377.1, KAF0984378.1	mRNA1_NF0002100-p1, mRNA1_NF0131660-p1	NfowleriV212_g12451.t1, NfowleriV212_g8315.t1	Nfowleri986_g6362.t1, Nfowleri986_g6363.t1	Ty_00390, Ty_00391	NFgwada000401-RA	NFAR12000397-RA, NFAR12000398-RA	NFPA34000394-RA	KAG2374811.1, KAG2381542.1, KAG2381543.1	NL_CDC_06525
OG0000573	RecName: Full=Adenylate cyclase; AltName: Full=ATP pyrophosphate-lyase; AltName: Full=Adenylyl cyclase<>RecName: Full=Adenylate cyclase; AltName: Full=ATP pyrophosphate-lyase; AltName: Full=Adenylyl cyclase<>RecName: Full=Adenylate cyclase; AltName: Full=ATP pyrophosphate-lyase; AltName: Full=Adenylyl cyclase	EFC37348.1, EFC39675.1, EFC41734.1, EFC47529.1, EFC47530.1	KAF0982681.1	mRNA1_NF0120100-p1, mRNA2_NF0120100-p1, mRNA3_NF0000490-p1	NfowleriV212_g11665.t1	Nfowleri986_g6104.t1, Nfowleri986_g6104.t2, Nfowleri986_g6104.t3	Ty_01773	NFgwada001461-RA, NFgwada006779-RA	NFAR12001479-RA	NFPA34001481-RA	KAG2393812.1		NLovaF9001143-RA	NLova_6001812-RA	NLova_7000787-RA
OG0000574	RecName: Full=Gamma-glutamyl hydrolase A; AltName: Full=Conjugase A; AltName: Full=GH A; AltName: Full=Gamma-Glu-X carboxypeptidase A; Flags: Precursor	EFC38836.1	KAF0973507.1, KAF0973508.1	mRNA1_NF0003240-p1, mRNA1_NF0003250-p1	NfowleriV212_g3102.t1, NfowleriV212_g3102.t2, NfowleriV212_g3103.t1	Nfowleri986_g4781.t1, Nfowleri986_g4782.t1	Ty_09134	NFgwada009106-RA	NFAR12009356-RA	NFPA34010687-RA, NFPA34010688-RA	KAG2379029.1, KAG2379030.1	NL_CDC_07130, NL_CDC_07131	NLovaF9009398-RA	NLova_6009303-RA	NLova_7009219-RA
OG0000575	RecName: Full=UBX domain-containing protein 7	EFC48751.1	KAF0984487.1, KAF0984488.1, KAF0984566.1	mRNA1_NF0005410-p1, mRNA2_NF0005410-p1	NfowleriV212_g4599.t1, NfowleriV212_g4600.t1	Nfowleri986_g11569.t1, Nfowleri986_g4442.t1, Nfowleri986_g4442.t2	Ty_00078, Ty_00136	NFgwada000133-RA	NFAR12000134-RA, NFAR12000135-RA	NFPA34000135-RA	KAG2386945.1	NL_CDC_05372	NLovaF9000079-RA	NLova_6000080-RA	NLova_7000076-RA
OG0000576	RecName: Full=Tenascin-X; Short=TN-X; AltName: Full=Hexabrachion-like protein; Flags: Precursor	EFC37499.1	KAF0978515.1, KAF0978516.1	mRNA1_NF0007780-p1, mRNA1_NF0007790-p1, mRNA1_NF0007800-p1	NfowleriV212_g5333.t1, NfowleriV212_g5334.t1, NfowleriV212_g5334.t2, NfowleriV212_g5334.t3	Nfowleri986_g7083.t1, Nfowleri986_g7084.t1, Nfowleri986_g7084.t2	Ty_04243	NFgwada002284-RA	NFAR12004310-RA	NFPA34004995-RA	KAG2392360.1	NL_CDC_02179	NLovaF9004908-RA	NLova_6004642-RA	NLova_7003680-RA
OG0000577	Predicted protein OS=Naegleria gruberi GN=NAEGRDRAFT_48246 PE=4 SV=1	EFC39330.1, EFC42974.1, EFC44802.1, EFC45939.1	KAF0978897.1	mRNA1_NF0008770-p1, mRNA1_NF0024870-p1, mRNA1_NF0044490-p1	NfowleriV212_g2307.t1	Nfowleri986_g1237.t1, Nfowleri986_g1237.t2	Ty_03350	NFgwada004194-RA, NFgwada004195-RA	NFAR12003710-RA, NFAR12003711-RA	NFPA34003447-RA, NFPA34003448-RA	KAG2377352.1	NL_CDC_08194	NLovaF9002890-RA	NLova_6003468-RA
OG0000578	RecName: Full=Sensor protein FixL	EFC45834.1	KAF0978888.1, KAF0978889.1	mRNA1_NF0008850-p1, mRNA1_NF0008860-p1	NfowleriV212_g2298.t1, NfowleriV212_g2298.t2, NfowleriV212_g2298.t3	Nfowleri986_g1245.t1, Nfowleri986_g1245.t2, Nfowleri986_g1245.t3, Nfowleri986_g1245.t4	Ty_03344	NFgwada004187-RA	NFAR12003703-RA	NFPA34003440-RA	KAG2377365.1, KAG2377366.1	NL_CDC_11232		NLova_6003456-RA, NLova_6003457-RA	NLova_7002171-RA
OG0000579	Predicted protein OS=Naegleria gruberi GN=NAEGRDRAFT_49737 PE=4 SV=1	EFC43454.1, EFC43455.1	KAF0978786.1, KAF0978787.1	mRNA1_NF0009940-p1, mRNA1_NF0009950-p1, mRNA1_NF0009960-p1, mRNA2_NF0009960-p1	NfowleriV212_g7627.t1, NfowleriV212_g7627.t2, NfowleriV212_g7627.t3	Nfowleri986_g10594.t1, Nfowleri986_g10594.t2, Nfowleri986_g10594.t3, Nfowleri986_g10594.t4	Ty_03267	NFgwada004109-RA	NFAR12003621-RA	NFPA34003362-RA	KAG2377473.1, KAG2377474.1	NL_CDC_10279
OG0000580	Uncharacterized protein OS=Naegleria gruberi GN=NAEGRDRAFT_79015 PE=4 SV=1	EFC46830.1	KAF0977479.1, KAF0979935.1	mRNA1_NF0012720-p1, mRNA1_NF0063340-p1	NfowleriV212_g1048.t1, NfowleriV212_g5060.t1	Nfowleri986_g2116.t1, Nfowleri986_g2116.t2	Ty_04947, Ty_07109	NFgwada005216-RA, NFgwada007556-RA	NFAR12004768-RA, NFAR12007573-RA	NFPA34004368-RA, NFPA34007384-RA	KAG2389436.1	NL_CDC_07616	NLovaF9003496-RA	NLova_6004870-RA	NLova_7004168-RA
OG0000581	RecName: Full=V-type proton ATPase subunit D; Short=V-ATPase subunit D; AltName: Full=Vacuolar H(+)-ATPase subunit D; AltName: Full=Vacuolar proton pump subunit D	EFC36717.1, EFC38179.1, EFC44049.1, EFC49426.1	KAF0979869.1	mRNA1_NF0013480-p1	NfowleriV212_g4473.t1, NfowleriV212_g985.t1	Nfowleri986_g2173.t1		NFgwada001647-RA	NFAR12001676-RA	NFPA34001678-RA, NFPA34004431-RA	KAG2389506.1, KAG2394080.1	NL_CDC_04743, NL_CDC_10965, NL_CDC_10983, NL_CDC_11104	NLovaF9003536-RA	NLova_6004914-RA	NLova_7004211-RA
OG0000582	RecName: Full=N-glycosidase R617; AltName: Full=Riboflavin biosynthesis intermediates N-glycosidase	EFC35859.1, EFC45287.1, EFC47933.1	KAF0979172.1, KAF0979860.1	mRNA1_NF0013590-p1, mRNA1_NF0108740-p1	NfowleriV212_g7359.t1, NfowleriV212_g978.t1	Nfowleri986_g2179.t1, Nfowleri986_g8755.t1	Ty_05342	NFgwada005375-RA	NFAR12004814-RA, NFAR12005188-RA	NFPA34004439-RA, NFPA34006374-RA	KAG2379392.1, KAG2389514.1	NL_CDC_09056		NLova_6005495-RA	NLova_7005559-RA
OG0000583	RecName: Full=High mobility group B protein 13; AltName: Full=Nucleosome/chromatin assembly factor group D 13	EFC43203.1, EFC49119.1	KAF0975198.1, KAF0975402.1	mRNA1_NF0015030-p1, mRNA1_NF0084880-p1	NfowleriV212_g11962.t1, NfowleriV212_g35.t1	Nfowleri986_g11222.t1, Nfowleri986_g285.t1	Ty_04388			NFPA34007890-RA	KAG2382054.1, KAG2392756.1, KAG2393844.1	NL_CDC_04856, NL_CDC_05717	NLovaF9001191-RA	NLova_6005418-RA	NLova_7004979-RA, NLova_7005364-RA, NLova_7006959-RA
OG0000584	RecName: Full=Neuronal calcium sensor 1; Short=NCS-1; AltName: Full=Aplycalcin	EFC36934.1, EFC43149.1	KAF0975395.1, KAF0983193.1	mRNA1_NF0015100-p1	NfowleriV212_g10128.t1, NfowleriV212_g28.t1	Nfowleri986_g278.t1, Nfowleri986_g9978.t1	Ty_01076, Ty_06583	NFgwada001105-RA	NFAR12001118-RA, NFAR12006582-RA	NFPA34007883-RA	KAG2382062.1	NL_CDC_08486	NLovaF9006707-RA	NLova_6001140-RA, NLova_6006217-RA	NLova_7001448-RA, NLova_7006952-RA
OG0000585	Uncharacterized protein OS=Naegleria gruberi GN=NAEGRDRAFT_80488 PE=4 SV=1	EFC42226.1	KAF0983714.1, KAF0983715.1	mRNA1_NF0015940-p1, mRNA1_NF0015950-p1	NfowleriV212_g9858.t1	Nfowleri986_g1494.t1, Nfowleri986_g1494.t2	Ty_00705	NFgwada000718-RA	NFAR12000715-RA	NFPA34000721-RA	KAG2393695.1, KAG2393696.1	NL_CDC_04202, NL_CDC_08201	NLovaF9000719-RA, NLovaF9000720-RA	NLova_6000728-RA, NLova_6000729-RA	NLova_7000700-RA, NLova_7000701-RA
OG0000586	RecName: Full=PXMP2/4 family protein 2	EFC43867.1, EFC50860.1	KAF0980012.1	mRNA1_NF0018810-p1, mRNA1_NF0018820-p1, mRNA2_NF0018820-p1	NfowleriV212_g5636.t1, NfowleriV212_g5636.t2, NfowleriV212_g5636.t3	Nfowleri986_g8975.t1, Nfowleri986_g8975.t2, Nfowleri986_g8975.t3, Nfowleri986_g8975.t4	Ty_04894			NFPA34004291-RA, NFPA34004292-RA	KAG2389355.1	NL_CDC_07560	NLovaF9003434-RA, NLovaF9003435-RA	NLova_6004815-RA, NLova_6004816-RA
OG0000587	Uncharacterized protein OS=Naegleria gruberi GN=NAEGRDRAFT_80083 PE=4 SV=1	EFC43259.1, EFC43260.1	KAF0980303.1, KAF0980304.1	mRNA1_NF0019460-p1, mRNA1_NF0019470-p1	NfowleriV212_g9452.t1, NfowleriV212_g9452.t2, NfowleriV212_g9452.t3, NfowleriV212_g9453.t1	Nfowleri986_g2746.t1, Nfowleri986_g2746.t3		NFgwada003135-RA	NFAR12002299-RA	NFPA34002316-RA	KAG2391857.1, KAG2391858.1	NL_CDC_06021	NLovaF9003250-RA	NLova_6002637-RA, NLova_6002639-RA	NLova_7002834-RA
OG0000588	RecName: Full=F-box/LRR-repeat protein 14; AltName: Full=F-box and leucine-rich repeat protein 14	EFC36171.1, EFC36190.1	KAF0980348.1, KAF0980349.1	mRNA1_NF0019930-p1, mRNA1_NF0019940-p1, mRNA2_NF0019940-p1	NfowleriV212_g2709.t1, NfowleriV212_g2710.t1	Nfowleri986_g9766.t1, Nfowleri986_g9766.t2	Ty_02803	NFgwada003095-RA, NFgwada003096-RA	NFAR12002261-RA	NFPA34002273-RA, NFPA34002274-RA	KAG2391904.1	NL_CDC_05984	NLovaF9003212-RA	NLova_6002597-RA	NLova_7002798-RA
OG0000589	RecName: Full=Cation-dependent mannose-6-phosphate receptor; Short=CD Man-6-P receptor; Short=CD-MPR; AltName: Full=46 kDa mannose 6-phosphate receptor; Short=MPR 46; Flags: Precursor	EFC39445.1, EFC46470.1	KAF0975633.1, KAF0975642.1	mRNA1_NF0023320-p1, mRNA1_NF0023420-p1	NfowleriV212_g11071.t1, NfowleriV212_g11912.t1, NfowleriV212_g11912.t2	Nfowleri986_g9053.t1, Nfowleri986_g9061.t1	Ty_06768, Ty_06774			NFPA34008102-RA, NFPA34008110-RA	KAG2373243.1, KAG2373252.1, KAG2373256.1	NL_CDC_07454, NL_CDC_11012		NLova_6006394-RA	NLova_7007120-RA
OG0000590	RecName: Full=F-box/LRR-repeat protein 7; AltName: Full=F-box and leucine-rich repeat protein 7; AltName: Full=F-box protein FBL6/FBL7	EFC36530.1	KAF0975573.1, KAF0975574.1	mRNA1_NF0023920-p1, mRNA1_NF0023930-p1	NfowleriV212_g9522.t1, NfowleriV212_g9523.t1, NfowleriV212_g9523.t2	Nfowleri986_g3933.t1, Nfowleri986_g3934.t1	Ty_06722	NFgwada007383-RA	NFAR12006711-RA	NFPA34008046-RA, NFPA34008047-RA	KAG2381884.1, KAG2381885.1	NL_CDC_07436, NL_CDC_07437	NLovaF9006824-RA	NLova_6006342-RA	NLova_7007077-RA
OG0000591	RecName: Full=Protein pirA	EFC44645.1, EFC44646.1	KAF0980707.1, KAF0980708.1	mRNA1_NF0027730-p1, mRNA1_NF0027740-p1, mRNA1_NF0027750-p1	NfowleriV212_g4339.t1, NfowleriV212_g4339.t2, NfowleriV212_g4340.t1, NfowleriV212_g4340.t2	Nfowleri986_g411.t1, Nfowleri986_g411.t2, Nfowleri986_g411.t3, Nfowleri986_g411.t4	Ty_03609	NFgwada002472-RA	NFAR12002851-RA		KAG2393105.1, KAG2393106.1	NL_CDC_06751			NLova_7004398-RA
OG0000592	Predicted protein OS=Naegleria gruberi GN=NAEGRDRAFT_66251 PE=4 SV=1	EFC45814.1, EFC47901.1	KAF0980780.1, KAF0980781.1, KAF0980782.1, KAF0980783.1	mRNA1_NF0028450-p1, mRNA2_NF0028450-p1	NfowleriV212_g289.t1, NfowleriV212_g290.t1, NfowleriV212_g291.t1	Nfowleri986_g1127.t1, Nfowleri986_g1128.t1, Nfowleri986_g1129.t2	Ty_03654	NFgwada002515-RA	NFAR12002894-RA		KAG2383151.1, KAG2393036.1, KAG2393037.1			NLova_6003798-RA	NLova_7003386-RA
OG0000593	RecName: Full=GTP-binding protein yptV3	EFC35538.1, EFC38265.1, EFC47051.1, EFC48783.1	KAF0982623.1	mRNA1_NF0028500-p1, mRNA2_NF0028500-p1	NfowleriV212_g8794.t1	Nfowleri986_g6561.t1, Nfowleri986_g6561.t2, Nfowleri986_g6561.t3	Ty_01816	NFgwada001501-RA, NFgwada008972-RA	NFAR12001524-RA, NFAR12009219-RA	NFPA34001525-RA	KAG2372723.1, KAG2372724.1, KAG2393875.1	NL_CDC_05743			NLova_7000813-RA
OG0000594	RecName: Full=E3 ubiquitin-protein ligase RBX1; AltName: Full=E3 ubiquitin-protein transferase RBX1; AltName: Full=Protein ZYP; AltName: Full=RING finger protein 75; AltName: Full=RING-box protein 1; Short=Rbx1; AltName: Full=Regulator of cullins 1; Contains: RecName: Full=E3 ubiquitin-protein ligase RBX1, N-terminally processed; AltName: Full=E3 ubiquitin-protein transferase RBX1, N-terminally p…	EFC45661.1	KAF0976528.1, KAF0983279.1	mRNA1_NF0032080-p1, mRNA1_NF0109610-p1	NfowleriV212_g3205.t1, NfowleriV212_g8426.t1, NfowleriV212_g8426.t2	Nfowleri986_g7231.t1		NFgwada001170-RA, NFgwada008169-RA	NFAR12001182-RA, NFAR12008412-RA	NFPA34000847-RA, NFPA34008854-RA	KAG2377818.1, KAG2378085.1		NLovaF9001594-RA, NLovaF9007390-RA, NLovaF9008061-RA	NLova_6001206-RA	NLova_7001507-RA
OG0000595	RecName: Full=Spermatogenesis-associated protein 4; AltName: Full=Testis and spermatogenesis cell-related protein 2; AltName: Full=Testis spermatocyte apoptosis-related gene 2 protein	EFC46503.1, EFC46504.1, EFC47048.1	KAF0976605.1	mRNA1_NF0032870-p1	NfowleriV212_g2809.t1, NfowleriV212_g2810.t1, NfowleriV212_g2810.t2, NfowleriV212_g2810.t3	Nfowleri986_g6949.t1, Nfowleri986_g6949.t2, Nfowleri986_g6949.t3	Ty_08305	NFgwada008120-RA	NFAR12008361-RA	NFPA34008780-RA	KAG2378007.1, KAG2378008.1	NL_CDC_10690	NLovaF9008009-RA	NLova_6008040-RA	NLova_7008422-RA
OG0000596	Uncharacterized protein OS=Naegleria gruberi GN=NAEGRDRAFT_79330 PE=4 SV=1	EFC37449.1, EFC45820.1	KAF0973187.1, KAF0973188.1	mRNA1_NF0033640-p1, mRNA1_NF0033650-p1	NfowleriV212_g8465.t1, NfowleriV212_g8466.t1	Nfowleri986_g5347.t1, Nfowleri986_g5348.t1	Ty_09361, Ty_09362			NFPA34010509-RA, NFPA34010510-RA	KAG2374273.1, KAG2374274.1	NL_CDC_07732, NL_CDC_07733	NLovaF9009063-RA	NLova_6009534-RA	NLova_7009076-RA, NLova_7009077-RA
OG0000597	Predicted protein OS=Naegleria gruberi GN=NAEGRDRAFT_49033 PE=4 SV=1	EFC36024.1, EFC44624.1, EFC44625.1, EFC44726.1	KAF0972568.1, KAF0973165.1	mRNA1_NF0033900-p1, mRNA1_NF0033930-p1	NfowleriV212_g8487.t1, NfowleriV212_g8487.t2, NfowleriV212_g8487.t3	Nfowleri986_g5368.t1, Nfowleri986_g5368.t2, Nfowleri986_g5368.t3	Ty_09380	NFgwada008606-RA	NFAR12008657-RA	NFPA34010533-RA		NL_CDC_07756	NLovaF9009078-RA	NLova_6009551-RA	NLova_7009093-RA
OG0000598	Predicted protein OS=Naegleria gruberi GN=NAEGRDRAFT_67258 PE=4 SV=1	EFC44791.1	KAF0982392.1, KAF0982393.1	mRNA1_NF0035250-p1, mRNA1_NF0035260-p1, mRNA2_NF0035260-p1	NfowleriV212_g1445.t1, NfowleriV212_g1445.t2, NfowleriV212_g1447.t1	Nfowleri986_g6396.t1, Nfowleri986_g6396.t2, Nfowleri986_g6396.t3, Nfowleri986_g6396.t4	Ty_01992	NFgwada001673-RA	NFAR12001702-RA	NFPA34001707-RA	KAG2394120.1, KAG2394121.1	NL_CDC_04719		NLova_6002026-RA	NLova_7000999-RA
OG0000599	Uncharacterized protein OS=Deltaproteobacteria bacterium ADurb.Bin207 GN=BWY17_02354 PE=4 SV=1	EFC44784.1	KAF0979386.1	mRNA1_NF0035930-p1	NfowleriV212_g6578.t1, NfowleriV212_g6578.t2	Nfowleri986_g9840.t1, Nfowleri986_g9840.t2	Ty_05499	NFgwada005532-RA	NFAR12005346-RA	NFPA34006579-RA	KAG2374698.1, KAG2382411.1, KAG2388029.1	NL_CDC_00184, NL_CDC_02701	NLovaF9000341-RA	NLova_6000333-RA, NLova_6003172-RA, NLova_6006849-RA	NLova_7000305-RA, NLova_7006890-RA
OG0000600	RecName: Full=Alpha/beta hydrolase domain-containing protein 17B; Short=Abhydrolase domain-containing protein 17B		KAF0979367.1, KAF0979368.1	mRNA1_NF0036100-p1, mRNA1_NF0036110-p1, mRNA2_NF0036110-p1, mRNA3_NF0036110-p1	NfowleriV212_g10849.t1, NfowleriV212_g10850.t1	Nfowleri986_g9826.t1, Nfowleri986_g9826.t2, Nfowleri986_g9827.t1	Ty_05487	NFgwada005521-RA	NFAR12005336-RA	NFPA34006565-RA	KAG2370571.1, KAG2379184.1, KAG2379185.1	NL_CDC_10375	NLovaF9005861-RA	NLova_6005626-RA	NLova_7005699-RA
OG0000601	RecName: Full=Phosphoglycerate mutase-like protein AT74; Short=At-74	EFC44070.1, EFC49775.1	KAF0980909.1, KAF0980910.1	mRNA1_NF0038760-p1, mRNA1_NF0038770-p1, mRNA2_NF0038760-p1, mRNA3_NF0038760-p1	NfowleriV212_g179.t1	Nfowleri986_g1026.t1, Nfowleri986_g1026.t2	Ty_03744	NFgwada002601-RA	NFAR12002977-RA	NFPA34002990-RA	KAG2392895.1, KAG2392896.1	NL_CDC_06253, NL_CDC_06254	NLovaF9003863-RA, NLovaF9003864-RA		NLova_7004522-RA
OG0000602	RecName: Full=Ras-related protein RABF2b; Short=AtRABF2b; AltName: Full=Ras-related protein Ara-7; AltName: Full=Ras-related protein Rab5B; Short=AtRab5B	EFC38338.1, EFC44084.1	KAF0980901.1, KAF0980902.1	mRNA1_NF0038840-p1, mRNA1_NF0038850-p1, mRNA2_NF0038850-p1	NfowleriV212_g171.t1, NfowleriV212_g171.t2, NfowleriV212_g172.t1	Nfowleri986_g1018.t1, Nfowleri986_g1018.t2, Nfowleri986_g1019.t1	Ty_03750	NFgwada002603-RA	NFAR12002979-RA	NFPA34002992-RA	KAG2392905.1, KAG2392906.1	NL_CDC_06261		NLova_6004165-RA	NLova_7004521-RA
OG0000603	Predicted protein OS=Naegleria gruberi GN=NAEGRDRAFT_51914 PE=4 SV=1	EFC40128.1	KAF0980886.1, KAF0984381.1	mRNA1_NF0039020-p1, mRNA1_NF0115830-p1	NfowleriV212_g156.t1, NfowleriV212_g7926.t1, NfowleriV212_g7926.t2	Nfowleri986_g1005.t1, Nfowleri986_g1005.t2, Nfowleri986_g1574.t4	Ty_03761	NFgwada000001-RA, NFgwada002615-RA	NFAR12000001-RA, NFAR12002991-RA	NFPA34000001-RA, NFPA34003004-RA	KAG2392891.1	NL_CDC_06249	NLovaF9003859-RA	NLova_6004171-RA
OG0000604	Uncharacterized conserved protein YdeI, YjbR/CyaY-like superfamily, DUF1801 family OS=Spirosoma fluviale GN=SAMN06269250_4764 PE=4 SV=1	EFC47533.1, EFC47970.1	KAF0981866.1, KAF0981867.1	mRNA1_NF0040780-p1, mRNA1_NF0040790-p1	NfowleriV212_g2505.t1, NfowleriV212_g2506.t1	Nfowleri986_g6319.t1, Nfowleri986_g6320.t1	Ty_02120	NFgwada004374-RA	NFAR12003894-RA	NFPA34003974-RA	KAG2387926.1, KAG2387927.1	NL_CDC_00266	NLovaF9003928-RA, NLovaF9003930-RA	NLova_6003097-RA, NLova_6003099-RA	NLova_7003812-RA
OG0000605	RecName: Full=2',5'-phosphodiesterase 12; Short=2'-PDE; Short=2-PDE; AltName: Full=Mitochondrial deadenylase; Flags: Precursor	EFC42350.1, EFC44439.1	KAF0974193.1, KAF0974194.1	mRNA1_NF0045210-p1, mRNA1_NF0045220-p1	NfowleriV212_g6680.t1, NfowleriV212_g6681.t1	Nfowleri986_g3423.t1, Nfowleri986_g3423.t2, Nfowleri986_g3423.t3, Nfowleri986_g3423.t4	Ty_07538	NFgwada008722-RA	NFAR12007787-RA	NFPA34009671-RA	KAG2379555.1, KAG2379556.1	NL_CDC_05280	NLovaF9007651-RA	NLova_6007467-RA	NLova_7008275-RA
OG0000606	RecName: Full=Ribosomal-protein-serine acetyltransferase; AltName: Full=Acetylating enzyme for N-terminal of ribosomal protein L7/L12	EFC42278.1	KAF0974181.1, KAF0974182.1	mRNA1_NF0045330-p1, mRNA1_NF0045340-p1	NfowleriV212_g6669.t1, NfowleriV212_g6669.t2	Nfowleri986_g3434.t1	Ty_07530	NFgwada008714-RA, NFgwada008715-RA	NFAR12007779-RA, NFAR12007780-RA	NFPA34009659-RA, NFPA34009660-RA	KAG2379567.1, KAG2379568.1	NL_CDC_05288	NLovaF9007646-RA	NLova_6007461-RA, NLova_6007462-RA	NLova_7008268-RA
OG0000607	Predicted protein OS=Naegleria gruberi GN=NAEGRDRAFT_63969 PE=4 SV=1	EFC47106.1, EFC48195.1, EFC48196.1	KAF0972368.1	mRNA1_NF0048790-p1, mRNA1_NF0048800-p1	NfowleriV212_g2344.t1, NfowleriV212_g2344.t2	Nfowleri986_g2939.t1	Ty_06110	NFgwada006387-RA	NFAR12006160-RA	NFPA34005488-RA	KAG2389173.1	NL_CDC_00305, NL_CDC_07261	NLovaF9002478-RA, NLovaF9005310-RA	NLova_6002760-RA, NLova_6005319-RA	NLova_7002947-RA, NLova_7004885-RA
OG0000608	RecName: Full=Pleckstrin homology domain-containing family A member 2; Short=PH domain-containing family A member 2	EFC44523.1	KAF0981638.1	mRNA1_NF0052660-p1, mRNA1_NF0052670-p1, mRNA1_NF0052680-p1, mRNA2_NF0052680-p1, mRNA3_NF0052680-p1	NfowleriV212_g12130.t1, NfowleriV212_g12130.t2, NfowleriV212_g12130.t3	Nfowleri986_g202.t1, Nfowleri986_g202.t2	Ty_03940	NFgwada003402-RA	NFAR12003182-RA, NFAR12003183-RA	NFPA34003205-RA	KAG2387695.1	NL_CDC_01839	NLovaF9002332-RA	NLova_6002308-RA	NLova_7002519-RA
OG0000609	RecName: Full=Guanine nucleotide-binding protein alpha-9 subunit; Short=G alpha-9	EFC44241.1, EFC44242.1	KAF0981650.1, KAF0981651.1	mRNA1_NF0052810-p1, mRNA1_NF0052820-p1	NfowleriV212_g10927.t1, NfowleriV212_g10927.t2, NfowleriV212_g10928.t1	Nfowleri986_g190.t1, Nfowleri986_g190.t2, Nfowleri986_g190.t3, Nfowleri986_g190.t4	Ty_03948	NFgwada003413-RA	NFAR12003193-RA	NFPA34003216-RA	KAG2387679.1	NL_CDC_01850	NLovaF9002344-RA	NLova_6002325-RA	NLova_7002531-RA
OG0000610	RecName: Full=Probable serine/threonine-protein kinase Sps1	EFC50200.1	KAF0973641.1, KAF0973642.1, KAF0973848.1	mRNA1_NF0054020-p1, mRNA1_NF0130420-p1, mRNA2_NF0054020-p1	NfowleriV212_g11816.t1, NfowleriV212_g11816.t2, NfowleriV212_g11816.t3	Nfowleri986_g1319.t1, Nfowleri986_g1319.t2, Nfowleri986_g1319.t3	Ty_00974	NFgwada000989-RA	NFAR12001001-RA	NFPA34001349-RA	KAG2373790.1	NL_CDC_09448	NLovaF9001027-RA	NLova_6001021-RA	NLova_7001346-RA
OG0000611	RecName: Full=Uncharacterized protein R883	EFC36689.1, EFC43517.1, EFC45732.1, EFC47478.1	KAF0973409.1	mRNA1_NF0055420-p1	NfowleriV212_g3630.t1	Nfowleri986_g8704.t1, Nfowleri986_g8704.t2	Ty_09207	NFgwada009174-RA	NFAR12009422-RA	NFPA34010782-RA	KAG2379138.1, KAG2379262.1	NL_CDC_07047, NL_CDC_09080	NLovaF9009456-RA	NLova_6005581-RA, NLova_6009379-RA	NLova_7008965-RA, NLova_7009286-RA
OG0000612	Predicted protein OS=Naegleria gruberi GN=NAEGRDRAFT_46205 PE=4 SV=1	EFC49092.1	KAF0974579.1, KAF0974580.1	mRNA1_NF0058170-p1, mRNA2_NF0058170-p1	NfowleriV212_g3026.t1, NfowleriV212_g3026.t2, NfowleriV212_g3026.t3	Nfowleri986_g513.t1, Nfowleri986_g514.t1, Nfowleri986_g514.t2, Nfowleri986_g514.t3	Ty_08869	NFgwada008850-RA		NFPA34007551-RA, NFPA34007552-RA	KAG2373661.1, KAG2373662.1	NL_CDC_04558	NLovaF9008566-RA	NLova_6008430-RA	NLova_7007978-RA
OG0000613	RecName: Full=Peptidase S41 family protein ustP; AltName: Full=Ustiloxin B biosynthesis protein P	EFC35652.1, EFC36019.1, EFC36377.1, EFC41114.1, EFC41481.1	KAF0977353.1	mRNA1_NF0062480-p1	NfowleriV212_g6536.t2, NfowleriV212_g6536.t3, NfowleriV212_g6536.t4	Nfowleri986_g8373.t1, Nfowleri986_g8373.t2, Nfowleri986_g8373.t3	Ty_07203	NFgwada007639-RA	NFAR12007658-RA	NFPA34007502-RA	KAG2386099.1	NL_CDC_10840	NLovaF9006654-RA	NLova_6008393-RA	NLova_7006439-RA
OG0000614	RecName: Full=FH protein interacting protein FIP2; AltName: Full=BTB/POZ domain-containing protein At5g55000	EFC37612.1	KAF0974088.1, KAF0974089.1	mRNA1_NF0064410-p1, mRNA1_NF0064420-p1	NfowleriV212_g7513.t1, NfowleriV212_g7513.t2, NfowleriV212_g7514.t1	Nfowleri986_g3958.t1, Nfowleri986_g3959.t1	Ty_07467	NFgwada002099-RA	NFAR12007709-RA	NFPA34009575-RA, NFPA34009576-RA	KAG2374586.1, KAG2374587.1, KAG2379653.1, KAG2379654.1		NLovaF9007585-RA	NLova_6007387-RA	NLova_7008201-RA
OG0000615	RecName: Full=Demethylmenaquinone methyltransferase<>RecName: Full=Demethylmenaquinone methyltransferase	EFC37472.1	KAF0980142.1, KAF0980143.1, KAF0980154.1	mRNA16_NF0070640-p1, mRNA1_NF0070640-p1, mRNA2_NF0070640-p1, mRNA3_NF0070640-p1	NfowleriV212_g7212.t1, NfowleriV212_g7220.t1	Nfowleri986_g8530.t2, Nfowleri986_g8537.t1	Ty_02946, Ty_02953	NFgwada003247-RA, NFgwada003248-RA	NFAR12002425-RA	NFPA34002438-RA	KAG2373058.1, KAG2373059.1	NL_CDC_00926			NLova_7002934-RA
OG0000616	RecName: Full=CDC25-like phosphatase YCH1; AltName: Full=CDC25 homolog 1	EFC47135.1, EFC47891.1	KAF0981770.1	mRNA1_NF0071280-p1, mRNA1_NF0071290-p1	NfowleriV212_g11957.t1, NfowleriV212_g11957.t2, NfowleriV212_g11957.t3	Nfowleri986_g10133.t1, Nfowleri986_g10133.t2	Ty_04031	NFgwada003496-RA, NFgwada003497-RA	NFAR12003277-RA, NFAR12003278-RA	NFPA34003293-RA, NFPA34003294-RA	KAG2387550.1	NL_CDC_01947	NLovaF9002432-RA, NLovaF9002433-RA	NLova_6002407-RA
OG0000617	Predicted protein OS=Naegleria gruberi GN=NAEGRDRAFT_67851 PE=4 SV=1	EFC44206.1, EFC44208.1	KAF0981710.1, KAF0981711.1	mRNA1_NF0071900-p1, mRNA1_NF0071910-p1	NfowleriV212_g4806.t1, NfowleriV212_g4806.t2, NfowleriV212_g4806.t3	Nfowleri986_g135.t1, Nfowleri986_g135.t2, Nfowleri986_g135.t3	Ty_03993	NFgwada003458-RA	NFAR12003239-RA	NFPA34003257-RA	KAG2387613.1, KAG2387615.1	NL_CDC_01901	NLovaF9002386-RA	NLova_6002364-RA	NLova_7002571-RA
OG0000618	RecName: Full=Peptidase T; AltName: Full=Aminotripeptidase; Short=Tripeptidase; AltName: Full=Tripeptide aminopeptidase	EFC36072.1, EFC47643.1, EFC47645.1	KAF0973750.1, KAF0973751.1	mRNA1_NF0075900-p1, mRNA1_NF0075910-p1	NfowleriV212_g3315.t1, NfowleriV212_g3316.t1	Nfowleri986_g6797.t1, Nfowleri986_g6797.t2	Ty_00907	NFgwada000916-RA	NFAR12000923-RA	NFPA34001276-RA	KAG2378447.1, KAG2378448.1	NL_CDC_06545, NL_CDC_06546	NLovaF9000952-RA	NLova_6000947-RA	NLova_7001270-RA
OG0000619	Uncharacterized protein OS=Naegleria gruberi GN=NAEGRDRAFT_80317 PE=4 SV=1	EFC39315.1, EFC42703.1, EFC44138.1	KAF0971801.1	mRNA1_NF0076500-p1	NfowleriV212_g4064.t1, NfowleriV212_g4064.t2	Nfowleri986_g2587.t1, Nfowleri986_g2587.t2, Nfowleri986_g2587.t3	Ty_08192	NFgwada006929-RA	NFAR12008043-RA	NFPA34009162-RA	KAG2373930.1, KAG2389502.1	NL_CDC_08362, NL_CDC_10941, NL_CDC_10987	NLovaF9003533-RA		NLova_7004208-RA, NLova_7007492-RA
OG0000620	RecName: Full=Electron transfer flavoprotein regulatory factor 1; AltName: Full=LYR motif-containing protein 5	EFC50786.1	KAF0972680.1	mRNA1_NF0077620-p1, mRNA1_NF0077630-p1	NfowleriV212_g4739.t1, NfowleriV212_g4739.t2, NfowleriV212_g4739.t3	Nfowleri986_g4645.t1, Nfowleri986_g4645.t2	Ty_04758	NFgwada005029-RA	NFAR12006461-RA	NFPA34006256-RA	KAG2385484.1, KAG2385485.1	NL_CDC_02587	NLovaF9006112-RA, NLovaF9006113-RA	NLova_6005860-RA, NLova_6005861-RA	NLova_7006147-RA, NLova_7006148-RA
OG0000621	Predicted protein OS=Naegleria gruberi GN=NAEGRDRAFT_45720 PE=4 SV=1	EFC35952.1, EFC35953.1, EFC44280.1, EFC49540.1	KAF0977062.1	mRNA1_NF0078130-p1, mRNA1_NF0078140-p1	NfowleriV212_g9546.t1, NfowleriV212_g9546.t2, NfowleriV212_g9546.t3	Nfowleri986_g5929.t1, Nfowleri986_g5929.t2	Ty_06492	NFgwada006272-RA	NFAR12005825-RA	NFPA34006912-RA	KAG2375080.1, KAG2387219.1	NL_CDC_09892	NLovaF9007155-RA	NLova_6007599-RA	NLova_7007388-RA
OG0000622	RecName: Full=Serine/threonine-protein kinase Nek6; AltName: Full=NimA-related protein kinase 6; Short=AtNek6	EFC42777.1	KAF0972582.1, KAF0972583.1	mRNA1_NF0078730-p1, mRNA1_NF0078740-p1	NfowleriV212_g7606.t1, NfowleriV212_g7606.t2, NfowleriV212_g7606.t3	Nfowleri986_g7493.t1, Nfowleri986_g7493.t2, Nfowleri986_g7493.t3	Ty_04828	NFgwada005102-RA	NFAR12006536-RA	NFPA34006342-RA	KAG2373274.1, KAG2373275.1	NL_CDC_02666, NL_CDC_02667	NLovaF9006186-RA, NLovaF9006187-RA		NLova_7006212-RA
OG0000623	Predicted protein OS=Naegleria gruberi GN=NAEGRDRAFT_82318 PE=4 SV=1	EFC35707.1, EFC36025.1, EFC39681.1, EFC43330.1, EFC43416.1, EFC45191.1, EFC47555.1, EFC48684.1	KAF0982175.1	mRNA1_NF0080220-p1	NfowleriV212_g4264.t1, NfowleriV212_g4264.t2	Nfowleri986_g8337.t1	Ty_02350	NFgwada004587-RA	NFAR12004109-RA	NFPA34004198-RA	KAG2382258.1	NL_CDC_02818	NLovaF9007426-RA	NLova_6006750-RA	NLova_7006788-RA
OG0000624	Predicted protein OS=Naegleria gruberi GN=NAEGRDRAFT_67555 PE=4 SV=1	EFC35420.1, EFC41746.1, EFC44334.1, EFC44335.1	KAF0981421.1, KAF0981422.1	mRNA1_NF0084230-p1, mRNA1_NF0084240-p1, mRNA2_NF0084240-p1	NfowleriV212_g8859.t1, NfowleriV212_g8860.t1	Nfowleri986_g77.t1, Nfowleri986_g78.t1	Ty_03798	NFgwada003255-RA	NFAR12003032-RA	NFPA34003046-RA, NFPA34003047-RA	KAG2373132.1, KAG2373133.1	NL_CDC_09139			NLova_7002365-RA
OG0000625	RecName: Full=Tenascin-X; Short=TN-X; AltName: Full=Hexabrachion-like protein; Flags: Precursor	EFC42319.1, EFC43497.1, EFC44780.1, EFC49472.1, EFC49473.1	KAF0982280.1	mRNA1_NF0085830-p1, mRNA2_NF0085830-p1, mRNA5_NF0085830-p1, mRNA6_NF0085830-p1	NfowleriV212_g1336.t1	Nfowleri986_g6246.t1	Ty_02074	NFgwada001754-RA	NFAR12001783-RA	NFPA34001792-RA	KAG2394261.1	NL_CDC_04602	NLovaF9001466-RA, NLovaF9001467-RA	NLova_6002124-RA	NLova_7001102-RA
OG0000626	RecName: Full=Rho GTPase-activating protein gacH; AltName: Full=GTPase activating factor for raC protein H	EFC47055.1, EFC47056.1	KAF0976805.1, KAF0976806.1	mRNA1_NF0087650-p1, mRNA1_NF0087660-p1, mRNA2_NF0087660-p1	NfowleriV212_g2436.t1, NfowleriV212_g2437.t1	Nfowleri986_g2294.t1, Nfowleri986_g2294.t2, Nfowleri986_g2294.t3, Nfowleri986_g2294.t4	Ty_06905	NFgwada006677-RA	NFAR12007345-RA	NFPA34008295-RA, NFPA34008296-RA	KAG2388434.1, KAG2388435.1	NL_CDC_05591	NLovaF9007023-RA
OG0000627	RecName: Full=Rab3 GTPase-activating protein catalytic subunit	EFC46966.1, EFC46967.1	KAF0976837.1, KAF0976838.1	mRNA1_NF0087930-p1, mRNA1_NF0087940-p1, mRNA1_NF0087950-p1, mRNA2_NF0087930-p1	NfowleriV212_g9027.t1, NfowleriV212_g9027.t2, NfowleriV212_g9027.t3, NfowleriV212_g9028.t1	Nfowleri986_g8352.t1, Nfowleri986_g8353.t1	Ty_06885			NFPA34008267-RA	KAG2388401.1, KAG2388402.1	NL_CDC_05614, NL_CDC_11189		NLova_6007230-RA	NLova_7007232-RA
OG0000628	Predicted protein OS=Naegleria gruberi GN=NAEGRDRAFT_54823 PE=4 SV=1	EFC35630.1, EFC45624.1, EFC45625.1		mRNA1_NF0088090-p1							KAG2373259.1, KAG2375235.1, KAG2378951.1, KAG2385411.1, KAG2387019.1, KAG2387846.1, KAG2387881.1, KAG2388383.1, KAG2393974.1	NL_CDC_01862, NL_CDC_02668, NL_CDC_03462, NL_CDC_07349, NL_CDC_08777, NL_CDC_08778	NLovaF9002352-RA	NLova_6005712-RA, NLova_6008012-RA
OG0000629	RecName: Full=Probable ATP-dependent RNA helicase spindle-E	EFC49921.1	KAF0983196.1	mRNA1_NF0088120-p1	NfowleriV212_g10125.t1, NfowleriV212_g10125.t2, NfowleriV212_g10125.t3	Nfowleri986_g9981.t1	Ty_01079, Ty_01080			NFPA34000779-RA	KAG2377710.1, KAG2383586.1, KAG2383587.1, KAG2383588.1	NL_CDC_00817, NL_CDC_01743	NLovaF9001520-RA, NLovaF9008815-RA	NLova_6001143-RA	NLova_7001451-RA, NLova_7008638-RA, NLova_7008640-RA
OG0000630	Predicted protein OS=Naegleria gruberi GN=NAEGRDRAFT_53406 PE=4 SV=1		KAF0983209.1, KAF0983210.1	mRNA1_NF0088270-p1, mRNA1_NF0088280-p1, mRNA1_NF0088290-p1	NfowleriV212_g3134.t1, NfowleriV212_g3135.t1, NfowleriV212_g3135.t2	Nfowleri986_g9993.t1, Nfowleri986_g9994.t1, Nfowleri986_g9994.t2	Ty_01092	NFgwada001117-RA, NFgwada001118-RA	NFAR12001130-RA, NFAR12001131-RA	NFPA34000792-RA, NFPA34000793-RA	KAG2377730.1, KAG2377731.1		NLovaF9001531-RA		NLova_7003748-RA
OG0000631	RecName: Full=AP-2 complex subunit mu; AltName: Full=Clathrin assembly protein complex 2 mu medium chain; AltName: Full=Clathrin coat assembly protein AP50; AltName: Full=Clathrin coat-associated protein AP50; AltName: Full=Clathrin-adaptor medium chain Apm2; AltName: Full=Mu2-adaptin; AltName: Full=Plasma membrane adaptor AP-2 50 kDa protein	EFC39181.1	KAF0982260.1, KAF0983101.1, KAF0984791.1	mRNA1_NF0092180-p1	NfowleriV212_g3420.t1, NfowleriV212_g6963.t1	Nfowleri986_g10407.t1, Nfowleri986_g6025.t1	Ty_01686	NFgwada002832-RA	NFAR12002619-RA		KAG2378757.1, KAG2383125.1	NL_CDC_01330, NL_CDC_10517	NLovaF9002099-RA, NLovaF9004354-RA	NLova_6001732-RA, NLova_6003815-RA	NLova_7002002-RA, NLova_7003404-RA
OG0000632	RecName: Full=N-acetylglucosamine-1-phosphotransferase subunits alpha/beta; AltName: Full=GlcNAc-1-phosphotransferase subunits alpha/beta; AltName: Full=Stealth protein GNPTAB; AltName: Full=UDP-N-acetylglucosamine-1-phosphotransferase subunits alpha/beta; Contains: RecName: Full=N-acetylglucosamine-1-phosphotransferase subunit alpha; Contains: RecName: Full=N-acetylglucosamine-1-phosphotransfera…	EFC50785.1	KAF0979544.1, KAF0979545.1, KAF0979590.1	mRNA1_NF0092300-p1, mRNA1_NF0092330-p1, mRNA2_NF0092300-p1, mRNA2_NF0092320-p1	NfowleriV212_g2643.t1, NfowleriV212_g2643.t2, NfowleriV212_g2643.t3	Nfowleri986_g9517.t1		NFgwada002764-RA	NFAR12002550-RA	NFPA34002562-RA	KAG2383220.1, KAG2383222.1	NL_CDC_06083	NLovaF9004287-RA	NLova_6003746-RA	NLova_7003336-RA, NLova_7003337-RA
OG0000633	RecName: Full=Radical S-adenosyl methionine domain-containing protein 1, mitochondrial; AltName: Full=Oxygen-independent coproporphyrinogen-III oxidase-like protein RSAD1; Flags: Precursor	EFC39474.1, EFC41139.1	KAF0984750.1, KAF0984751.1	mRNA1_NF0092770-p1, mRNA1_NF0092780-p1	NfowleriV212_g2597.t1, NfowleriV212_g2598.t1, NfowleriV212_g2598.t2	Nfowleri986_g9478.t1, Nfowleri986_g9478.t2, Nfowleri986_g9478.t3	Ty_03096	NFgwada002798-RA	NFAR12002585-RA	NFPA34002597-RA, NFPA34002598-RA	KAG2383172.1	NL_CDC_06049	NLovaF9004322-RA	NLova_6003778-RA	NLova_7003368-RA
OG0000634	Uncharacterized protein OS=Naegleria gruberi GN=NAEGRDRAFT_58542 PE=4 SV=1	EFC42512.1	KAF0971662.1, KAF0971663.1	mRNA1_NF0093280-p1, mRNA1_NF0104000-p1, mRNA2_NF0104000-p1	NfowleriV212_g10698.t1, NfowleriV212_g10699.t1	Nfowleri986_g10904.t1, Nfowleri986_g10905.t1	Ty_08091	NFgwada006824-RA	NFAR12007935-RA	NFPA34009028-RA, NFPA34009029-RA	KAG2375085.1, KAG2375086.1	NL_CDC_08595	NLovaF9007158-RA	NLova_6007602-RA	NLova_7007391-RA, NLova_7007393-RA
OG0000635	RecName: Full=Rho GTPase-activating protein gacQ; AltName: Full=GTPase activating factor for raC protein Q	EFC42793.1, EFC49102.1	KAF0974614.1, KAF0974615.1	mRNA1_NF0094230-p1, mRNA1_NF0094250-p1, mRNA2_NF0094250-p1	NfowleriV212_g5728.t1, NfowleriV212_g5729.t1	Nfowleri986_g9022.t1, Nfowleri986_g9022.t2, Nfowleri986_g9022.t3, Nfowleri986_g9022.t4	Ty_07836	NFgwada007862-RA		NFPA34010068-RA, NFPA34010069-RA	KAG2373395.1, KAG2373396.1		NLovaF9009296-RA	NLova_6007976-RA	NLova_7008943-RA
OG0000636	RecName: Full=Phosphatidylinositol 4-phosphate 5-kinase 9; Short=AtPIP5K9; AltName: Full=1-phosphatidylinositol 4-phosphate kinase 9; AltName: Full=Diphosphoinositide kinase 9; AltName: Full=PtdIns(4)P-5-kinase 9	EFC38625.1, EFC38626.1	KAF0972944.1, KAF0972945.1	mRNA1_NF0095140-p1, mRNA1_NF0095150-p1, mRNA2_NF0095150-p1	NfowleriV212_g5864.t1, NfowleriV212_g5864.t2	Nfowleri986_g3382.t1, Nfowleri986_g3382.t2, Nfowleri986_g3382.t3	Ty_01043	NFgwada001067-RA	NFAR12001079-RA	NFPA34001425-RA	KAG2374510.1, KAG2374511.1	NL_CDC_10332	NLovaF9001106-RA	NLova_6001107-RA	NLova_7001416-RA
OG0000637	RecName: Full=Agmatine deiminase; AltName: Full=Agmatine iminohydrolase	EFC36667.1, EFC43904.1	KAF0977724.1, KAF0977725.1	mRNA1_NF0095580-p1, mRNA1_NF0095590-p1, mRNA2_NF0095590-p1	NfowleriV212_g11104.t1, NfowleriV212_g11104.t2, NfowleriV212_g11105.t1	Nfowleri986_g2470.t1, Nfowleri986_g2471.t1	Ty_05857	NFgwada009244-RA	NFAR12005457-RA	NFPA34005144-RA, NFPA34005145-RA	KAG2388852.1, KAG2388853.1	NL_CDC_03125	NLovaF9005533-RA		NLova_7005111-RA
OG0000638	RecName: Full=Ras-related protein Rab-8A; AltName: Full=GTP-binding protein SAS1	EFC41158.1, EFC49341.1	KAF0972474.1, KAF0976200.1	mRNA1_NF0102720-p1	NfowleriV212_g12160.t1, NfowleriV212_g12161.t1, NfowleriV212_g7455.t1, NfowleriV212_g7455.t2	Nfowleri986_g7023.t1, Nfowleri986_g7682.t1, Nfowleri986_g7682.t2	Ty_08594	NFgwada006471-RA	NFAR12006246-RA	NFPA34005595-RA, NFPA34010243-RA	KAG2381327.1, KAG2389060.1	NL_CDC_04069	NLovaF9005382-RA, NLovaF9008287-RA
OG0000639	RecName: Full=ADP-ribosylation factor	EFC39593.1, EFC39624.1, EFC46694.1	KAF0975051.1	mRNA1_NF0105890-p1, mRNA1_NF0115330-p1	NfowleriV212_g5759.t1, NfowleriV212_g5759.t2	Nfowleri986_g688.t1, Nfowleri986_g688.t2	Ty_04505	NFgwada005763-RA	NFAR12004585-RA	NFPA34007138-RA	KAG2392597.1	NL_CDC_08224	NLovaF9001363-RA, NLovaF9005168-RA	NLova_6002000-RA, NLova_6006569-RA	NLova_7000973-RA, NLova_7005467-RA
OG0000640	RecName: Full=UDP-D-xylose:ribitol-5-phosphate beta1,4-xylosyltransferase; AltName: Full=Transmembrane protein 5	EFC46252.1	KAF0984882.1, KAF0984883.1	mRNA1_NF0108480-p1, mRNA1_NF0108490-p1	NfowleriV212_g9338.t1, NfowleriV212_g9339.t1, NfowleriV212_g9339.t2, NfowleriV212_g9339.t3	Nfowleri986_g7151.t1, Nfowleri986_g7152.t1	Ty_03185	NFgwada002892-RA	NFAR12002680-RA	NFPA34002694-RA	KAG2374090.1, KAG2374091.1	NL_CDC_08993	NLovaF9004422-RA	NLova_6003886-RA, NLova_6003887-RA	NLova_7003470-RA
[truncated: 13,302 more rows]
