# Supplementary material for: Naegleria genus pangenome reveals new structural and functional insights into the versatility of these free-living amoebae
Source: Front Microbiol. 2023 Feb 1;13:1056418. doi: 10.3389/fmicb.2022.1056418 (PMC9928731; doi:10.3389/fmicb.2022.1056418)
Supplement: Supplementary file 7 [file Table_6.XLSX]

## Sheet: Table S6 -Meiosis
Table S6. Distribution of genes required for syngamy, karyogamy, and the main meiotic steps in Naegleria sp based on pangenomics. Meiosis gene are based on Hofstatter et al. (2018), Herman et al. (2021) and Tekle et al. (2022). A filled cell indicates the number of paralogs / genes, while cell filled in orange indicates that no clear homologue could be identified. N. gruberi, N. fowleri and N. lo…
Main steps	Gene name	Ortogroup	N.gruberi ATCC 30224	N. fowleri ATCC 30894	N. fowleri ATCC 30863	N. fowleri V212	N.fowleri 986	N.fowleri Ty	N. fowleri NF1	N. fowleri AR12	N. fowleri PA34	N. lovaniensis ATCC 30569	N. lovaniensis 76-15-250	N. lovaniensis F9	N.lovaniensis Lova_6	N.lovaniensis Lova_7
Syngamy	HAP2	OG0000563	1	2	2	2	4	1	1	2	1	1	1	1	2	2
		OG0010275	1	1	1	1	1					1	1	1	1
	GEX1	not found
Sister chromatid cohesion (cohesin complex)	SMC1	OG0004240	1	1	1	1	1	1	1	1	1	1	1	1	1	1
	SMC1A	OG0005069	1	1	1	2	2	1	1	1	1	1	1			1
	DCC1	OG0005624	1	1	1	1	1	1	1	1	1	1	1	1	1	1
	PDS5	OG0003999	1	1	1	1	1	1	1	1	1	1	1	1	1	1
	RAD21/REC8	OG0001253	1	1	1	1	3	1	1	1	1	2	1	1	1	1
Formation of DNA double stranded breaks	SPO11	OG0008732	1	1	1	1	1	1	1	1	1	1	1
		OG0010562	1		1	1		1	1			2	1
	MRE11	OG0005964	1	1	1	1	1	1	1	1	1	1	1		1	1
	RAD50	OG0009954		1	1	1	1	1			1	1	1			1
Pairing and synaptonemal complex	HOP1	not found
	PCH2	not found
	ZIP4 (ZMM protein)	not found
	SCP-2-like	OG0004500	1	1	1	3	2		1	1	1	1	1			1
Homologous recombination	DMC1	OG0000412	1	2	2	2	2	2	2	1	2	2	2	1	2	2
	RAD51	OG0006117		1	1	1	1	1	1	1	1	1	1	1	1	1
		OG0007007		1	2	1	1	1	1	1	1	1	1	1		1
		OG0008275	1	1	1	1	1	1			1	1	1		1	1
		OG0008588		1	2	1	2	1			1	2	1
		OG0010634	1	1	1	1	1	1				1	1
	HOP2	OG0000839	2	2	2	3	2		1	1	1	2	2		1
	MND1	OG0003794	1	1	1	1	1	1	1	1	1	1	1	1	1	1
Crossing over pathways	MER3 (ZMM protein)	not found
	MSH4 (ZMM protein)	OG0010033	1	1	1	2	1	1				1	1
	MSH5 (ZMM protein)	OG0006656	1	1	1	1	3	1	1	1	1	1	1
	MLH1 (crossover)	OG0001758	1	1	1	1	3	1	1	1	1	1	1	1	1	1
	MLH3	not found
	EXO1	OG0005767	1	1	1		2		1	1	1	1	1	1	1	1
	MUS81	OG0002441	1	1	1	1	1	1	1		1	1	3	1	1	1
		OG0007400		1	1	2	1	1	1	1	1	2	1
		OG0010694	1	1	1	1	1	1				1			1
	MMS4	not found
Gene conversion (mismatch correction)	MSH2	OG0008382	1	1	1	1	1	1				1	1	1	1	1
	MSH6	OG0001244	1	1	1	1	3	1	1	1	1	2	1	1	1	1
		OG0004526		1	1	2	1	1	1	1	1	1	1	1	1	1
	MLH2(PMS1)	OG0005912	1	1	1	1	1	1	1	1	1	1	1	1	1
	MLH4(PMS2)	OG0001069	1	1	2	1	3	1	1	1	1	1	1	1	1	2
