# Supplementary material for: Naegleria genus pangenome reveals new structural and functional insights into the versatility of these free-living amoebae
Source: Front Microbiol. 2023 Feb 1;13:1056418. doi: 10.3389/fmicb.2022.1056418 (PMC9928731; doi:10.3389/fmicb.2022.1056418)
Supplement: Supplementary file 8 [file Table_7.XLSX]

## Sheet: Table S7_Naegleria metabolism
Table S7. Distribution of genes required for metabolism in Naegleria sp based on genomic. Genes are based on Fritz-Laylin et al (2010), Opperdoes et al (2011) and Herman et al (2021). A filled cell indicates the number of paralogs / genes, while cell filled in orange indicates that no clear homologue could be identified.
gene/protein name	Function/ Metabolic pathway	Orthogroup	N.gruberi ATCC 30224	N. fowleri ATCC 30894	N. fowleri ATCC 30863	N. fowleri V212	N.fowleri 986	N.fowleri Ty	N. fowleri NF1	N. fowleri AR12	N. fowleri PA34	N. lovaniensis ATCC 30569	N. lovaniensis 76-15-250	N. lovaniensis F9	N.lovaniensis Lova_6	N.lovaniensis Lova_7
2Fe-2S ferredoxin	Iron-sulphur cluster synthesis	OG0005629	1	1	1	1	1	1	1	1	1	1	1	1	1	1
2-Oxoglutarate dehydrogenase	Mitochondrial energy metabolism	OG0003243	1	1	1	2	1	1	1	1	1	1	1	1	1	1
2-Oxoglutarate dehydrogenase	Mitochondrial energy metabolism	OG0006368	1	1	1	1	1	1	1	1	1	1	1	1		1
6-Phosphogluconate dehydrogenase	Carbohydrate metabolism	OG0003239	1	1	1	2	1	1	1	1	1	1	1	1	1	1
6-Phosphogluconolactonase	Carbohydrate metabolism	OG0005915	1	1	1	2	1	1	1	1	1	2				1
Acetyl-CoA carboxylase	Lipid metabolism	OG0003504	1	2	1	1	1	1	1	1	1	1	1	1	1	1
Acetyltransferase	Lipid metabolism	OG0009728		1	1	1	1	1	1	1	1	1	1
Acetyltransferase	Lipid metabolism	OG0008692	1	1	1	1	2	1	1	1	1	1	1	1	1	1
Acetyltransferase	Lipid metabolism	OG0002699	1	1	1	1	2	1	1	1	1	1	1	1	1	1
Acid phosphatase	Bacteria digestion	OG0000281	2	2	4	1	3	1			1	3	3	3	3	1
Acid phosphatase	Bacteria digestion	OG0010811		1	1	2	2		1		1
Acid phosphatase	Bacteria digestion	OG0003060	2	1	1	1	1	1	1	1	1	1	1	1	1	1
Acid phosphatase	Bacteria digestion	OG0001641	4	1	1	1	1	1	1	1	1	2	1			1
Aconitase	Mitochondrial energy metabolism	OG0003811	1	1	1	1	1	1	1	1	1	1	1	1	1	1
Aconitase	Mitochondrial energy metabolism	OG0001407	1	1	4	1	1	1	1	1	1	1	1	1	1	1
Aconitase	Mitochondrial energy metabolism	OG0002206	1	1	1	2	2	1	1	1	1	1	1	1	1	1
Acyl-CoA dehydrogenase	Lipid metabolism	OG0008548	1	1	1	1	1	1				1	1	1	1	1
Acyl-CoA dehydrogenase	Lipid metabolism	OG0006636	1	1	1	1	1	1	1	1	1	1	1	1		1
Acyl-CoA synthetase	Lipid metabolism	OG0001131	1	1	1	3	3	1	1	1	1	1	1	1	1	1
Acyl-CoA synthetase	Lipid metabolism	OG0001480	1	3	1	2	1	1	1	1	1	1	1	1	1	1
Acyl-CoA synthetase	Lipid metabolism	OG0003498	1	1	3	1	1	1	1	1	1	1	1	1	1
Acyl-CoA synthetase	Lipid metabolism	OG0003503	1	1	1	1	1	1	1	1	1	1	1	1	1	1
Acyl-CoA synthetase	Lipid metabolism	OG0005621	1	1	1	1	1	1	1	1	1	1	1	1	1	1
Acyl-CoA synthetase	Lipid metabolism	OG0005809	1	1	1	1	1	1	1	1	1	1	1	1	1
Acyl-CoA synthetase	Lipid metabolism	OG0006316	1	1	1	2	1	1			1	1	1	1	1	1
Acyl-CoA synthetase	Lipid metabolism	OG0006437	1	1	1	1	3	1				1	1	1	1	1
Acyl-CoA synthetase	Lipid metabolism	OG0010066	1	1	2	1	1	1				1	1
Adenylate kinase	Energy homeostasis	OG0002394	1	1	1	2	1	1	1	1	1	1	1	1	1	1
Adenylate kinase	Energy homeostasis	OG0002452	1	1	2	1	3	1			1	1	1	1	1	1
Adenylate kinase	Energy homeostasis	OG0005495	1	1	1	1	1	1	1	1	1	1	1	1	1	1
Adenylate kinase	Energy homeostasis	OG0008813	1	1	1	1	1	1				1	1	1	1	1
Adenylate kinase	Energy homeostasis	OG0008908	1	1	2	1	1	1		1	1	1	1
Adenylate kinase	Energy homeostasis	OG0009816	1	1	1	1	1	1			1	1	1		1
Adenylate kinase	Energy homeostasis	OG0009927	1	1	1	1	1		1	1	1	1
Agmatine deiminase	Polyamine (putrescine) biosynthesis/oxidative stress	OG0000637	2	2	3	3	2	1	1	1	2	2	1	1		1
Alanine racemase	Aminoacid metabolism	OG0001478	1	2	1	2	2	1	1	1	1	1	1	1	1	1
Alcohol dehydrogenase	Carbohydrate metabolism	OG0007222	1	1	1	1	1	1	1	1	1	1	1			1
Alpha-amylase	Saccharide degradation/ Bacteria digestion	OG0002016	1	1	1	1	3	1	1	1	1	1	1	1	1	1
Alpha-galactosidase	Saccharide degradation/ Bacteria digestion	OG0012414				1			1	1	1
Alpha-glucosidase	Saccharide degradation/ Bacteria digestion	OG0007853	1	1	1	1	1	1	1	1	1	1	1		1
Alpha-glucosidase	Saccharide degradation/ Bacteria digestion	OG0004982	1	1	1	1	1	1	1	1	1	1	1	1	1	1
Alternative oxidase	Mitochondrial energy metabolism	OG0004185	1	1	2	1	2	1	1	1	1	1		1	1
Ammonium transporter	Ammonium metabolism	OG0001292	3	1	2	2	1	1	1	1	1	1	1	1	1
Ammonium transporter	Ammonium metabolism	OG0007090	1	1		1	1	1	1	1	1	1	1	1	1	1
Anhydro-N-acetylmuramic acid kinase	Bacteria digestion	OG0010817	1	1	1	1	1	1				1	1
Aspartate aminotransferase	Aminoacid metabolism	OG0007889	1	1	1	1	2	1	1	1	1	1	1
Aspartate aminotransferase	Aminoacid metabolism	OG0007692	1	1	1	1	1	1	1	1	1	1	1			1
Beta-amylase	Saccharide degradation/ Bacteria digestion	OG0001163	2	1	1	1	2	1	1	1	1	2	2	1	1	1
Beta-glucosidase	Saccharide degradation/ Bacteria digestion	OG0000533	1	1	1	1	2	1	1	1	1	3	3	3	1	3
Branched chain amino transferase	Aminoacid metabolism	OG0002864	1	1	1	2	2	1	1	1	1	1	1	1	1
Catalase	Oxidative stress	OG0001534	1	1	2	2	2	1	1	1	1	1	1	1	1	1
Catalase	Oxidative stress	OG0008104	1	1	1	1	1	1	1	1	1	1			1	1
Chitinase	Bacteria digestion	OG0010750	1	1	1	1	1	1				1	1
Citrate lyase	Lipid metabolism	OG0005811	1	1	1	3	1	1	1	1		1		1		1
Citrate synthase	Mitochondrial energy metabolism	OG0008078	1	1	1	1	1	1	1	1	1	1	1	1
Citrate synthase	Mitochondrial energy metabolism	OG0002256	1	1	3	2	2	1			1	1	1	1	1	1
copper-translocating ATPase	Copper metabolism	OG0010950				1	1	1			1	1		1	1	1
copper-translocating ATPase	Copper metabolism	OG0007645	1	1	1	1	1	1		1	1	1	1		1
copper-translocating ATPase	Copper metabolism	OG0003968	1	1	1	1	1	1	1	1	1	1	1	1	1	1
copper-translocating ATPase	Copper metabolism	OG0005040	1	1	1	1	2	1	1	1	1	1	1	1		1
Cysteine desulfurase	Iron-sulphur cluster synthesis	OG0010499		1	1	1	1	1				1	1			1
Cysteine desulfurase	Iron-sulphur cluster synthesis	OG0002684	1	1	1	2	1	1	1	1	1	1	1	1	1	1
Cysteine desulfurase	Iron-sulphur cluster synthesis	OG0000302	3	2	3	4	5	1	1	1	2	1	1	1	1	1
Cysteine desulfurase	Iron-sulphur cluster synthesis	OG0010042		1	1	1	1	1			1	1	1			1
Cysteine desulfurase	Iron-sulphur cluster synthesis	OG0000302	3	2	3	4	5	1	1	1	2	1	1	1	1	1
Diaminopimelate decarboxylase	Aminoacid metabolism	OG0004922	1	1	1	1	1	1	1	1	1	1	1	1	1	1
Enolase	Carbohydrate metabolism	OG0004935	1	1	1	1	1	1	1	1	1	1	1	1	1	1
Enolase	Carbohydrate metabolism	OG0000825	1	2	2	2	3	1	2	1	2	2		1		1
Esterase	Bacteria digestion	OG0000187	1	4	2	4	2	2	2	2	2	2	2	2	2	1
Frataxin	Iron-sulphur cluster synthesis	OG0008086	1	1	1	1	1		1	1	1	1		1	1	1
Fructokinase	Carbohydrate metabolism	OG0003110	1	1	2	1	1	1	1	1	1	1	1	1	1	1
Fructose-1,6-bisphosphatase	Carbohydrate metabolism	OG0005954		1	2	1	1	1	1	1	1	1	1		1	1
Fructose-1,6-bisphosphate aldolase	Carbohydrate metabolism	OG0004541	1	1	1	1	1	1	1	1	1	1	1	1	1	1
Fumarate hydratase class I	Carbohydrate metabolism	OG0009031	1	1	1	1	1	1		1	1	1	1	1
Fumarate reductase	Carbohydrate metabolism	OG0003332	1	1	1	2	1	1	1	1	1	1	1	1	1	1
GDP-L-fucose synthase	Carbohydrate metabolism	OG0003338	2	1	1	1	1	1	1	1	1	1	1	1	1	1
GDP-mannose 4,6 dehydratase	Carbohydrate metabolism	OG0001705	3	1	1	2	1	1	1	1		1	1	1	1	1
Globin/Protoglobin	copper metabolism/antioxidant	OG0000194	2	3	4	2	2	1	2	3	3	2	1	2	1	2
Globin/Protoglobin	copper metabolism/antioxidant	OG0010329		1	2	1	1				1	1		1		1
Glucokinase	Carbohydrate metabolism	OG0008509	1	1	1	2	2		1	1	1	1
Glucose-6-phosphate 1-dehydrogenase	Carbohydrate metabolism	OG0006745	1	1	1	1	2	1	1	1	1	1	1			1
Glucose-6-phosphate isomerase (phosphoglucose isomerase)	Carbohydrate metabolism	OG0000444	2	2	3	2	4	1	1	1	1	2	1	1	2	1
Glutamate dehydrogenase	Glutamate metabolism	OG0003263	1	1	1	2	1	1	1	1	1	1	1	1	1	1
Glutamate dehydrogenase	Glutamate metabolism	OG0008121	1	1	1	1	1	1	1	1	1	1	1		1
Glutamate dehydrogenase	Glutamate metabolism	OG0003263	1	1	1	2	1	1	1	1	1	1	1	1	1	1
Glyceraldehyde-3-phosphate dehydrogenase	Carbohydrate metabolism	OG0002835	2	1	1	2	1	1	1	1	1	1	1		1	1
Glycerol kinase	Carbohydrate metabolism	OG0007735	1		1	1	3	1		1	1	1	1	1
Glycerol-3-phosphate dehydrogenase	Carbohydrate metabolism	OG0004557	1	1	1	1	1	1	1	1	1	1	1	1	1	1
Glycerol-3-phosphate dehydrogenase	Carbohydrate metabolism	OG0005058	1	1	1	1	1	1	1	1	1	1	1	1	1	1
Glycerol-3-phosphate dehydrogenase	Carbohydrate metabolism	OG0001026	1	1	1	3	3	1	1	1	1	1	1	1	1	1
Glycerol-3-phosphate dehydrogenase	Carbohydrate metabolism	OG0001691	1	1	1	1	1	1	1	1	1	1	3	1	1	1
Glyoxalase I (lactoyl-glutathionyl lyase)	Carbohydrate metabolism	OG0006692	1	1	1	1	2	1	1	1	1	1	1			1
Glyoxalase II (hydroxyacyl glutathione hydrolase)	Carbohydrate metabolism	OG0006724	1	1	2	1	1	1			1	2	1		1	1
Hemerythrin-like	Copper metabolism/antioxidant	OG0006382	1	1	1	1	1		1	1	1	1	1	1	1	1
Hemerythrin-like	Copper metabolism/antioxidant	OG0000115	5	4	4	3	2		3	3	3	3	2	2	1	1
Hemerythrin-like	Copper metabolism/antioxidant	OG0005638		2	1	1	2	1	1	1	1	1		1	1	1
Hemerythrin-like	Copper metabolism/antioxidant	OG0003204		1	2	1	1	1	1	1	1	2	1	1	1	1
Hemerythrin-like	Copper metabolism/antioxidant	OG0005044	1	1	1	1	1	1	1	1	1	1	1	1	1	1
Iron-sulfur cluster assembly enzyme ISCU	Iron-sulphur cluster synthesis	OG0002880	1	1	2	1	1	1	1	1	1	1	1	1	1	1
Iron-sulfur cluster assembly enzyme ISCU	Iron-sulphur cluster synthesis	OG0002880	1	1	2	1	1	1	1	1	1	1	1	1	1	1
Isocitrate dehydrogenase	Mitochondrial energy metabolism / glutamate metabolism	OG0007229	1	1	1	1	1	1				2	1	1	1	1
Isocitrate dehydrogenase	Mitochondrial energy metabolism / glutamate metabolism	OG0002905	1	1	2	1	1	1	1	1	1	1	1	1	1	1
Isocitrate dehydrogenase	Mitochondrial energy metabolism / glutamate metabolism	OG0002946	1	1	1	1	2		1	1	1	3	1		1	1
Kynurenine-oxoglutarate transaminase	Glutamate metabolism	OG0009814	1	1	1	2	1		1	1	1	1
Kynurenine-oxoglutarate transaminase	Glutamate metabolism	OG0007692	1	1	1	1	1	1	1	1	1	1	1			1
Lactate dehydrogenase	Carbohydrate metabolism	OG0003478	1	1	1	2	1	1	1	1	1	1	1	1	1	1
L-gulonolactone oxidase	Cofactors and vitamines	OG0004990	1	1	1	1	1	1	1	1	1	1	1	1	1	1
Lysophospholipase	Lipid metabolism	OG0007199		1	1	1	1	1	1	1	1	1	1	1	1
Lysosomal alpha-mannosidase	Bacteria digestion	OG0005824	2	1	1	2	1	1	1	1	1	1	1
Lysozyme	Bacteria digestion	OG0000047	4	5	3	4	5	1	2	2	3	6	3	2	5	5
Lysozyme	Bacteria digestion	OG0011079		1	1	1	1				1	1	1
Malate dehydrogenase (cytosolic)	Carbohydrate metabolism	OG0009034	1	1	1	1			1	1	1	1	1	1		1
Malate dehydrogenase (mitochondrial)	Mitochondrial energy metabolism	OG0003262	1	1	2	1	1	1	1	1	1	1	1	1	1	1
Malic enzyme (mitochondrial)	Mitochondrial energy metabolism	OG0000173	3	2	3	3	6	1	2	2	2	2	1	1	1	2
Manganese/iron superoxide dismutase	Oxidative stress	OG0005952	1	1	1	1	1	1	1	1	1	1	1		1	1
Manganese/iron superoxide dismutase	Oxidative stress	OG0007470	2	1	1	1	1	1	1	1	1	1	1
Mitochondrial substrate carrier family protein N	Iron metabolism	OG0005731	1	1	1	1	1	1	1	1	1	1	1	1		1
Monoamine oxidase	responsible for the degredation of serotonin, dopamine, and norepinephrine in the central neurvous system	OG0005358	1	1	1	1	1	1	1	1	1	1	1	1	1	1
NADH-dependent fumarate reductase	Mitochondrial energy metabolism	OG0003332	1	1	1	2	1	1	1	1	1	1	1	1	1	1
Phosphoenolpyruvate carboxykinase	Mitochondrial energy metabolism	OG0003792	1	1	1	1	1	1	1	1	1	1	1	1	1	1
Phosphoenolpyruvate carboxykinase	Mitochondrial energy metabolism	OG0004879	1	1	1	1	1	1	1	1	1	1	1	1	1	1
Phosphofructokinase (PPi-dependent)	Carbohydrate metabolism	OG0007731	1	1	1	1	1	1	1	1	1	1	2			1
Phosphoglucomutase	Carbohydrate metabolism	OG0003529	1	1	1	1	1	1	1	1	1	2	1	1	1	1
Phosphoglucomutase	Carbohydrate metabolism	OG0008455	1	1	1	1	1	1	1	1	1	1	1
Phosphoglycerate kinase	Carbohydrate metabolism	OG0004836	1	1	1	1	1	1	1	1	1	1	1	1	1	1
Phosphoglycerate kinase	Carbohydrate metabolism	OG0008435	1	1	1	1	1	1	1	1	1	1	1
Phosphoglycerate mutase (2,3-bisphosphoglycerate-dependent)	Carbohydrate metabolism	OG0002774	1	1	1	2	1	1	1	1	1	1	1	1	1	1
Phosphoglycerate mutase (2,3-bisphosphoglycerate-dependent)	Carbohydrate metabolism	OG0004285	1	1	1	1	1	1	1	1	1	1	1	1	1	1
Phosphoglycerate mutase	Carbohydrate metabolism	OG0000601	2	2	4	1	2	1	1	1	1	2	2	2		1
Phosphoglycerate mutase	Carbohydrate metabolism	OG0009892	1	1	1	1	1		1	1		1	1
Phosphoglycerate mutase	Carbohydrate metabolism	OG0001389	2	2	2	1	1	1			1	1		2	2	2
Phospholipase A	Bacteria digestion	OG0003196	1	1	1	2	1	1	1	1	1	1	1	1	1	1
Phospholipase A	Bacteria digestion	OG0004814	1	1	1	1	1	1	1	1	1	1	1	1	1	1
Phospholipase B	Bacteria digestion	OG0003341	3	1	1	1	1		1	1	1	2	1	1		1
Phospholipase B	Bacteria digestion	OG0007856	2	1	1	1	2		1		1	1	1	1
Phospholipase B	Bacteria digestion	OG0002831	1	1	1	1	1	1	1	1	1	2	1	1	1	1
Phospholipase B	Bacteria digestion	OG0004024	1	1	1	1	1	1	1	1	1	1	1	1	1	1
Phospholipase D	Bacteria digestion	OG0003644	1	1	1	1	1	1	1	1	1	1	1	1	1	1
Phospholipase D	Bacteria digestion	OG0007541	1	1	1	1	1	1	1	1	1	1	1			1
Phospholipase D	Bacteria digestion	OG0001950	1	1	1	2	2	1	1	1	1	1	1	1	1	1
Predicted protein	Copper metabolism	OG0009727	1	1	1	1	1		1	1	1	1				1
Probable deferrochelatase	Iron metabolism	OG0007712	1	1	1	1	2	1	1	1	1	1			1
Probable deferrochelatase	Iron metabolism	OG0002331	1	1	1	1	1	1	1	1	1	1	1	1	1	1
Pyruvate : phosphate dikinase	Carbohydrate metabolism	OG0000320	2	2	3	2	4	2	1	1	1	2	2	1	2	1
Pyruvate dehydrogenase	Mitochondrial energy metabolism	OG0004584	1	1	2	1	1	1	1	1	1	1		1	1	1
Pyruvate kinase	Carbohydrate metabolism	OG0003246	1	1	2	1	1	1	1	1	1	1	1	1	1	1
Pyruvate kinase	Carbohydrate metabolism	OG0006779	1	1	1	2	3	1	1	1	1	1
Ribokinase	Carbohydrate metabolism	OG0005894	1	1	2	1	1	1	1	1	1	1	1	1
Ribose-5-phosphate isomerase	Carbohydrate metabolism	OG0010199	1		1	1	1	1			1	1	1	1
Ribulose-phosphate 3-epimerase	Carbohydrate metabolism	OG0010676	1	1	1	1	1					1		1		1
Rieske cholesterol C7(8)-desaturase	Sterol production	OG0004095	1	1	2	1	2		1	1	1	1			2	1
Selenium-binding protein 1-A	copper metabolism	OG0005865		1	1	1	1	1	1	1	1	1	1	1	1	1
Serine racemase	Aminoacid metabolism	OG0004758	1	1	1	1	1	1	1	1	1	2	1		1	1
Succinate dehydrogenase	Mitochondrial energy metabolism	OG0003884	1	1	1	1	1	1	1	1	1	1	1	1	1	1
Succinate dehydrogenase	Mitochondrial energy metabolism	OG0010075			1	1	1				1	1	1	1	1	1
Succinate dehydrogenase	Mitochondrial energy metabolism	OG0005843	1	1	1	1	1		1	1	1	1	1	1	1	1
Succinate dehydrogenase	Mitochondrial energy metabolism	OG0007055	1	1		1	1	1	1	1	1	1	1	1	1	1
Succinate-CoA ligase (ADP-forming)	Mitochondrial energy metabolism	OG0007508	1		1	1	1		1	1	1	1	1	1	1	1
Succinate-CoA ligase (ADP-forming)	Mitochondrial energy metabolism	OG0006891	2	1	1	1	1	1			1	1	1	1	1	1
Succinyl-Coenzyme A synthetase (subunit beta	Mitochondrial energy metabolism	OG0004677	1	1	1	1	1		1	1	1	1	2	1	1	1
Succinyl-Coenzyme A synthetase (subunit beta	Mitochondrial energy metabolism	OG0006891	2	1	1	1	1	1			1	1	1	1	1	1
Sugar transporter	Transporter	OG0000229	2	2	3	2	2	1	2	2	2	3	2	2	2	1
Sugar transporter	Transporter	OG0005007	1	1	2	1	1	1	1	1		1	1	1	1	1
Superoxide dismutase [Cu-Zn]	Iron metabolism / oxidative stress	OG0000369	2	2	3	3	2	1	1	1	2	2	1	1	2	2
Superoxide dismutase [Cu-Zn]	Iron metabolism / oxidative stress	OG0002882		1	2	1	1	1	1	2	1	2		1	1	1
Superoxide dismutase [Cu-Zn]	Iron metabolism / oxidative stress	OG0000369	2	2	3	3	2	1	1	1	2	2	1	1	2	2
Transaldolase	Carbohydrate metabolism	OG0001556	1	1	2	1	1	1	1	1	1	1	3	1	1	1
Transketolase	Carbohydrate metabolism	OG0005121	1	1	1	1	1	1	1	1	1	1	1	1	1	1
Transketolase	Carbohydrate metabolism	OG0007249	1	1	1	1	1	1	1	1	1	1	1			1
Trehalose phosphatase	Cyst formation/ osmoregulation	OG0006780	2	1	2	3	1	1			1	1	1
Trehalose synthase	Cyst formation/ osmoregulation	OG0007547	1	1	1	2	3		1		1	1	1
Trifunctional enzyme	Lipid metabolism	OG0005110	1	1	2	1	2	1	1	1	1	1	1
Triosephosphate isomerase	Carbohydrate metabolism	OG0002997	1	1	1	1	1	1	1	1	1	1	2	1	1	1
UTP:glucose-1-phosphate uridylyltransferase	Cyst formation/ osmoregulation	OG0009112	2		1	1	1	1	1	1	1	1	1
UTP:glucose-1-phosphate uridylyltransferase	Cyst formation/ osmoregulation	OG0003330	1	1	2	1	1	1	1	1	1	1	1	1	1	1
Xylulokinase	Carbohydrate metabolism	OG0006623	1	1	1	1	1	1	1	1	1		1	1	1	1
